# Supplementary material for: Guilty by association: direct interaction with the tetraspanin CD63 suggests a role for organic cation transporter 3 in histamine release from granulocytes
Source: J Biomed Sci. 2025 Jul 12;32:68. doi: 10.1186/s12929-025-01158-2 (PMC12255121; doi:10.1186/s12929-025-01158-2)
Supplement: Supplementary file 1 — Supplementary material 1. [file 12929_2025_1158_MOESM1_ESM.xlsx]

## Sheet: Zusammengefasst
Name	MS Modus	Formula		Calc. MW	m/z	RT [min]	Area (Max.)	Annotation Level	mzCloud Best Match	Female, OCT3 KO, No 1	Female, OCT3 KO, No 2	Female, OCT3 KO, No 3	Female, OCT3 KO, Yes 1	Female, OCT3 KO, Yes 2	Female, OCT3 KO, Yes 3	Female, WT, No 1	Female, WT, No 2	Female, WT, No 3	Female, WT, Yes 1	Female, WT, Yes 2	Female, WT, Yes 3	Male, OCT3 KO, No 1	Male, OCT3 KO, No 2	Male, OCT3 KO, No 3	Male, OCT3 KO, Yes 1	Male, OCT3 KO, Yes 2	Male, OCT3 KO, Yes 3	Male, WT, No 1	Male, WT, No 2	Male, WT, No 3	Male, WT, Yes 1	Male, WT, Yes 2	Male, WT, Yes 3	Group Area: Female, OCT3 KO, No	Group Area: Female, OCT3 KO, Yes	Group Area: Female, WT, No	Group Area: Female, WT, Yes	Group Area: Male, OCT3 KO, No	Group Area: Male, OCT3 KO, Yes	Group Area: Male, WT, No	Group Area: Male, WT, Yes	Ratio: (Female, OCT3 KO, Yes) / (Female, OCT3 KO, No)	Ratio: (Female, OCT3 KO, No) / (Female, WT, No)	Ratio: (Female, OCT3 KO, Yes) / (Female, WT, Yes)	Ratio: (Female, WT, Yes) / (Female, WT, No)	Ratio: (Female, OCT3 KO, No) / (Male, OCT3 KO, No)	Ratio: (Female, OCT3 KO, Yes) / (Male, OCT3 KO, Yes)	Ratio: (Female, WT, No) / (Male, WT, No)	Ratio: (Female, WT, Yes) / (Male, WT, Yes)
(+/-)-CP 47,497-C8-Homolog	HILIC_Neg	C22 H36 O2	1	332.272	331.265	1.327	4.17853e+06	2	91.1	572156	599063	496092	7.84563e+06	7.34815e+06	7.18208e+06	862016	706950	576813	548096	588643	501751	7603.2	7284.18	9081.55	12846.6	11520.9	1.33289e+06	470032	418090	454803	1.04397e+06	1.0648e+06	1.02875e+06	572156	7.34815e+06	706950	548096	7603.2	12846.6	454803	1.04397e+06	12.843	0.809	13.407	0.775	75.252	571.991	1.554	0.525
(±)11(12)-DiHET	HILIC_Pos	C20 H34 O4	1	338.245	339.253	1.414	3.79378e+06	3	69	1.06419e+06	665983	1.10352e+06	7.39786e+06	7.97078e+06	7.58286e+06	1.04486e+06	191877	1.09556e+06	974920	2.03893e+06	32926.6	311994	624718	384682	838424	254421	429128	343417	925174	951669	901152	901734	327075	1.06419e+06	7.58286e+06	1.04486e+06	974920	384682	429128	925174	901152	7.125	1.019	7.778	0.933	2.766	17.67	1.129	1.082
(±)17(18)-EpETE	HILIC_Pos	C20 H30 O3	1	318.219	319.226	1.432	5.85555e+07	3	71.5	8.39254e+06	8.36822e+06	8.02293e+06	9.36557e+07	9.3681e+07	7.24129e+07	9.5455e+06	9.0999e+06	7.73691e+06	1.49893e+07	1.29674e+07	1.34647e+07	3.00923e+06	2.99954e+06	2.62703e+06	5.41835e+06	4.84121e+06	5.12721e+06	1.32961e+07	1.67292e+07	6.66574e+06	6.13772e+06	3.35079e+06	6.00133e+06	8.36822e+06	9.36557e+07	9.0999e+06	1.34647e+07	2.99954e+06	5.12721e+06	1.32961e+07	6.00133e+06	11.192	0.92	6.956	1.48	2.79	18.266	0.684	2.244
(±)9-HpODE	RP_Neg	C18 H32 O4	1	312.23	311.223	11.183	8.68034e+07	2	87.7	3.86682e+07	3.28398e+07	4.05305e+07	2.25324e+07	2.03773e+07	1.82788e+07	1.15007e+07	1.1603e+07	1.2128e+07	2.0711e+07	2.44838e+07	3.56844e+07	5.52129e+06	5.62442e+06	9.55449e+06	5.10239e+06	7.50204e+06	7.04688e+06	2.09187e+07	2.07082e+07	2.19746e+07	7.22334e+06	5.08009e+06	7.35954e+06	3.86682e+07	2.03773e+07	1.1603e+07	2.44838e+07	5.62442e+06	7.04688e+06	2.09187e+07	7.22334e+06	0.527	3.333	0.832	2.11	6.875	2.892	0.555	3.39
(±)-Abscisic acid	HILIC_Neg	C15 H20 O4	1	264.136	263.129	1.498	2.3419e+06	3	67.9	463008	327844	31686.2	4.36718e+06	4.70711e+06	4.09283e+06	216884	233981	217551	565772	556197	528321	46365.6	66122.4	13377.1	56484.3	67732.2	405366	522371	368612	493558	648561	840631	782576	327844	4.36718e+06	217551	556197	46365.6	67732.2	493558	782576	13.321	1.507	7.852	2.557	7.071	64.477	0.441	0.711
(15Z)-9,12,13-Trihydroxy-15-octadecenoic acid	RP_Neg	C18 H34 O5	1	330.241	329.234	9.93	5.89907e+07	2	92.4	1.57756e+07	1.51004e+07	1.61856e+07	1.62954e+07	1.27348e+07	1.51434e+07	9.64323e+06	1.13952e+07	1.15436e+07	7.55053e+06	7.13902e+06	1.3866e+07	4.06358e+06	3.92451e+06	4.15755e+06	2.84365e+06	2.56458e+06	2.47323e+06	1.49752e+07	9.44907e+06	1.40646e+07	2.66676e+06	2.55198e+06	4.28691e+06	1.57756e+07	1.51434e+07	1.13952e+07	7.55053e+06	4.06358e+06	2.56458e+06	1.40646e+07	2.66676e+06	0.96	1.384	2.006	0.663	3.882	5.905	0.81	2.831
(1R,4aS,5R,8aS)-5-(5-hydroxy-3-methylpentyl)-1,4a-dimethyl-6-methylidene-decahydronaphthalene-1-carboxylic acid	HILIC_Pos	C20 H34 O3	1	322.25	323.258	1.39	1.23276e+07	3	72.3	2.36244e+06	2.29547e+06	2.51482e+06	2.26051e+07	2.26495e+07	2.22083e+07	3.02003e+06	3.29196e+06	2.94189e+06	4.04663e+06	4.11924e+06	3.65567e+06	1.1448e+06	914031	819834	1.74011e+06	1.44734e+06	1.13865e+06	3.10764e+06	3.40625e+06	3.14412e+06	1.92111e+06	1.87554e+06	1.99569e+06	2.36244e+06	2.26051e+07	3.02003e+06	4.04663e+06	914031	1.44734e+06	3.14412e+06	1.92111e+06	9.569	0.782	5.586	1.34	2.585	15.618	0.961	2.106
(2R)-2,3-Dihydroxypropanoic acid	RP_Neg	C3 H6 O4	1	106.027	105.019	0.858	1.43339e+08	2	94	7.5429e+07	7.12541e+07	6.87245e+07	2.58245e+07	2.65917e+07	2.60304e+07	8.85935e+06	8.69061e+06	8.39784e+06	2.79703e+07	2.6849e+07	2.76402e+07	6.2787e+06	6.79422e+06	6.87255e+06	1.10734e+07	1.03316e+07	1.16212e+07	3.97542e+07	3.601e+07	3.89075e+07	7.41782e+06	9.27222e+06	8.29787e+06	7.12541e+07	2.60304e+07	8.69061e+06	2.76402e+07	6.79422e+06	1.10734e+07	3.89075e+07	8.29787e+06	0.365	8.199	0.942	3.18	10.487	2.351	0.223	3.331
(4E)-3-Hydroxy-2,4-dimethyl-4-heptenamide	HILIC_Pos	C9 H17 N O2	1	171.126	172.133	1.576	1.68137e+08	2	89.7	2.23761e+07	2.14159e+07	2.30249e+07	1.56229e+08	1.44894e+08	1.39661e+08	4.24176e+07	4.26553e+07	4.42518e+07	1.18721e+08	1.26845e+08	8.69943e+07	2.81218e+07	2.66113e+07	2.68241e+07	9.92378e+07	9.6868e+07	9.27198e+07	2.84778e+07	2.97719e+07	2.63232e+07	5.65125e+07	5.60104e+07	5.34386e+07	2.23761e+07	1.44894e+08	4.26553e+07	1.18721e+08	2.68241e+07	9.6868e+07	2.84778e+07	5.60104e+07	6.475	0.525	1.22	2.783	0.834	1.496	1.498	2.12
1-[4-hydroxy-5-(hydroxymethyl)tetrahydrofuran-2-yl]pyrimidine-2,4(1H,3H)-dione	HILIC_Neg	C9 H12 N2 O5	1	228.075	227.067	3.417	1.92941e+07	3	79.7	1.80248e+06	2.13264e+06	1.88451e+06	8.50373e+06	8.15735e+06	9.73104e+06	7.28144e+06	7.90423e+06	7.0648e+06	2.6554e+06	2.24216e+06	2.7545e+06	1.01085e+06	981828	893731	2.92031e+06	2.94863e+06	3.07354e+06	971212	1.54624e+06	851489	4.51804e+06	4.69316e+06	3.84135e+06	1.88451e+06	8.50373e+06	7.28144e+06	2.6554e+06	981828	2.94863e+06	971212	4.51804e+06	4.512	0.259	3.202	0.365	1.919	2.884	7.497	0.588
11,12-Epoxy-(5Z,8Z,11Z)-icosatrienoic acid	RP_Neg	C20 H32 O3	1	320.236	319.228	12.057	6.14178e+07	3	61.5	5.76676e+07	5.99431e+07	5.96908e+07	2.38544e+07	2.53446e+07	2.38645e+07	5.2775e+06	5.37524e+06	5.13934e+06	2.09167e+07	1.8462e+07	1.90267e+07	2.41195e+06	2.38675e+06	2.37167e+06	5.50248e+06	1.00189e+07	5.99255e+06	1.11708e+07	1.15611e+07	1.17516e+07	4.81172e+06	4.46208e+06	5.17455e+06	5.96908e+07	2.38645e+07	5.2775e+06	1.90267e+07	2.38675e+06	5.99255e+06	1.15611e+07	4.81172e+06	0.4	11.31	1.254	3.605	25.009	3.982	0.456	3.954
13(S)-HOTrE	HILIC_Pos	C18 H30 O3	1	294.219	295.226	1.415	6.95008e+07	2	88.9	6.67283e+06	6.90459e+06	6.98123e+06	1.09997e+08	1.10046e+08	1.05201e+08	1.53116e+07	1.64877e+07	1.30349e+07	2.08461e+07	2.05097e+07	1.74199e+07	5.83404e+06	5.39503e+06	5.58187e+06	7.57582e+06	7.11262e+06	6.9131e+06	1.99403e+07	1.80596e+07	1.79845e+07	8.16877e+06	8.31367e+06	8.14395e+06	6.90459e+06	1.09997e+08	1.53116e+07	2.05097e+07	5.58187e+06	7.11262e+06	1.80596e+07	8.16877e+06	15.931	0.451	5.363	1.339	1.237	15.465	0.848	2.511
14(S)-HDHA	RP_Neg	C22 H32 O3	1	344.235	343.228	12.035	1.19165e+07	3	62.8	2.66946e+07	2.61833e+07	2.41131e+07	5.13355e+06	4.63727e+06	4.59284e+06	1.32387e+06	1.22501e+06	934429	5.27206e+06	4.58407e+06	6.54767e+06	1.27617e+06	949733	1.12799e+06	1.91271e+06	2.10809e+06	1.90798e+06	2.0509e+06	1.91177e+06	2.06584e+06	1.37536e+06	1.50803e+06	1.60681e+06	2.61833e+07	4.63727e+06	1.22501e+06	5.27206e+06	1.12799e+06	1.91271e+06	2.0509e+06	1.50803e+06	0.177	21.374	0.88	4.304	23.212	2.424	0.597	3.496
15(S)-HpETE	HILIC_Neg	C20 H32 O4	1	336.231	335.223	1.409	3.05908e+07	3	73.9	3.04558e+06	3.11987e+06	502211	5.73897e+07	5.19971e+07	5.31362e+07	4.32868e+06	4.17245e+06	3.5285e+06	8.48232e+06	8.95283e+06	5.74113e+06	106093	85604.6	113074	382642	486632	3.40139e+06	8.07374e+06	5.46105e+06	8.48972e+06	3.44147e+06	4.15652e+06	3.83077e+06	3.04558e+06	5.31362e+07	4.17245e+06	8.48232e+06	106093	486632	8.07374e+06	3.83077e+06	17.447	0.73	6.264	2.033	28.707	109.192	0.517	2.214
16-Hydroxyhexadecanoic acid	HILIC_Neg	C16 H32 O3	1	272.236	271.228	1.683	1.11576e+07	2	90.9	1.6785e+06	1.9642e+06	638188	2.15351e+07	1.00811e+07	8.4716e+06	902542	1.25436e+06	946158	3.17758e+06	2.92081e+06	3.76053e+06	451988	480526	520440	839679	951348	1.73844e+06	1.42157e+06	1.54583e+06	1.47971e+06	613589	360843	461947	1.6785e+06	1.00811e+07	946158	3.17758e+06	480526	951348	1.47971e+06	461947	6.006	1.774	3.173	3.358	3.493	10.597	0.639	6.879
1-Vinylimidazole	RP_Pos	C5 H6 N2	1	94.0531	112.087	0.618	4.42386e+07	2	87.4	1.92278e+07	1.97351e+07	1.98663e+07	6.28064e+07	6.18993e+07	6.17323e+07	6.59746e+06	6.59652e+06	1.0778e+07	1.61725e+07	1.59462e+07	1.54778e+07	7.60219e+06	8.13412e+06	8.08734e+06	1.60125e+07	1.46298e+07	1.55595e+07	9.85031e+06	1.05458e+07	9.23465e+06	3.61291e+06	3.13808e+06	3.67284e+06	1.97351e+07	6.18993e+07	6.59746e+06	1.59462e+07	8.08734e+06	1.55595e+07	9.85031e+06	3.61291e+06	3.137	2.991	3.882	2.417	2.44	3.978	0.67	4.414
2-(2-amino-3-methylbutanamido)-3-phenylpropanoic acid	RP_Pos	C14 H20 N2 O3	1	264.147	265.155	5.237	3.71603e+07	2	98.9	4.58165e+06	4.50265e+06	5.2697e+06	2.59947e+07	2.63908e+07	2.78014e+07	1.23179e+07	1.18751e+07	1.28495e+07	9.74472e+06	1.0003e+07	9.06265e+06	378067	293465	308964	501950	639157	681076	5.91311e+06	6.36329e+06	6.38023e+06	1.29523e+07	1.32369e+07	1.1827e+07	4.58165e+06	2.63908e+07	1.23179e+07	9.74472e+06	308964	639157	6.36329e+06	1.29523e+07	5.76	0.372	2.708	0.791	14.829	41.29	1.936	0.752
2-(2H-Benzotriazol-2-yl)-4,6-bis(1-methyl-1-phenylethyl)phenol	RP_Pos	C30 H29 N3 O	1	447.231	448.238	14.029	7.00823e+06	2	93.2	1.93754e+06	1.83878e+06	2.15792e+06	1.06675e+07	8.59264e+06	9.54625e+06	2.07413e+06	1.33952e+06	1.28616e+06	5.71096e+06	6.50812e+06	7.53704e+06	1.92941e+06	2.35556e+06	2.59218e+06	2.47056e+06	2.73477e+06	3.1484e+06	1.31068e+06	1.12548e+06	1.28799e+06	2.4453e+06	2.32801e+06	2.34836e+06	1.93754e+06	9.54625e+06	1.33952e+06	6.50812e+06	2.35556e+06	2.73477e+06	1.28799e+06	2.34836e+06	4.927	1.446	1.467	4.859	0.823	3.491	1.04	2.771
2-(acetylamino)-4-(methylthio)butanoic acid	RP_Neg	C7 H13 N O3 S	1	191.062	190.055	4.633	2.04835e+07	2	90.1	1.36077e+07	1.45389e+07	1.42785e+07	3.54152e+06	3.64632e+06	3.52397e+06	6.43292e+06	6.40135e+06	6.50736e+06	6.93751e+06	6.52335e+06	6.8838e+06	1.68383e+06	1.74666e+06	1.73844e+06	3.24041e+06	3.42231e+06	3.19808e+06	2.20311e+06	2.04572e+06	2.22721e+06	8.23426e+06	7.62336e+06	8.07151e+06	1.42785e+07	3.54152e+06	6.43292e+06	6.8838e+06	1.73844e+06	3.24041e+06	2.20311e+06	8.07151e+06	0.248	2.22	0.514	1.07	8.213	1.093	2.92	0.853
2,4-Dinitrophenol	HILIC_Neg	C6 H4 N2 O5	1	184.011	183.004	1.504	4.70381e+06	2	85	618996	584504	327792	459695	367321	467459	545659	709670	717172	254386	5.23507e+06	219304	89873.1	180952	50593.4	73850.4	48789.8	2.463e+06	662676	452961	641627	214281	200480	214073	584504	459695	709670	254386	89873.1	73850.4	641627	214073	0.786	0.824	1.807	0.358	6.504	6.225	1.106	1.188
2,5-di-tert-Butylhydroquinone	HILIC_Neg	C14 H22 O2	1	222.162	221.154	1.433	3.62106e+07	2	97.4	6.09077e+06	7.98628e+06	1.0652e+06	5.36291e+07	5.19605e+07	5.20829e+07	7.96635e+06	8.34867e+06	6.36952e+06	2.54262e+07	2.54436e+07	1.52042e+07	420645	628783	415004	2.72441e+06	85999.3	1.78268e+07	7.10502e+06	5.64971e+06	7.07114e+06	1.32967e+07	1.49051e+07	1.44616e+07	6.09077e+06	5.20829e+07	7.96635e+06	2.54262e+07	420645	2.72441e+06	7.07114e+06	1.44616e+07	8.551	0.765	2.048	3.192	14.48	19.117	1.127	1.758
2-[2-(2-acetamido-4-methylpentanamido)propanamido]-3-hydroxypropanoic acid	HILIC_Pos	C14 H25 N3 O6	1	331.174	332.181	8.772	418525	3	65.6	11836.5	14448.6	19871.8	158787	652465	134563	137611	122829	124899	54674.7	99930.9	71921.1	30972	16287.3	14663.5	17759.4	16954.6	16300.5	59682.3	31161.9	17671.8	169935	177593	152537	14448.6	158787	124899	71921.1	16287.3	16954.6	31161.9	169935	10.99	0.116	2.208	0.576	0.887	9.365	4.008	0.423
2-Amino-1,3,4-octadecanetriol	RP_Pos	C18 H39 N O3	1	317.293	318.3	9.977	2.70004e+07	2	80.1	5.79346e+06	5.20464e+06	5.06182e+06	4.75893e+07	4.30988e+07	4.2996e+07	9.69929e+06	9.97054e+06	9.60856e+06	2.62516e+07	2.31987e+07	2.5015e+07	9.62965e+06	9.08869e+06	9.08289e+06	1.42084e+07	1.31626e+07	1.44034e+07	6.45189e+06	6.85286e+06	6.03009e+06	1.12799e+07	1.12437e+07	1.15525e+07	5.20464e+06	4.30988e+07	9.69929e+06	2.5015e+07	9.08869e+06	1.42084e+07	6.45189e+06	1.12799e+07	8.281	0.537	1.723	2.579	0.573	3.033	1.503	2.218
2-Amino-5-isopentyl-6-methylpyrimidin-4-ol	HILIC_Pos	C10 H17 N3 O	1	195.137	196.144	8.695	4.61868e+06	3	67.7	774692	789529	745007	3.24267e+06	3.51981e+06	3.2119e+06	941102	800510	799763	3.05515e+06	2.9176e+06	2.82413e+06	952150	880775	870570	1.71051e+06	1.67936e+06	1.57433e+06	1.02894e+06	1.01178e+06	888667	1.49196e+06	1.32269e+06	1.3072e+06	774692	3.24267e+06	800510	2.9176e+06	880775	1.67936e+06	1.01178e+06	1.32269e+06	4.186	0.968	1.111	3.645	0.88	1.931	0.791	2.206
2-Arachidonoyl glycerol	RP_Pos	C23 H38 O4	1	378.277	401.266	12.795	5.13651e+07	3	72	9.38476e+06	1.36547e+06	9.79829e+06	9.12742e+07	6.75937e+07	8.47275e+07	4.29294e+06	3.19213e+06	3.68876e+06	1.37061e+07	1.28759e+07	1.37809e+07	3.63748e+06	4.10913e+06	4.05299e+06	2.61937e+07	2.64935e+07	2.87476e+07	2.56137e+06	2.11136e+06	2.5003e+06	4.28222e+06	4.31524e+06	4.89081e+06	9.38476e+06	8.47275e+07	3.68876e+06	1.37061e+07	4.05299e+06	2.64935e+07	2.5003e+06	4.31524e+06	9.028	2.544	6.182	3.716	2.316	3.198	1.475	3.176
2-NP-AHD	HILIC_Pos	C10 H8 N4 O4	1	248.053	249.061	9.319	2.50918e+06	2	96.2	603451	659439	671438	3.93751e+06	3.59618e+06	3.51672e+06	711156	649725	724907	1.69049e+06	1.76699e+06	1.94809e+06	603206	515233	587825	1.15658e+06	1.04171e+06	1.12571e+06	724271	576278	608153	996909	1.01795e+06	1.02579e+06	659439	3.59618e+06	711156	1.76699e+06	587825	1.12571e+06	608153	1.01795e+06	5.453	0.927	2.035	2.485	1.122	3.195	1.169	1.736
3'-Adenosine monophosphate (3'-AMP)	RP_Pos	C10 H14 N5 O7 P	1	347.063	348.07	3.096	5.49101e+07	2	96.1	8.03687e+06	7.9843e+06	7.60974e+06	4.63764e+07	5.14097e+07	5.04805e+07	2.00556e+07	1.96987e+07	2.04703e+07	1.216e+07	1.02815e+07	1.20385e+07	1.80257e+06	1.89771e+06	1.74326e+06	5.28289e+06	5.32176e+06	5.57723e+06	7.42534e+06	6.74372e+06	7.04501e+06	5.92753e+06	6.4554e+06	6.25431e+06	7.9843e+06	5.04805e+07	2.00556e+07	1.20385e+07	1.80257e+06	5.32176e+06	7.04501e+06	6.25431e+06	6.322	0.398	4.193	0.6	4.429	9.486	2.847	1.925
3-amino-2-phenyl-2H-pyrazolo[4,3-c]pyridine-4,6-diol	RP_Pos	C12 H10 N4 O2	1	242.08	243.088	7.538	1.23361e+07	2	88.1	3.50433e+06	3.30878e+06	4.26185e+06	1.83298e+07	1.78098e+07	2.07637e+07	4.47242e+06	4.73007e+06	4.32494e+06	9.74363e+06	9.34857e+06	1.13278e+07	2.94567e+06	4.10454e+06	3.69837e+06	5.31405e+06	5.41742e+06	5.2818e+06	2.0618e+06	1.99119e+06	2.09887e+06	4.19342e+06	4.10707e+06	4.2118e+06	3.50433e+06	1.83298e+07	4.47242e+06	9.74363e+06	3.69837e+06	5.31405e+06	2.0618e+06	4.19342e+06	5.231	0.784	1.881	2.179	0.948	3.449	2.169	2.324
3-Ureidopropionic acid	RP_Neg	C4 H8 N2 O3	1	132.054	131.046	0.71	2.79777e+07	3	67.4	3.96829e+07	4.59598e+07	4.36557e+07	8.52555e+06	9.75207e+06	9.05175e+06	8.02256e+06	9.35678e+06	8.42359e+06	3.0255e+07	2.25757e+07	1.89733e+07	8.01574e+06	6.83526e+06	6.38858e+06	1.66876e+07	1.46965e+07	1.51154e+07	7.04408e+06	5.03536e+06	3.89675e+06	6.8647e+06	8.62648e+06	1.53436e+06	4.36557e+07	9.05175e+06	8.42359e+06	2.25757e+07	6.83526e+06	1.51154e+07	5.03536e+06	6.8647e+06	0.207	5.183	0.401	2.68	6.387	0.599	1.673	3.289
4-Acetamidobenzoic acid	RP_Pos	C9 H9 N O3	1	179.058	180.065	5.269	4.56331e+07	2	94.1	1.15048e+07	9.47187e+06	9.6487e+06	5.99544e+07	5.71282e+07	6.45587e+07	1.25446e+07	1.60681e+07	1.57154e+07	2.9634e+07	2.88355e+07	2.77279e+07	1.03439e+07	1.1126e+07	1.06802e+07	2.43517e+07	2.36208e+07	2.34719e+07	7.87856e+06	7.96463e+06	8.76394e+06	1.77255e+07	1.77833e+07	1.67927e+07	9.6487e+06	5.99544e+07	1.57154e+07	2.88355e+07	1.06802e+07	2.36208e+07	7.96463e+06	1.77255e+07	6.214	0.614	2.079	1.835	0.903	2.538	1.973	1.627
4-Hydroxybenzaldehyde	RP_Pos	C7 H6 O2	1	122.037	123.044	0.781	2.11439e+07	3	63.9	6.21452e+06	6.46018e+06	5.30287e+06	3.055e+07	2.83715e+07	2.59424e+07	5.18219e+06	5.07433e+06	4.38197e+06	1.34373e+07	1.33525e+07	1.15675e+07	4.18025e+06	4.35915e+06	3.86677e+06	6.05949e+06	7.30207e+06	6.8117e+06	4.43742e+06	5.77407e+06	5.13738e+06	5.06681e+06	4.77601e+06	7.20068e+06	6.21452e+06	2.83715e+07	5.07433e+06	1.33525e+07	4.18025e+06	6.8117e+06	5.13738e+06	5.06681e+06	4.565	1.225	2.125	2.631	1.487	4.165	0.988	2.635
5,5-dimethyl-2-{[(2-phenylacetyl)amino]methyl}-1,3-thiazolane-4-carboxylic acid	HILIC_Pos	C15 H20 N2 O3 S	1	308.119	309.126	3.819	7.57394e+08	2	98.1	1.13708e+08	1.16422e+08	1.11823e+08	7.54215e+08	7.24005e+08	7.62701e+08	2.08954e+08	1.96375e+08	2.18431e+08	3.71571e+08	3.42069e+08	3.60908e+08	1.23369e+08	1.25868e+08	1.24169e+08	3.79091e+08	3.50757e+08	3.69694e+08	9.31106e+07	9.4473e+07	9.11704e+07	3.10805e+08	3.00669e+08	3.21665e+08	1.13708e+08	7.54215e+08	2.08954e+08	3.60908e+08	1.24169e+08	3.69694e+08	9.31106e+07	3.10805e+08	6.633	0.544	2.09	1.727	0.916	2.04	2.244	1.161
5-Methylcytosine	HILIC_Pos	C5 H7 N3 O	1	125.059	126.066	8.933	2.88485e+07	2	92.2	2.7837e+06	2.81347e+06	2.86425e+06	1.74286e+07	1.61117e+07	1.55891e+07	2.57257e+06	2.45153e+06	2.44518e+06	9.72166e+06	8.18949e+06	8.32509e+06	2.84406e+06	2.50129e+06	2.66531e+06	4.26249e+06	3.18437e+06	4.09414e+06	7.57745e+06	6.69973e+06	6.36113e+06	2.93943e+06	3.07188e+06	2.86263e+06	2.81347e+06	1.61117e+07	2.45153e+06	8.32509e+06	2.66531e+06	4.09414e+06	6.69973e+06	2.93943e+06	5.727	1.148	1.935	3.396	1.056	3.935	0.366	2.832
5-Nitro-o-toluidine	HILIC_Pos	C7 H8 N2 O2	1	152.058	153.066	10.321	3.69595e+07	2	96.7	7.41398e+06	7.40583e+06	7.89981e+06	4.42949e+07	4.07749e+07	4.53451e+07	2.03558e+06	2.10292e+06	2.19177e+06	4.07124e+07	3.77971e+07	3.29446e+07	1.33991e+07	1.28396e+07	1.22815e+07	8.022e+06	7.53805e+06	7.64511e+06	7.30804e+06	7.38736e+06	7.28248e+06	2.91704e+06	2.66653e+06	2.36756e+06	7.41398e+06	4.42949e+07	2.10292e+06	3.77971e+07	1.28396e+07	7.64511e+06	7.30804e+06	2.66653e+06	5.975	3.526	1.172	17.974	0.577	5.794	0.288	14.175
6-Methyl[1,2,4]triazolo[4,3-b]pyridazin-8-ol	HILIC_Pos	C6 H6 N4 O	1	150.054	151.061	4.778	2.65891e+07	2	86.3	2.89712e+06	3.03551e+06	2.97496e+06	2.05959e+07	1.95547e+07	1.89305e+07	2.29018e+06	2.1492e+06	2.08576e+06	7.0057e+06	6.93859e+06	6.37734e+06	1.95306e+06	1.82307e+06	1.8249e+06	3.6566e+06	3.46292e+06	3.26793e+06	7.57508e+06	7.33484e+06	7.03923e+06	3.40834e+06	3.20153e+06	2.90787e+06	2.97496e+06	1.95547e+07	2.1492e+06	6.93859e+06	1.8249e+06	3.46292e+06	7.33484e+06	3.20153e+06	6.573	1.384	2.818	3.228	1.63	5.647	0.293	2.167
8-Hydroxyquinoline	RP_Pos	C9 H7 N O	1	145.053	146.06	4.308	2.15742e+07	2	87.6	3.84018e+06	3.71508e+06	3.98223e+06	2.7805e+07	2.61291e+07	2.4156e+07	6.17428e+06	5.47354e+06	6.46642e+06	9.70434e+06	1.02533e+07	1.12859e+07	4.073e+06	4.10041e+06	4.18567e+06	9.32599e+06	9.72234e+06	1.00821e+07	4.77557e+06	5.10382e+06	4.77595e+06	9.97652e+06	9.80272e+06	9.27634e+06	3.84018e+06	2.61291e+07	6.17428e+06	1.02533e+07	4.10041e+06	9.72234e+06	4.77595e+06	9.80272e+06	6.804	0.622	2.548	1.661	0.937	2.688	1.293	1.046
9-(3-O-Methylpentofuranosyl)-1,9-dihydro-6H-purin-6-one	HILIC_Neg	C11 H14 N4 O5	1	282.097	281.09	4.475	2.89994e+06	2	89.6	630911	593060	635377	3.3714e+06	4.19504e+06	4.07617e+06	494250	536881	506307	1.19845e+06	1.20682e+06	1.05225e+06	409110	380930	384955	586961	580885	532498	822511	793590	855174	480739	501463	491316	630911	4.07617e+06	506307	1.19845e+06	384955	580885	822511	491316	6.461	1.246	3.401	2.367	1.639	7.017	0.616	2.439
Acetylcholine	HILIC_Pos	C7 H15 N O2	1	145.11	146.117	10.256	5.88904e+07	2	88.4	1.81965e+07	1.69689e+07	1.75127e+07	8.11034e+07	7.59465e+07	7.80858e+07	2.31321e+07	2.15452e+07	2.22508e+07	2.70217e+07	2.68803e+07	2.36438e+07	9.06432e+06	8.65943e+06	8.77084e+06	1.80853e+07	1.77247e+07	1.78029e+07	1.56371e+07	1.54746e+07	1.51643e+07	1.92577e+07	1.84722e+07	1.76977e+07	1.75127e+07	7.80858e+07	2.22508e+07	2.68803e+07	8.77084e+06	1.78029e+07	1.54746e+07	1.84722e+07	4.459	0.787	2.905	1.208	1.997	4.386	1.438	1.455
Acetyl-L-carnitine	HILIC_Pos	C9 H17 N O4	1	203.116	204.123	9.784	1.19711e+08	2	98.8	2.21439e+07	2.16177e+07	2.20328e+07	1.61433e+08	1.65686e+08	1.55208e+08	2.58147e+07	2.38052e+07	2.52006e+07	9.01999e+07	8.49051e+07	8.20535e+07	3.81941e+07	3.60152e+07	3.52443e+07	5.41446e+07	5.51884e+07	5.58384e+07	3.43414e+07	3.49494e+07	3.44567e+07	3.35053e+07	3.1301e+07	2.97056e+07	2.20328e+07	1.61433e+08	2.52006e+07	8.49051e+07	3.60152e+07	5.51884e+07	3.44567e+07	3.1301e+07	7.327	0.874	1.901	3.369	0.612	2.925	0.731	2.713
Acetyl-β-methylcholine	HILIC_Pos	C8 H17 N O2	1	159.126	160.133	9.556	2.4841e+08	3	68.4	3.7744e+07	3.87323e+07	3.87619e+07	1.92836e+08	1.9033e+08	1.84827e+08	6.31422e+07	5.78509e+07	6.06439e+07	1.60833e+08	1.61146e+08	1.45506e+08	1.15806e+07	1.11922e+07	1.06338e+07	2.65135e+07	2.6808e+07	2.63836e+07	7.29324e+07	7.14896e+07	6.85786e+07	6.65351e+07	6.26875e+07	6.0797e+07	3.87323e+07	1.9033e+08	6.06439e+07	1.60833e+08	1.11922e+07	2.65135e+07	7.14896e+07	6.26875e+07	4.914	0.639	1.183	2.652	3.461	7.179	0.848	2.566
Arachidonic acid	RP_Neg	C20 H32 O2	1	304.241	303.233	13.067	3.76468e+07	2	93.7	5.29273e+07	4.42271e+07	4.73706e+07	1.25286e+07	1.21266e+07	1.56877e+07	7.18899e+06	7.66494e+06	7.22088e+06	8.73077e+06	7.89214e+06	6.33472e+06	3.62122e+06	3.56007e+06	4.07582e+06	1.769e+07	1.44637e+07	1.28046e+07	2.51988e+06	2.80773e+06	2.50805e+06	5.69497e+06	5.76476e+06	4.47057e+06	4.73706e+07	1.25286e+07	7.22088e+06	7.89214e+06	3.62122e+06	1.44637e+07	2.51988e+06	5.69497e+06	0.264	6.56	1.587	1.093	13.081	0.866	2.866	1.386
Betaine	HILIC_Pos	C5 H11 N O2	1	117.079	118.086	9.702	2.10042e+09	2	96.3	8.37045e+08	8.34564e+08	8.46368e+08	3.35833e+09	3.62376e+09	3.31919e+09	7.91148e+08	7.35441e+08	7.59483e+08	1.3143e+09	1.23967e+09	1.24196e+09	4.65665e+08	4.58396e+08	4.5e+08	8.28049e+08	7.77712e+08	7.66436e+08	5.44647e+08	5.37253e+08	5.15656e+08	7.90514e+08	7.32593e+08	6.67722e+08	8.37045e+08	3.35833e+09	7.59483e+08	1.24196e+09	4.58396e+08	7.77712e+08	5.37253e+08	7.32593e+08	4.012	1.102	2.704	1.635	1.826	4.318	1.414	1.695
Bis(4-ethylbenzylidene)sorbitol	HILIC_Pos	C24 H30 O6	1	414.204	415.211	1.43	1.34066e+09	2	98.4	3.18019e+08	3.13749e+08	3.10187e+08	1.49258e+09	1.46986e+09	1.3912e+09	3.26409e+08	3.43167e+08	2.94924e+08	8.97023e+08	8.77914e+08	7.20689e+08	2.81364e+08	2.69515e+08	2.82499e+08	4.27622e+08	4.0882e+08	3.99814e+08	2.82169e+08	2.65954e+08	2.53713e+08	3.54822e+08	3.27357e+08	3.30175e+08	3.13749e+08	1.46986e+09	3.26409e+08	8.77914e+08	2.81364e+08	4.0882e+08	2.65954e+08	3.30175e+08	4.685	0.961	1.674	2.69	1.115	3.595	1.227	2.659
Capryloylglycine	RP_Neg	C10 H19 N O3	1	201.137	200.129	7.264	1.02437e+07	3	61.3	9.58691e+06	9.39232e+06	1.03504e+07	3.2598e+06	3.35826e+06	3.41988e+06	2.82693e+06	2.86859e+06	2.87895e+06	1.04047e+07	1.01579e+07	1.00446e+07	3.15377e+06	3.49663e+06	3.6745e+06	4.95381e+06	4.87992e+06	5.28415e+06	2.57376e+06	2.4881e+06	2.44749e+06	3.84765e+06	3.82726e+06	3.683e+06	9.58691e+06	3.35826e+06	2.86859e+06	1.01579e+07	3.49663e+06	4.95381e+06	2.4881e+06	3.82726e+06	0.35	3.342	0.331	3.541	2.742	0.678	1.153	2.654
Cholest-4-en-3-one	RP_Pos	C27 H44 O	1	384.339	385.346	15.219	1.42024e+07	2	91.9	2.5389e+06	2.53078e+06	2.80643e+06	2.42623e+07	1.91434e+07	1.72406e+07	4.08057e+06	3.23388e+06	3.8795e+06	4.80096e+06	5.62434e+06	4.81452e+06	1.23411e+06	1.36855e+06	1.37746e+06	1.86854e+06	1.81687e+06	1.72014e+06	3.72725e+06	3.7014e+06	3.50798e+06	1.87317e+06	1.88483e+06	2.24253e+06	2.5389e+06	1.91434e+07	3.8795e+06	4.81452e+06	1.36855e+06	1.81687e+06	3.7014e+06	1.88483e+06	7.54	0.654	3.976	1.241	1.855	10.536	1.048	2.554
Choline	HILIC_Pos	C5 H13 N O	1	103.1	104.107	6.692	1.96677e+10	2	94.4	3.18369e+09	3.06231e+09	3.11548e+09	2.28119e+10	2.27022e+10	2.26207e+10	5.65304e+09	5.30192e+09	5.30303e+09	8.58136e+09	8.28427e+09	8.43487e+09	2.19336e+09	2.11359e+09	2.11901e+09	6.12662e+09	5.97769e+09	5.95149e+09	5.68117e+09	5.10477e+09	5.02366e+09	5.91705e+09	5.56715e+09	5.29417e+09	3.11548e+09	2.27022e+10	5.30303e+09	8.43487e+09	2.11901e+09	5.97769e+09	5.10477e+09	5.56715e+09	7.287	0.587	2.691	1.591	1.47	3.798	1.039	1.515
Citric acid	RP_Neg	C6 H8 O7	1	192.027	191.02	1.736	2.53221e+08	3	74.5	2.64621e+08	2.58032e+08	2.55613e+08	6.96479e+07	6.93693e+07	6.82797e+07	7.26882e+07	8.13869e+07	7.83692e+07	1.56645e+08	1.57697e+08	1.5709e+08	5.23053e+07	5.02877e+07	5.04318e+07	1.33883e+08	1.3292e+08	1.32264e+08	3.63071e+07	3.35047e+07	3.82469e+07	9.10495e+07	9.30262e+07	8.42307e+07	2.58032e+08	6.93693e+07	7.83692e+07	1.5709e+08	5.04318e+07	1.3292e+08	3.63071e+07	9.10495e+07	0.269	3.293	0.442	2.004	5.116	0.522	2.159	1.725
Creatinine	HILIC_Pos	C4 H7 N3 O	1	113.059	114.066	5.017	2.13398e+09	2	100	3.56606e+08	3.51379e+08	3.50587e+08	2.24535e+09	2.21121e+09	2.13957e+09	6.00752e+08	5.94829e+08	5.82297e+08	1.00193e+09	9.7242e+08	9.22628e+08	3.47045e+08	3.37998e+08	3.32719e+08	1.01141e+09	9.90143e+08	9.87813e+08	3.17799e+08	3.05773e+08	2.97841e+08	9.19896e+08	8.80502e+08	8.40221e+08	3.51379e+08	2.21121e+09	5.94829e+08	9.7242e+08	3.37998e+08	9.90143e+08	3.05773e+08	8.80502e+08	6.293	0.591	2.274	1.635	1.04	2.233	1.945	1.104
Cytidine	HILIC_Pos	C9 H13 N3 O5	1	243.085	282.048	9.339	3.75977e+08	3	80	4.42494e+07	4.10502e+07	4.30783e+07	2.22751e+08	2.14949e+08	1.98181e+08	2.60184e+07	2.26752e+07	2.24459e+07	9.18885e+07	9.39034e+07	7.36073e+07	2.96168e+07	2.5554e+07	2.8458e+07	2.21371e+07	2.07588e+07	1.9396e+07	1.00701e+08	8.65374e+07	8.45875e+07	2.46154e+07	2.1792e+07	2.0747e+07	4.30783e+07	2.14949e+08	2.26752e+07	9.18885e+07	2.8458e+07	2.07588e+07	8.65374e+07	2.1792e+07	4.99	1.9	2.339	4.052	1.514	10.355	0.262	4.217
Cytidine 5'-monophosphate	RP_Pos	C9 H14 N3 O8 P	1	323.052	324.059	1.266	5.97604e+07	2	98.3	2.46315e+07	2.46449e+07	2.45802e+07	6.16203e+07	5.89787e+07	6.00249e+07	1.45408e+07	1.56251e+07	1.56077e+07	2.32263e+07	2.20269e+07	2.2643e+07	4.6691e+06	5.84006e+06	5.3985e+06	1.22931e+07	1.64931e+07	1.53452e+07	5.95469e+06	5.85915e+06	5.80367e+06	1.52126e+07	1.4395e+07	1.42518e+07	2.46315e+07	6.00249e+07	1.56077e+07	2.2643e+07	5.3985e+06	1.53452e+07	5.85915e+06	1.4395e+07	2.437	1.578	2.651	1.451	4.563	3.912	2.664	1.573
D-(+)-Glucose	RP_Neg	C6 H12 O6	1	180.064	179.056	0.806	2.97396e+08	2	98.5	6.92205e+07	6.61757e+07	2.90402e+08	8.29436e+07	8.26454e+07	2.37085e+07	6.42532e+07	4.93316e+07	3.58151e+07	5.73197e+07	6.21007e+07	6.0966e+07	7.48105e+07	7.45676e+07	7.85685e+07	1.78119e+08	9.34107e+07	8.94406e+07	1.92453e+06	4.48844e+07	5.81966e+07	4.0195e+07	3.53574e+07	5.70859e+07	6.92205e+07	8.26454e+07	4.93316e+07	6.0966e+07	7.48105e+07	9.34107e+07	4.48844e+07	4.0195e+07	1.194	1.403	1.356	1.236	0.925	0.885	1.099	1.517
D-(+)-Malic acid	RP_Neg	C4 H6 O5	1	134.022	133.014	1.055	2.02112e+08	2	91.7	3.94994e+08	4.0774e+08	4.20637e+08	5.46627e+07	5.25299e+07	4.83271e+07	2.96899e+07	3.10047e+07	3.04665e+07	7.30683e+07	6.98536e+07	7.2509e+07	2.7409e+07	2.85225e+07	2.84698e+07	3.61565e+07	3.73947e+07	4.10602e+07	3.56536e+07	3.85805e+07	3.65956e+07	2.41609e+07	2.59849e+07	2.54429e+07	4.0774e+08	5.25299e+07	3.04665e+07	7.2509e+07	2.84698e+07	3.73947e+07	3.65956e+07	2.54429e+07	0.129	13.383	0.724	2.38	14.322	1.405	0.833	2.85
D-(+)-Maltose	RP_Neg	C12 H22 O11	1	342.116	341.109	0.766	2.28352e+07	2	89	2.90227e+07	2.89243e+07	3.20031e+07	5.59581e+06	5.2935e+06	5.96564e+06	6.59409e+06	7.23903e+06	6.57107e+06	2.01064e+07	1.89378e+07	1.95126e+07	5.29053e+06	5.31491e+06	5.92728e+06	1.0802e+07	9.96376e+06	1.02462e+07	2.11627e+06	1.68736e+06	1.97447e+06	9.85111e+06	8.54027e+06	9.26324e+06	2.90227e+07	5.59581e+06	6.59409e+06	1.95126e+07	5.31491e+06	1.02462e+07	1.97447e+06	9.26324e+06	0.193	4.401	0.287	2.959	5.461	0.546	3.34	2.106
D-(+)-Tryptophan	HILIC_Neg	C11 H12 N2 O2	1	204.089	203.082	9.344	1.90442e+06	3	75.2	323408	379392	474485	2.78243e+06	2.778e+06	2.68581e+06	437867	510078	507062	1.05642e+06	1.16393e+06	706510	420835	428041	399811	805290	831797	768696	530939	392848	523483	823190	724527	764961	379392	2.778e+06	507062	1.05642e+06	420835	805290	523483	764961	7.322	0.748	2.63	2.083	0.902	3.45	0.969	1.381
Dibutyl phthalate	RP_Neg	C16 H22 O4	1	278.152	277.145	11.394	5.05948e+07	2	94.1	8.30147e+07	7.82363e+07	7.4371e+07	1.67643e+07	1.74861e+07	1.84655e+07	1.72782e+07	1.71342e+07	1.80058e+07	3.32029e+07	3.42797e+07	3.41353e+07	1.1979e+07	1.13225e+07	1.30391e+07	2.25469e+07	2.17407e+07	2.27339e+07	1.02285e+07	1.02572e+07	1.02812e+07	1.98944e+07	1.96247e+07	2.02968e+07	7.82363e+07	1.74861e+07	1.72782e+07	3.41353e+07	1.1979e+07	2.25469e+07	1.02572e+07	1.98944e+07	0.224	4.528	0.512	1.976	6.531	0.776	1.685	1.716
Diethanolamine	HILIC_Pos	C4 H11 N O2	1	105.079	106.086	9.577	6.27203e+07	2	98.8	2.43505e+07	2.36638e+07	2.42155e+07	9.18073e+07	9.28959e+07	8.98149e+07	1.50214e+07	1.45658e+07	1.42119e+07	5.14088e+07	4.8255e+07	4.51178e+07	1.48265e+07	1.44357e+07	1.38217e+07	1.62309e+07	1.60372e+07	1.5381e+07	1.76111e+07	1.70996e+07	1.59727e+07	1.62242e+07	1.43698e+07	1.2598e+07	2.42155e+07	9.18073e+07	1.45658e+07	4.8255e+07	1.44357e+07	1.60372e+07	1.70996e+07	1.43698e+07	3.791	1.662	1.903	3.313	1.677	5.725	0.852	3.358
DL-4-Hydroxyphenyllactic acid	RP_Neg	C9 H10 O4	1	182.058	181.051	4.424	1.86268e+07	3	70	1.71091e+07	1.79459e+07	1.72631e+07	3.29237e+06	3.48301e+06	3.59089e+06	6.46625e+06	6.33705e+06	6.44751e+06	3.87786e+06	4.09996e+06	4.21881e+06	2.45253e+06	2.49271e+06	2.64102e+06	3.39605e+06	3.66498e+06	3.16205e+06	1.8161e+06	1.81842e+06	1.86998e+06	3.31581e+06	3.50504e+06	3.46409e+06	1.72631e+07	3.48301e+06	6.44751e+06	4.09996e+06	2.49271e+06	3.39605e+06	1.81842e+06	3.46409e+06	0.202	2.677	0.85	0.636	6.925	1.026	3.546	1.184
DL-Dipalmitoylphosphatidylcholine	HILIC_Pos	C40 H80 N O8 P	1	733.56	734.567	2.433	8.31288e+08	2	98.9	2.60392e+08	2.085e+08	1.99304e+08	1.27502e+09	1.16776e+09	8.69908e+08	2.31185e+08	2.5321e+08	2.41447e+08	4.9648e+08	4.82242e+08	1.15846e+07	1.29792e+08	1.10174e+08	9.0854e+07	2.24888e+08	2.70943e+08	2.30512e+08	2.44497e+08	2.17363e+08	2.09968e+08	2.25682e+08	2.14614e+08	2.21868e+08	2.085e+08	1.16776e+09	2.41447e+08	4.82242e+08	1.10174e+08	2.30512e+08	2.17363e+08	2.21868e+08	5.601	0.864	2.422	1.997	1.892	5.066	1.111	2.174
DL-Lysine	RP_Pos	C6 H14 N2 O2	1	146.105	147.113	0.69	3.25484e+07	2	98.3	9.95952e+06	7.90896e+06	9.00942e+06	2.44794e+07	1.71196e+07	3.06066e+07	1.18038e+07	8.01862e+06	1.26483e+07	8.83055e+06	5.71658e+06	6.27598e+06	1.84813e+06	2.99374e+06	2.9727e+06	1.08171e+07	6.72088e+06	6.14008e+06	4.47692e+06	4.24386e+06	4.41623e+06	5.6328e+06	1.15009e+07	1.18261e+07	9.00942e+06	2.44794e+07	1.18038e+07	6.27598e+06	2.9727e+06	6.72088e+06	4.41623e+06	1.15009e+07	2.717	0.763	3.9	0.532	3.031	3.642	2.673	0.546
Docosahexaenoic Acid	RP_Neg	C22 H32 O2	1	328.241	327.233	13.025	3.49043e+07	3	64.4	3.81732e+07	5.85415e+07	4.86389e+07	1.14903e+07	1.00036e+07	1.21022e+07	8.62676e+06	6.78125e+06	7.032e+06	1.11494e+07	9.92137e+06	1.08792e+07	4.40811e+06	4.95457e+06	5.57656e+06	2.09902e+07	1.95272e+07	1.98949e+07	1.74749e+06	2.3654e+06	3.62768e+06	8.07594e+06	6.64646e+06	7.76299e+06	4.86389e+07	1.14903e+07	7.032e+06	1.08792e+07	4.95457e+06	1.98949e+07	2.3654e+06	7.76299e+06	0.236	6.917	1.056	1.547	9.817	0.578	2.973	1.401
Docosapentaenoic acid	RP_Pos	C22 H34 O2	1	330.256	331.263	12.412	2.13064e+07	3	71.9	4.48712e+06	4.19133e+06	4.68407e+06	2.61124e+07	3.05498e+07	3.67897e+07	894418	1.04597e+06	2.12241e+06	7.83361e+06	2.87196e+06	1.01349e+07	2.17578e+06	1.43553e+06	1.21375e+06	2.43211e+06	5.02388e+06	3.13677e+06	6.39086e+06	5.47001e+06	2.22902e+06	2.48573e+06	1.25422e+06	1.37793e+06	4.48712e+06	3.05498e+07	1.04597e+06	7.83361e+06	1.43553e+06	3.13677e+06	5.47001e+06	1.37793e+06	6.808	4.29	3.9	7.489	3.126	9.739	0.191	5.685
D-Serine	RP_Pos	C3 H7 N O3	1	105.043	106.05	0.72	1.08133e+08	2	98	4.06881e+07	3.16102e+07	3.52343e+07	1.62247e+08	1.47597e+08	1.64894e+08	2.25761e+07	2.45303e+07	2.45749e+07	6.86938e+07	6.94447e+07	9.04068e+07	2.27065e+07	2.04069e+07	2.23411e+07	2.70046e+07	2.3315e+07	2.2762e+07	3.09105e+07	2.386e+07	2.82791e+07	1.97409e+07	1.98558e+07	2.27579e+07	3.52343e+07	1.62247e+08	2.45303e+07	6.94447e+07	2.23411e+07	2.3315e+07	2.82791e+07	1.98558e+07	4.605	1.436	2.336	2.831	1.577	6.959	0.867	3.497
Erucamide	HILIC_Pos	C22 H43 N O	1	337.334	338.341	1.353	2.7472e+08	2	92.7	4.05303e+07	3.95403e+07	4.07696e+07	7.31026e+07	6.53122e+07	6.3362e+07	2.16573e+07	2.23015e+07	2.13683e+07	6.64046e+07	6.38672e+07	6.46064e+07	9.68207e+07	9.36447e+07	9.32076e+07	3.28974e+07	3.26693e+07	3.02876e+07	1.69743e+07	1.71367e+07	1.66283e+07	2.93346e+07	2.7669e+07	2.80378e+07	4.05303e+07	6.53122e+07	2.16573e+07	6.46064e+07	9.36447e+07	3.26693e+07	1.69743e+07	2.80378e+07	1.611	1.871	1.011	2.983	0.433	1.999	1.276	2.304
Folic acid	RP_Pos	C19 H19 N7 O6	1	441.14	442.147	5.046	7.47615e+06	3	62.1	973033	1.04451e+06	1.20206e+06	6.18837e+06	6.73347e+06	7.5063e+06	2.18818e+06	2.00119e+06	2.0028e+06	3.52819e+06	3.50907e+06	3.5364e+06	1.17042e+06	1.3827e+06	1.11276e+06	3.44536e+06	2.81953e+06	3.09502e+06	935176	949203	809030	3.08019e+06	2.92396e+06	3.0549e+06	1.04451e+06	6.73347e+06	2.0028e+06	3.52819e+06	1.17042e+06	3.09502e+06	935176	3.0549e+06	6.447	0.522	1.908	1.762	0.892	2.176	2.142	1.155
Glucose 1-phosphate	RP_Pos	C6 H13 O9 P	1	260.03	261.037	1.004	4.35118e+07	2	92.6	1.66624e+07	1.62734e+07	1.7361e+07	7.12586e+07	6.84473e+07	6.49669e+07	1.178e+07	1.27196e+07	1.20669e+07	2.39857e+07	2.20436e+07	2.43002e+07	7.55635e+06	7.34194e+06	7.20187e+06	2.3002e+07	2.55029e+07	2.60989e+07	6.99009e+06	7.1306e+06	6.75265e+06	1.3654e+07	1.17264e+07	1.2204e+07	1.66624e+07	6.84473e+07	1.20669e+07	2.39857e+07	7.34194e+06	2.55029e+07	6.99009e+06	1.2204e+07	4.108	1.381	2.854	1.988	2.269	2.684	1.726	1.965
Glycodeoxycholic Acid	RP_Neg	C26 H43 N O5	1	449.315	448.307	11.35	6.17339e+06	2	94.4	6.16649e+06	6.81261e+06	6.37375e+06	1.83265e+06	1.81652e+06	1.8416e+06	2.00911e+06	2.06963e+06	1.99506e+06	4.10062e+06	3.93173e+06	4.10636e+06	1.3129e+06	1.26068e+06	1.34206e+06	3.19388e+06	3.22166e+06	2.95603e+06	1.15727e+06	1.18196e+06	1.19014e+06	2.49847e+06	2.26474e+06	2.44073e+06	6.37375e+06	1.83265e+06	2.00911e+06	4.10062e+06	1.3129e+06	3.19388e+06	1.18196e+06	2.44073e+06	0.288	3.172	0.447	2.041	4.855	0.574	1.7	1.68
Glycyl-L-leucine	RP_Pos	C8 H16 N2 O3	1	188.116	189.123	3.929	1.63349e+08	2	95.3	2.14301e+07	2.1039e+07	2.08488e+07	8.09613e+07	8.30368e+07	8.21119e+07	3.28566e+07	3.41848e+07	5.80641e+07	1.59646e+07	1.86359e+07	1.72405e+07	2.58577e+06	2.858e+06	2.34054e+06	9.10988e+06	1.04554e+07	1.03537e+07	6.54075e+06	7.70896e+06	6.72279e+06	5.23994e+07	5.57221e+07	5.76656e+07	2.1039e+07	8.21119e+07	3.41848e+07	1.72405e+07	2.58577e+06	1.03537e+07	6.72279e+06	5.57221e+07	3.903	0.615	4.763	0.504	8.136	7.931	5.085	0.309
Guanine	HILIC_Pos	C5 H5 N5 O	1	151.049	152.057	8.782	1.45829e+07	2	84.1	2.34382e+06	1.15309e+06	1.36124e+06	1.48927e+07	8.14838e+06	6.77459e+06	3.66597e+06	2.24325e+06	3.76545e+06	8.99862e+06	8.92216e+06	9.86887e+06	2.46349e+06	1.44103e+06	2.44242e+06	1.74745e+06	1.50639e+06	1.38897e+06	2.61649e+06	2.62058e+06	2.52264e+06	5.61117e+06	5.40336e+06	5.12104e+06	1.36124e+06	8.14838e+06	3.66597e+06	8.99862e+06	2.44242e+06	1.50639e+06	2.61649e+06	5.40336e+06	5.986	0.371	0.906	2.455	0.557	5.409	1.401	1.665
Hexadecanamide	HILIC_Pos	C16 H33 N O	1	255.256	256.263	1.377	5.85917e+08	2	99.2	9.28588e+07	9.27812e+07	9.15975e+07	4.77325e+08	4.64339e+08	4.43609e+08	1.83311e+08	1.99281e+08	1.68898e+08	5.41884e+08	5.23075e+08	4.79541e+08	1.56679e+08	1.49847e+08	1.49673e+08	3.45588e+08	3.21273e+08	3.06627e+08	1.57474e+08	1.54494e+08	1.44877e+08	1.96047e+08	1.78714e+08	1.82367e+08	9.27812e+07	4.64339e+08	1.83311e+08	5.23075e+08	1.49847e+08	3.21273e+08	1.54494e+08	1.82367e+08	5.005	0.506	0.888	2.853	0.619	1.445	1.187	2.868
Histamine	RP_Pos	C5 H9 N3	1	111.08	112.087	0.633	4.42386e+07	2	92.5	1.87831e+07	1.92771e+07	1.93988e+07	6.13949e+07	6.05021e+07	6.0384e+07	6.5543e+06	6.52816e+06	1.06037e+07	1.61742e+07	1.57904e+07	1.53264e+07	7.58882e+06	8.04625e+06	8.00907e+06	1.59255e+07	1.4631e+07	1.55582e+07	9.64466e+06	1.02889e+07	9.02488e+06	3.57764e+06	3.14022e+06	3.67349e+06	1.92771e+07	6.05021e+07	6.5543e+06	1.57904e+07	8.00907e+06	1.55582e+07	9.64466e+06	3.57764e+06	3.139	2.941	3.832	2.409	2.407	3.889	0.68	4.414
Indole-3-acetic acid	HILIC_Pos	C10 H9 N O2	1	175.063	176.07	3.6	8.04708e+07	2	84.8	1.60574e+07	1.53941e+07	1.58855e+07	6.4084e+07	6.0369e+07	6.06472e+07	1.53223e+07	1.59971e+07	1.65408e+07	3.13579e+07	2.85839e+07	3.16993e+07	1.24255e+07	1.21536e+07	1.16286e+07	6.17622e+06	7.07414e+06	6.77715e+06	2.16857e+07	2.08305e+07	2.28736e+07	4.90226e+06	6.9297e+06	7.70891e+06	1.58855e+07	6.06472e+07	1.59971e+07	3.13579e+07	1.21536e+07	6.77715e+06	2.16857e+07	6.9297e+06	3.818	0.993	1.934	1.96	1.307	8.949	0.738	4.525
Indole-3-lactic acid	RP_Neg	C11 H11 N O3	1	205.074	204.067	6.407	4.078e+06	3	70.2	5.25435e+06	5.02221e+06	5.01334e+06	896826	939271	1.04957e+06	1.46139e+06	1.58232e+06	1.52696e+06	1.82253e+06	1.95498e+06	1.99091e+06	935147	925335	966232	1.92222e+06	1.81604e+06	1.69372e+06	635529	550537	649615	1.38312e+06	1.4803e+06	1.49007e+06	5.02221e+06	939271	1.52696e+06	1.95498e+06	935147	1.81604e+06	635529	1.4803e+06	0.187	3.289	0.48	1.28	5.371	0.517	2.403	1.321
Isocytosine	HILIC_Pos	C4 H5 N3 O	1	111.043	112.051	9.319	9.96139e+07	2	82.8	1.41842e+07	1.37069e+07	1.3778e+07	7.05276e+07	7.01623e+07	7.00495e+07	7.11723e+06	6.70714e+06	6.6761e+06	2.75131e+07	2.73075e+07	2.42512e+07	9.11368e+06	8.54357e+06	8.58981e+06	7.84411e+06	6.87442e+06	7.2185e+06	2.68671e+07	2.19557e+07	2.14328e+07	6.43348e+06	5.77444e+06	5.47665e+06	1.3778e+07	7.01623e+07	6.70714e+06	2.73075e+07	8.58981e+06	7.2185e+06	2.19557e+07	5.77444e+06	5.092	2.054	2.569	4.071	1.604	9.72	0.305	4.729
L-(-)-3-Phenyllactic acid	RP_Neg	C9 H10 O3	1	166.063	165.056	6.356	2.48344e+07	2	98.2	1.15087e+07	1.14529e+07	1.04755e+07	3.1023e+06	2.99713e+06	2.94846e+06	9.16604e+06	9.51418e+06	8.66222e+06	2.56227e+06	1.92491e+06	1.9299e+06	1.25468e+06	1.39866e+06	1.32407e+06	948406	959059	1.02542e+06	912421	864425	932097	1.50703e+06	1.38323e+06	1.38726e+06	1.14529e+07	2.99713e+06	9.16604e+06	1.9299e+06	1.32407e+06	959059	912421	1.38726e+06	0.262	1.249	1.553	0.211	8.65	3.125	10.046	1.391
L(-)-Carnitine	HILIC_Pos	C7 H15 N O3	1	161.105	162.112	10.371	2.99498e+08	2	98.8	1.33157e+08	1.33802e+08	1.37172e+08	6.10169e+08	5.11514e+08	5.49614e+08	1.15543e+08	1.07841e+08	1.20856e+08	1.63542e+08	1.62393e+08	1.50046e+08	5.41935e+07	5.53258e+07	5.18956e+07	9.34971e+07	9.48772e+07	9.60597e+07	7.57494e+07	7.97721e+07	7.74593e+07	1.04034e+08	1.0217e+08	9.40562e+07	1.33802e+08	5.49614e+08	1.15543e+08	1.62393e+08	5.41935e+07	9.48772e+07	7.74593e+07	1.0217e+08	4.108	1.158	3.384	1.405	2.469	5.793	1.492	1.589
L-(+)-Citrulline	RP_Pos	C6 H13 N3 O3	1	175.096	176.103	0.74	4.8515e+07	3	79.6	5.29233e+06	5.17616e+06	4.89405e+06	4.1544e+07	3.78949e+07	4.30729e+07	1.85182e+07	1.89788e+07	1.62919e+07	1.59219e+07	1.37047e+07	1.56231e+07	5.35582e+06	4.75466e+06	4.78102e+06	9.48005e+06	8.92859e+06	9.40809e+06	4.93231e+06	5.14716e+06	4.49828e+06	7.57154e+06	8.71712e+06	9.87382e+06	5.17616e+06	4.1544e+07	1.85182e+07	1.56231e+07	4.78102e+06	9.40809e+06	4.93231e+06	8.71712e+06	8.026	0.28	2.659	0.844	1.083	4.416	3.754	1.792
L-(+)-Lactic acid	RP_Neg	C3 H6 O3	1	90.0318	89.0245	1.244	1.07165e+09	2	99.8	1.78447e+09	1.81761e+09	1.89291e+09	3.39798e+08	3.24512e+08	3.4251e+08	3.85486e+08	3.9091e+08	4.00949e+08	6.83032e+08	7.50333e+08	7.05747e+08	2.51713e+08	2.57653e+08	2.54086e+08	3.70342e+08	3.1355e+08	3.47841e+08	2.14817e+08	2.10982e+08	2.22949e+08	2.99791e+08	3.42001e+08	3.16454e+08	1.81761e+09	3.39798e+08	3.9091e+08	7.05747e+08	2.54086e+08	3.47841e+08	2.14817e+08	3.16454e+08	0.187	4.65	0.481	1.805	7.154	0.977	1.82	2.23
Labdanolic acid	RP_Neg	C20 H36 O3	1	324.267	323.26	12.339	1.55889e+07	3	76.3	1.91486e+07	1.7897e+07	1.72781e+07	7.15655e+06	6.89028e+06	7.11933e+06	2.14016e+06	1.76695e+06	1.75219e+06	6.08417e+06	5.10771e+06	3.81307e+06	1.4535e+06	1.5731e+06	1.30678e+06	1.41695e+06	1.43789e+06	1.75964e+06	3.88922e+06	3.84601e+06	4.17384e+06	1.00282e+06	921265	906676	1.7897e+07	7.11933e+06	1.76695e+06	5.10771e+06	1.4535e+06	1.43789e+06	3.88922e+06	921265	0.398	10.129	1.394	2.891	12.313	4.951	0.454	5.544
Lactamide	RP_Pos	C3 H7 N O2	1	89.0476	90.0549	0.717	4.09617e+08	2	99.5	1.07895e+08	1.2372e+08	9.84468e+07	4.5847e+08	3.99209e+08	3.9692e+08	1.53499e+08	1.42049e+08	1.29278e+08	1.49803e+08	1.36631e+08	1.60549e+08	4.48024e+07	4.05736e+07	4.28081e+07	8.32688e+07	9.04124e+07	7.73685e+07	6.41199e+07	6.18688e+07	6.1179e+07	9.14217e+07	1.08942e+08	1.17084e+08	1.07895e+08	3.99209e+08	1.42049e+08	1.49803e+08	4.28081e+07	8.32688e+07	6.18688e+07	1.08942e+08	3.7	0.76	2.665	1.055	2.52	4.794	2.296	1.375
L-Aspartic acid	RP_Pos	C4 H7 N O4	1	133.037	134.045	0.745	3.13643e+08	2	97.7	1.25223e+08	1.01489e+08	1.16211e+08	6.34302e+08	4.29025e+08	5.79232e+08	8.03344e+07	8.49446e+07	7.87376e+07	3.11588e+08	2.77996e+08	2.8155e+08	9.38707e+07	8.91978e+07	9.19322e+07	1.24064e+08	7.28745e+07	1.08407e+08	8.89935e+07	8.982e+07	8.68987e+07	8.25387e+07	9.19877e+07	9.36413e+07	1.16211e+08	5.79232e+08	8.03344e+07	2.8155e+08	9.19322e+07	1.08407e+08	8.89935e+07	9.19877e+07	4.984	1.447	2.057	3.505	1.264	5.343	0.903	3.061
L-Cystine	RP_Pos	C6 H12 N2 O4 S2	1	240.024	241.031	0.719	1.79512e+08	2	85.7	1.74939e+07	1.39e+07	1.61426e+07	1.27905e+08	1.29063e+08	1.34469e+08	1.03735e+07	8.93842e+06	1.06006e+07	1.25595e+08	1.24964e+08	1.27177e+08	5.09109e+07	5.71096e+07	6.38484e+07	7.73865e+07	8.23516e+07	7.30681e+07	2.72978e+07	1.8988e+07	2.3292e+07	1.8991e+07	2.08196e+07	1.50849e+07	1.61426e+07	1.29063e+08	1.03735e+07	1.25595e+08	5.71096e+07	7.73865e+07	2.3292e+07	1.8991e+07	7.995	1.556	1.028	12.107	0.283	1.668	0.445	6.613
Leucylproline	RP_Pos	C11 H20 N2 O3	1	228.147	229.155	4.553	2.91695e+08	2	91.9	4.48796e+07	4.5829e+07	4.60403e+07	1.43384e+08	1.44454e+08	1.32664e+08	1.08149e+08	1.13371e+08	1.12594e+08	1.35607e+07	3.53452e+07	3.51187e+07	6.38496e+06	6.60005e+06	6.71221e+06	1.8828e+07	2.02493e+07	2.02545e+07	2.93912e+07	3.08968e+07	3.03633e+07	4.04181e+07	3.90794e+07	3.87556e+07	4.5829e+07	1.43384e+08	1.12594e+08	3.51187e+07	6.60005e+06	2.02493e+07	3.03633e+07	3.90794e+07	3.129	0.407	4.083	0.312	6.944	7.081	3.708	0.899
L-Glutamic acid	RP_Neg	C5 H9 N O4	1	147.053	146.046	0.739	5.32849e+08	3	72.1	6.32633e+08	5.82075e+08	6.16139e+08	1.00236e+08	1.20173e+08	1.14889e+08	1.88278e+08	1.84744e+08	1.827e+08	2.38776e+08	2.5507e+08	2.43783e+08	9.69258e+07	9.33859e+07	9.12483e+07	1.96916e+08	1.8861e+08	1.84088e+08	8.19772e+07	8.99146e+07	9.42403e+07	1.56922e+08	1.70252e+08	1.52504e+08	6.16139e+08	1.14889e+08	1.84744e+08	2.43783e+08	9.33859e+07	1.8861e+08	8.99146e+07	1.56922e+08	0.186	3.335	0.471	1.32	6.598	0.609	2.055	1.554
L-Methionine sulfoxide	RP_Pos	C5 H11 N O3 S	1	165.046	148.043	1.267	8.97262e+07	2	99	6.17676e+06	5.39693e+06	5.7805e+06	6.16619e+07	1.46449e+07	4.42471e+07	1.75912e+07	2.82723e+07	2.95236e+07	2.59132e+07	2.67103e+07	2.13551e+07	6.91894e+06	8.63171e+06	8.49667e+06	1.43091e+07	2.12077e+07	1.51256e+07	6.59766e+06	4.31594e+06	6.70817e+06	3.42109e+07	3.7055e+07	3.59672e+07	5.7805e+06	4.42471e+07	2.82723e+07	2.59132e+07	8.49667e+06	1.51256e+07	6.59766e+06	3.59672e+07	7.655	0.204	1.708	0.917	0.68	2.925	4.285	0.72
L-Norleucine	RP_Pos	C6 H13 N O2	1	131.095	132.102	2.096	5.17136e+09	2	99.3	3.5436e+08	3.31339e+08	4.34932e+08	3.0148e+09	2.80644e+09	3.26946e+09	1.88563e+09	8.99476e+08	1.77666e+09	1.42276e+09	1.26371e+09	1.24974e+09	4.46845e+08	4.29504e+08	4.6743e+08	1.51032e+09	4.46519e+08	1.05049e+09	3.14931e+08	4.60819e+08	6.39566e+08	1.54229e+09	2.13389e+09	1.58904e+09	3.5436e+08	3.0148e+09	1.77666e+09	1.26371e+09	4.46845e+08	1.05049e+09	4.60819e+08	1.58904e+09	8.508	0.199	2.386	0.711	0.793	2.87	3.855	0.795
L-Phenylalanine	RP_Pos	C9 H11 N O2	1	165.079	166.086	3.507	2.05453e+09	2	97.6	2.45553e+08	3.08042e+08	3.16606e+08	2.31186e+09	2.09549e+09	1.98178e+09	5.37346e+08	5.09942e+08	4.6164e+08	8.32763e+08	8.62424e+08	9.50118e+08	2.52488e+08	2.5295e+08	2.02131e+08	4.87156e+08	5.59077e+08	5.50391e+08	3.86783e+08	4.36948e+08	3.5414e+08	8.48265e+08	6.65801e+08	8.39169e+08	3.08042e+08	2.09549e+09	5.09942e+08	8.62424e+08	2.52488e+08	5.50391e+08	3.86783e+08	8.39169e+08	6.803	0.604	2.43	1.691	1.22	3.807	1.318	1.028
L-Tyrosine	RP_Pos	C9 H11 N O3	1	181.074	182.081	0.778	4.46816e+08	2	95.9	1.19448e+08	1.13045e+08	1.06041e+08	5.65481e+08	5.72819e+08	6.20568e+08	1.24237e+08	1.07701e+08	8.61597e+07	2.58247e+08	2.66283e+08	2.73175e+08	7.97019e+07	9.46039e+07	9.3871e+07	1.36412e+08	1.75625e+08	1.79819e+08	1.0458e+08	1.02143e+08	1.25204e+08	1.05682e+08	1.41643e+08	1.42071e+08	1.13045e+08	5.72819e+08	1.07701e+08	2.66283e+08	9.3871e+07	1.75625e+08	1.0458e+08	1.41643e+08	5.067	1.05	2.151	2.472	1.204	3.262	1.03	1.88
Mesaconic acid	RP_Neg	C5 H6 O4	1	130.027	129.019	3.504	2.66253e+07	2	83	3.41492e+07	3.63288e+07	3.63739e+07	6.3072e+06	6.51591e+06	6.43669e+06	9.2302e+06	9.46832e+06	9.61426e+06	1.20037e+07	1.26109e+07	1.22919e+07	3.24791e+06	3.33434e+06	3.27769e+06	3.78528e+06	3.96788e+06	3.90934e+06	5.35649e+06	5.64376e+06	5.42593e+06	6.03972e+06	6.191e+06	5.97891e+06	3.63288e+07	6.43669e+06	9.46832e+06	1.22919e+07	3.27769e+06	3.90934e+06	5.42593e+06	6.03972e+06	0.177	3.837	0.524	1.298	11.084	1.646	1.745	2.035
Methylsuccinic acid	RP_Neg	C5 H8 O4	1	132.042	131.035	3.138	6.8354e+06	2	81.2	6.43676e+06	6.52815e+06	6.60288e+06	2.46456e+06	2.61641e+06	2.54583e+06	1.50609e+06	1.33713e+06	1.39035e+06	3.92022e+06	4.1505e+06	4.32265e+06	1.1843e+06	1.24992e+06	1.30889e+06	1.64656e+06	1.59418e+06	1.68978e+06	1.99035e+06	1.91906e+06	1.98427e+06	1.5733e+06	1.46046e+06	1.40423e+06	6.52815e+06	2.54583e+06	1.39035e+06	4.1505e+06	1.24992e+06	1.64656e+06	1.98427e+06	1.46046e+06	0.39	4.695	0.613	2.985	5.223	1.546	0.701	2.842
Monoolein	HILIC_Pos	C21 H40 O4	1	356.292	357.3	1.412	2.82895e+07	3	65.9	3.29852e+06	3.14223e+06	3.27331e+06	3.34381e+07	3.22677e+07	3.10246e+07	7.00636e+06	7.43169e+06	6.12761e+06	7.51602e+06	7.28994e+06	5.65312e+06	2.32141e+06	2.04322e+06	2.34327e+06	3.22406e+06	3.24618e+06	3.09447e+06	7.93504e+06	7.69686e+06	7.433e+06	3.95332e+06	3.73236e+06	3.6211e+06	3.27331e+06	3.22677e+07	7.00636e+06	7.28994e+06	2.32141e+06	3.22406e+06	7.69686e+06	3.73236e+06	9.858	0.467	4.426	1.04	1.41	10.008	0.91	1.953
N,N-Bis(2-hydroxyethyl)formamide	HILIC_Pos	C5 H11 N O3	1	133.074	134.081	2.754	1.4308e+07	3	69.2	4.39009e+06	3.47178e+06	4.27437e+06	1.86445e+07	2.10241e+07	1.98322e+07	2.66407e+06	2.31863e+06	2.40726e+06	1.21865e+07	1.15059e+07	1.14106e+07	3.75723e+06	3.93331e+06	3.764e+06	5.99875e+06	7.48876e+06	7.68098e+06	3.92394e+06	3.85564e+06	4.24697e+06	5.89707e+06	5.67867e+06	4.24087e+06	4.27437e+06	1.98322e+07	2.40726e+06	1.15059e+07	3.764e+06	7.48876e+06	3.92394e+06	5.67867e+06	4.64	1.776	1.724	4.78	1.136	2.648	0.613	2.026
N,N'-Dicyclohexylurea	RP_Pos	C13 H24 N2 O	1	224.189	225.196	7.51	4.89682e+07	2	91.1	1.79358e+07	1.7124e+07	1.81231e+07	7.2564e+07	7.75484e+07	7.0853e+07	1.34739e+07	1.4592e+07	1.39166e+07	4.38451e+07	4.69392e+07	4.48052e+07	1.57121e+07	1.57436e+07	1.61035e+07	2.74568e+07	2.85681e+07	2.71612e+07	1.11037e+07	1.12748e+07	1.1615e+07	1.1187e+07	1.15711e+07	1.17701e+07	1.79358e+07	7.2564e+07	1.39166e+07	4.48052e+07	1.57436e+07	2.74568e+07	1.12748e+07	1.15711e+07	4.046	1.289	1.62	3.22	1.139	2.643	1.234	3.872
N,N-Dimethyldecylamine N-oxide	HILIC_Pos	C12 H27 N O	1	201.209	202.216	2.718	3.96262e+08	2	95.1	4.63293e+07	5.46041e+07	5.531e+07	1.73376e+08	1.73591e+08	2.24722e+08	4.17144e+07	1.63262e+07	2.56557e+07	1.17297e+08	1.01209e+08	4.62004e+08	3.34867e+07	4.61663e+07	4.63972e+07	4.20981e+07	3.17097e+07	3.13862e+07	2.50455e+07	2.41476e+07	2.23271e+07	2.09796e+07	2.5632e+07	1.68344e+07	5.46041e+07	1.73591e+08	2.56557e+07	1.17297e+08	4.61663e+07	3.17097e+07	2.41476e+07	2.09796e+07	3.179	2.128	1.48	4.572	1.183	5.474	1.062	5.591
N1-(2-oxopropyl)-2-phenylacetamide	HILIC_Pos	C11 H13 N O2	1	191.094	192.102	1.576	5.41521e+07	2	89.9	9.01198e+06	7.90767e+06	8.18182e+06	6.33191e+07	5.95298e+07	5.10958e+07	1.45267e+07	1.44319e+07	1.24739e+07	3.57317e+07	3.89902e+07	1.28303e+07	9.31056e+06	8.71732e+06	8.47492e+06	3.31512e+07	3.39818e+07	2.67702e+07	8.47206e+06	7.8375e+06	7.95324e+06	2.10272e+07	1.96851e+07	2.00098e+07	8.18182e+06	5.95298e+07	1.44319e+07	3.57317e+07	8.71732e+06	3.31512e+07	7.95324e+06	2.00098e+07	7.276	0.567	1.666	2.476	0.939	1.796	1.815	1.786
N1-[4-hydroxy-6-(methoxymethyl)pyrimidin-2-yl]acetamide	HILIC_Neg	C8 H11 N3 O3	1	197.079	196.072	4.927	5.87838e+06	3	62.2	920778	878158	1.07851e+06	6.80867e+06	6.31678e+06	6.97693e+06	1.30672e+06	1.66462e+06	1.66201e+06	3.30832e+06	3.06656e+06	1.89161e+06	1.19518e+06	1.24926e+06	1.14223e+06	3.40875e+06	3.59821e+06	3.24522e+06	789516	615584	813561	2.50212e+06	2.51635e+06	2.42829e+06	920778	6.80867e+06	1.66201e+06	3.06656e+06	1.19518e+06	3.40875e+06	789516	2.50212e+06	7.394	0.554	2.22	1.845	0.77	1.997	2.105	1.226
N6-Me-Adenosine	HILIC_Pos	C11 H15 N5 O4	1	281.112	282.119	9.933	6.47893e+06	2	94.7	586255	593001	617859	1.22284e+06	1.01627e+06	1.03077e+06	210598	178396	154454	827503	604571	794227	136882	160673	138660	39107.3	34975.9	34064.8	1.71694e+06	1.73961e+06	1.72025e+06	74464.1	60183.1	48415.9	593001	1.03077e+06	178396	794227	138660	34975.9	1.72025e+06	60183.1	1.738	3.324	1.298	4.452	4.277	29.471	0.104	13.197
N-Acetylalanine	RP_Neg	C5 H9 N O3	1	131.058	130.051	2.149	1.70164e+07	3	73.8	1.01851e+07	1.08157e+07	1.01406e+07	2.58051e+06	2.98986e+06	2.90203e+06	6.24742e+06	5.97821e+06	5.81418e+06	3.72747e+06	3.90703e+06	3.87673e+06	851713	867190	975400	1.3745e+06	1.46799e+06	1.51925e+06	1.89459e+06	1.82272e+06	1.82214e+06	5.26395e+06	5.35986e+06	5.50362e+06	1.01851e+07	2.90203e+06	5.97821e+06	3.87673e+06	867190	1.46799e+06	1.82272e+06	5.35986e+06	0.285	1.704	0.749	0.648	11.745	1.977	3.28	0.723
N-Arachidonoyl Dopamine	HILIC_Neg	C28 H41 N O3	1	439.307	438.3	8.333	1.51823e+06	2	82.6	283187	285317	300502	1.2497e+06	1.1683e+06	1.15929e+06	374767	396775	356272	682214	592029	591984	273069	291434	254651	194147	200376	169594	433096	417990	416816	178381	206779	205393	285317	1.1683e+06	374767	592029	273069	194147	417990	205393	4.095	0.761	1.973	1.58	1.045	6.018	0.897	2.882
Nicotinamide	HILIC_Pos	C6 H6 N2 O	1	122.048	123.055	2.083	1.64646e+09	2	98.1	3.8006e+08	4.5676e+08	4.30609e+08	1.68084e+09	1.8467e+09	2.22897e+09	5.29295e+08	3.61735e+08	6.42129e+08	7.08198e+08	6.30091e+08	5.61203e+08	2.62734e+08	2.92752e+08	2.7567e+08	5.87251e+08	4.75557e+08	6.20479e+08	2.6283e+08	2.37123e+08	2.45976e+08	4.5854e+08	4.9187e+08	4.12674e+08	4.30609e+08	1.8467e+09	5.29295e+08	6.30091e+08	2.7567e+08	5.87251e+08	2.45976e+08	4.5854e+08	4.289	0.814	2.931	1.19	1.562	3.145	2.152	1.374
N-Isovalerylglycine	RP_Neg	C7 H13 N O3	1	159.09	158.082	5.98	6.92371e+06	3	70.6	3.96826e+06	4.1364e+06	3.81347e+06	1.44605e+06	1.52998e+06	1.58291e+06	1.95345e+06	2.12749e+06	2.31077e+06	3.00755e+06	2.62246e+06	2.89549e+06	1.05344e+06	958207	1.06186e+06	2.79027e+06	2.77009e+06	2.71083e+06	782626	926350	914441	3.02927e+06	2.92681e+06	2.98468e+06	3.96826e+06	1.52998e+06	2.12749e+06	2.89549e+06	1.05344e+06	2.77009e+06	914441	2.98468e+06	0.386	1.865	0.528	1.361	3.767	0.552	2.327	0.97
N-Methylhistamine	HILIC_Pos	C6 H11 N3	1	125.095	126.103	9.961	8.89872e+07	2	96.3	1.61811e+07	1.77476e+07	1.72991e+07	6.99978e+07	7.07271e+07	6.85126e+07	1.05166e+07	9.56837e+06	9.51644e+06	7.53206e+07	6.86499e+07	6.42953e+07	1.19297e+07	1.15179e+07	1.08995e+07	2.00221e+07	2.05715e+07	1.94738e+07	2.21187e+07	2.39966e+07	2.31046e+07	1.335e+07	1.20694e+07	1.12873e+07	1.72991e+07	6.99978e+07	9.56837e+06	6.86499e+07	1.15179e+07	2.00221e+07	2.31046e+07	1.20694e+07	4.046	1.808	1.02	7.175	1.502	3.496	0.414	5.688
Norepinephrine	HILIC_Pos	C8 H11 N O3	1	169.074	170.081	3.383	6.56006e+08	2	97.8	6.57821e+07	6.17978e+07	6.39706e+07	4.97228e+08	4.91202e+08	4.76272e+08	1.1067e+08	1.43081e+08	1.31137e+08	3.25964e+08	3.10943e+08	2.73315e+08	9.73735e+07	9.41777e+07	9.1054e+07	2.9486e+08	3.04728e+08	3.03719e+08	7.52027e+07	7.27155e+07	7.28116e+07	2.87215e+08	2.60149e+08	2.50837e+08	6.39706e+07	4.91202e+08	1.31137e+08	3.10943e+08	9.41777e+07	3.03719e+08	7.28116e+07	2.60149e+08	7.679	0.488	1.58	2.371	0.679	1.617	1.801	1.195
NP-001346	RP_Pos	C11 H15 N5 O3 S	1	297.09	298.097	4.518	1.31784e+07	2	96.8	1.51866e+06	1.63047e+06	1.52276e+06	8.14624e+06	8.07752e+06	6.75879e+06	3.56387e+06	4.04668e+06	4.73022e+06	2.19367e+06	2.65893e+06	2.22927e+06	600639	683251	675723	2.32682e+06	1.99009e+06	2.53698e+06	962684	1.0293e+06	874272	4.09332e+06	4.32946e+06	4.20135e+06	1.52276e+06	8.07752e+06	4.04668e+06	2.22927e+06	675723	2.32682e+06	962684	4.20135e+06	5.305	0.376	3.623	0.551	2.254	3.471	4.204	0.531
NP-011548	HILIC_Neg	C18 H34 O3	1	298.251	297.244	1.42	2.24821e+07	3	68	2.94477e+06	2.97717e+06	1.01695e+06	2.27062e+07	1.73125e+07	1.88203e+07	2.81967e+06	3.10874e+06	2.60748e+06	8.01619e+06	2.33194e+06	5.98294e+06	514303	938253	996546	1.57535e+06	1.87541e+06	2.85161e+06	5.39245e+06	2.9512e+06	3.48537e+06	2.11845e+06	2.24729e+06	2.31556e+06	2.94477e+06	1.88203e+07	2.81967e+06	5.98294e+06	938253	1.87541e+06	3.48537e+06	2.24729e+06	6.391	1.044	3.146	2.122	3.139	10.035	0.809	2.662
NP-016455	RP_Pos	C11 H18 N2 O4	1	242.127	243.134	5.923	3.00563e+07	2	94.7	1.24673e+07	1.25977e+07	1.28527e+07	2.421e+07	2.58108e+07	2.75757e+07	9.37961e+06	9.2168e+06	9.08667e+06	6.73803e+06	6.0289e+06	6.91649e+06	999902	919853	969986	2.45191e+06	2.29266e+06	2.53909e+06	4.30863e+06	3.98709e+06	4.22272e+06	9.21882e+06	1.01342e+07	1.02766e+07	1.25977e+07	2.58108e+07	9.2168e+06	6.73803e+06	969986	2.45191e+06	4.22272e+06	1.01342e+07	2.049	1.367	3.831	0.731	12.987	10.527	2.183	0.665
NP-020078	RP_Pos	C17 H28 O3	1	280.204	303.193	11.356	1.57014e+07	3	70.3	4.12713e+06	3.11739e+06	4.08873e+06	2.33352e+07	2.44108e+07	2.18078e+07	2.68308e+06	2.5766e+06	2.5988e+06	6.43952e+06	6.78617e+06	6.58147e+06	1.21921e+06	1.96221e+06	1.76026e+06	1.28661e+06	1.38181e+06	1.49938e+06	3.75339e+06	3.97429e+06	4.69694e+06	2.47093e+06	1.94968e+06	2.01839e+06	4.08873e+06	2.33352e+07	2.5988e+06	6.58147e+06	1.76026e+06	1.38181e+06	3.97429e+06	2.01839e+06	5.707	1.573	3.546	2.533	2.323	16.887	0.654	3.261
NP-020521	HILIC_Neg	C18 H32 O3	1	296.235	295.228	1.378	2.57915e+07	2	89.2	2.56721e+06	2.36106e+06	546970	4.93572e+07	4.14191e+07	4.23335e+07	3.70715e+06	3.30263e+06	3.21904e+06	6.41128e+06	7.3159e+06	4.10578e+06	304791	333199	318058	656819	727164	2.93543e+06	6.54872e+06	4.17495e+06	7.36097e+06	2.29817e+06	2.39404e+06	2.50118e+06	2.36106e+06	4.23335e+07	3.30263e+06	6.41128e+06	318058	727164	6.54872e+06	2.39404e+06	17.93	0.715	6.603	1.941	7.423	58.217	0.504	2.678
Oleamide	RP_Pos	C18 H35 N O	1	281.272	282.279	13.005	1.07508e+10	2	93.2	1.02942e+09	1.09618e+09	1.1262e+09	5.57194e+09	6.6015e+09	5.44875e+09	2.34475e+09	2.01389e+09	4.22038e+09	6.11513e+09	6.51641e+09	6.43042e+09	1.67656e+09	1.63423e+09	1.52978e+09	2.47605e+09	2.60681e+09	3.13314e+09	1.27551e+09	1.24962e+09	1.48877e+09	1.48241e+09	3.40475e+09	1.48463e+09	1.09618e+09	5.57194e+09	2.34475e+09	6.43042e+09	1.63423e+09	2.60681e+09	1.27551e+09	1.48463e+09	5.083	0.468	0.866	2.742	0.671	2.137	1.838	4.331
Palmitic Acid	RP_Neg	C16 H32 O2	1	256.24	255.233	12.725	1.18335e+07	2	94.3	1.47911e+07	1.31247e+07	1.45683e+07	3.77402e+06	3.13771e+06	3.77179e+06	4.34326e+06	3.77209e+06	3.63471e+06	5.25667e+06	5.34616e+06	4.61602e+06	1.52576e+06	1.60025e+06	1.78824e+06	2.71443e+06	2.41241e+06	2.95585e+06	3.59316e+06	2.7573e+06	3.32163e+06	2.86728e+06	3.22548e+06	2.64689e+06	1.45683e+07	3.77179e+06	3.77209e+06	5.25667e+06	1.60025e+06	2.71443e+06	3.32163e+06	2.86728e+06	0.259	3.862	0.718	1.394	9.104	1.39	1.136	1.833
Palmitoyl sphingomyelin	RP_Pos	C39 H79 N2 O6 P	1	702.567	703.574	15.53	7.5897e+08	2	95.5	2.22731e+08	2.30617e+08	2.23089e+08	1.30097e+09	1.31715e+09	1.25911e+09	2.57664e+08	2.76161e+08	2.46299e+08	5.83187e+08	5.49383e+08	5.25824e+08	1.82789e+08	1.73015e+08	1.65504e+08	3.27191e+08	3.17999e+08	3.38591e+08	1.93758e+08	1.90773e+08	1.75267e+08	2.67531e+08	2.68231e+08	2.76207e+08	2.23089e+08	1.30097e+09	2.57664e+08	5.49383e+08	1.73015e+08	3.27191e+08	1.90773e+08	2.68231e+08	5.832	0.866	2.368	2.132	1.289	3.976	1.351	2.048
Palmitoylcarnitine	RP_Pos	C23 H45 N O4	1	399.335	400.342	11.603	1.54588e+08	2	99.2	1.79645e+07	1.69043e+07	1.7337e+07	9.8281e+07	8.8359e+07	8.888e+07	5.71504e+07	5.3827e+07	5.19997e+07	1.95056e+07	2.35815e+07	2.10286e+07	1.09293e+07	1.14613e+07	1.20478e+07	2.17956e+07	2.10963e+07	2.23094e+07	1.35023e+07	1.28951e+07	1.35307e+07	3.94653e+07	4.70372e+07	4.13845e+07	1.7337e+07	8.888e+07	5.3827e+07	2.10286e+07	1.14613e+07	2.17956e+07	1.35023e+07	4.13845e+07	5.127	0.322	4.227	0.391	1.513	4.078	3.986	0.508
PD 0200347	HILIC_Pos	C10 H17 N3 O2	1	211.132	212.139	9.201	2.19816e+07	2	83.8	1.89222e+06	1.89825e+06	933181	8.54129e+06	7.5061e+06	7.53515e+06	2.33276e+06	1.90295e+06	2.05986e+06	1.10287e+07	1.03356e+07	9.79943e+06	1.59965e+06	1.61041e+06	1.61918e+06	3.28759e+06	3.19864e+06	3.37843e+06	5.7825e+06	5.42879e+06	4.98206e+06	2.98243e+06	2.89956e+06	2.89077e+06	1.89222e+06	7.53515e+06	2.05986e+06	1.03356e+07	1.61041e+06	3.28759e+06	5.42879e+06	2.89956e+06	3.982	0.919	0.729	5.018	1.175	2.292	0.379	3.565
Phenylacetylglycine	HILIC_Neg	C10 H11 N O3	1	193.073	192.066	4.165	1.48329e+07	2	80.2	3.56298e+06	3.47843e+06	3.22567e+06	2.42783e+07	2.14549e+07	2.49116e+07	4.97759e+06	5.53356e+06	5.38064e+06	7.40267e+06	7.68788e+06	8.87233e+06	2.8083e+06	2.62504e+06	2.67635e+06	6.96809e+06	7.46809e+06	7.71098e+06	2.35665e+06	1.65547e+06	1.26594e+06	6.74919e+06	6.35117e+06	6.26195e+06	3.47843e+06	2.42783e+07	5.38064e+06	7.68788e+06	2.67635e+06	7.46809e+06	1.65547e+06	6.35117e+06	6.98	0.646	3.158	1.429	1.3	3.251	3.25	1.21
Phloroglucinol	RP_Pos	C6 H6 O3	1	126.032	127.039	1.002	2.34707e+07	2	85.4	9.08045e+06	1.04601e+07	9.95681e+06	2.95389e+07	2.94005e+07	2.70084e+07	6.25034e+06	6.60308e+06	6.91098e+06	1.75658e+07	1.67166e+07	1.81845e+07	6.55918e+06	6.28629e+06	5.6689e+06	6.83922e+06	7.94433e+06	7.71696e+06	3.37567e+06	3.52364e+06	3.29337e+06	6.95833e+06	6.58048e+06	5.19909e+06	9.95681e+06	2.94005e+07	6.60308e+06	1.75658e+07	6.28629e+06	7.71696e+06	3.37567e+06	6.58048e+06	2.953	1.508	1.674	2.66	1.584	3.81	1.956	2.669
Pinolenic acid ethyl ester	HILIC_Pos	C20 H34 O2	1	306.255	324.289	1.391	2.98367e+07	3	67.6	4.7213e+06	4.72548e+06	4.48806e+06	3.59384e+07	3.60812e+07	3.49407e+07	9.61359e+06	9.22311e+06	8.58286e+06	1.8453e+07	1.85878e+07	1.59642e+07	7.10298e+06	6.67652e+06	7.02756e+06	1.47119e+07	1.37415e+07	1.39121e+07	8.16683e+06	8.02813e+06	7.6019e+06	1.04211e+07	9.75625e+06	9.86973e+06	4.7213e+06	3.59384e+07	9.22311e+06	1.8453e+07	7.02756e+06	1.39121e+07	8.02813e+06	9.86973e+06	7.612	0.512	1.948	2.001	0.672	2.583	1.149	1.87
Pipecolic acid	RP_Pos	C6 H11 N O2	1	129.079	130.086	0.62	3.9369e+07	2	97.6	6.93058e+06	1.05981e+07	9.77934e+06	1.61593e+07	2.00775e+07	3.52635e+07	1.01837e+07	9.80291e+06	1.42658e+07	6.05835e+06	5.86599e+06	1.17534e+07	1.37503e+06	1.42366e+06	1.28181e+06	4.38333e+06	4.19488e+06	4.85582e+06	5.1628e+06	2.55782e+06	3.9827e+06	7.79011e+06	7.39487e+06	7.7375e+06	9.77934e+06	2.00775e+07	1.01837e+07	6.05835e+06	1.37503e+06	4.38333e+06	3.9827e+06	7.7375e+06	2.053	0.96	3.314	0.595	7.112	4.58	2.557	0.783
Proline	RP_Pos	C5 H9 N O2	1	115.063	116.071	0.766	1.15489e+09	2	94.9	2.55411e+08	2.96617e+08	2.44343e+08	1.00589e+09	1.04266e+09	1.06904e+09	3.96212e+08	3.06949e+08	2.91385e+08	4.82099e+08	4.62455e+08	5.31498e+08	1.75029e+08	1.47522e+08	1.86959e+08	3.52132e+08	2.71983e+08	3.43591e+08	1.84575e+08	1.59487e+08	1.7737e+08	2.85678e+08	3.26465e+08	3.64276e+08	2.55411e+08	1.04266e+09	3.06949e+08	4.82099e+08	1.75029e+08	3.43591e+08	1.7737e+08	3.26465e+08	4.082	0.832	2.163	1.571	1.459	3.035	1.731	1.477
Propionylcarnitine	HILIC_Pos	C10 H19 N O4	1	217.131	218.138	9.15	3.3832e+07	2	97.1	6.34609e+06	6.09816e+06	5.67843e+06	4.66396e+07	4.54375e+07	4.56243e+07	1.11121e+07	1.05491e+07	1.08073e+07	2.06555e+07	1.9407e+07	1.88247e+07	6.75627e+06	6.73692e+06	6.65733e+06	1.84828e+07	1.8178e+07	1.8322e+07	7.23532e+06	7.201e+06	6.90912e+06	1.45814e+07	1.41843e+07	1.33953e+07	6.09816e+06	4.56243e+07	1.08073e+07	1.9407e+07	6.73692e+06	1.8322e+07	7.201e+06	1.41843e+07	7.482	0.564	2.351	1.796	0.905	2.49	1.501	1.368
Saccharin	HILIC_Neg	C7 H5 N O3 S	1	182.998	181.991	1.903	1.69783e+06	3	79.7	641024	367046	13149.4	2.36679e+06	2.78369e+06	1.99815e+06	238330	143532	291793	613645	715003	827550	13831.2	11358.5	13546.9	265194	330690	212158	470764	347478	529925	242127	258416	214390	367046	2.36679e+06	238330	715003	13546.9	265194	470764	242127	6.448	1.54	3.31	3	27.095	8.925	0.506	2.953
Sphingosine (d18:1)	RP_Pos	C18 H37 N O2	1	299.282	282.279	11.247	3.31094e+07	2	90.8	9.24289e+06	9.22668e+06	8.76609e+06	4.43613e+07	4.70856e+07	3.90329e+07	1.13271e+07	1.22381e+07	1.19217e+07	1.47786e+07	1.57647e+07	1.52017e+07	5.19387e+06	4.84371e+06	3.80004e+06	7.81112e+06	7.10365e+06	7.36059e+06	6.02505e+06	5.91159e+06	5.78644e+06	1.00424e+07	9.04012e+06	9.21107e+06	9.22668e+06	4.43613e+07	1.19217e+07	1.52017e+07	4.84371e+06	7.36059e+06	5.91159e+06	9.21107e+06	4.808	0.774	2.918	1.275	1.905	6.027	2.017	1.65
Stearamide	RP_Pos	C18 H37 N O	1	283.287	284.295	13.371	2.36875e+09	2	99.2	4.14609e+08	4.21825e+08	4.27895e+08	2.14279e+09	2.06429e+09	1.88571e+09	8.62764e+08	8.34579e+08	7.37532e+08	2.31705e+09	2.54568e+09	2.47443e+09	6.84739e+08	7.23466e+08	6.52235e+08	1.36014e+09	1.21234e+09	1.32559e+09	6.77838e+08	6.65364e+08	6.42099e+08	8.00508e+08	8.40618e+08	8.06052e+08	4.21825e+08	2.06429e+09	8.34579e+08	2.47443e+09	6.84739e+08	1.32559e+09	6.65364e+08	8.06052e+08	4.894	0.505	0.834	2.965	0.616	1.557	1.254	3.07
Stearic acid	HILIC_Neg	C18 H36 O2	1	284.272	283.265	1.323	1.40722e+07	2	95.4	1.17328e+06	1.20437e+06	982299	7.1266e+06	7.25412e+06	6.73708e+06	1.57376e+06	1.3429e+06	1.142e+06	2.5703e+06	2.38521e+06	1.91865e+06	30938.4	30601.3	18565.6	22036.6	73620.9	2.11651e+06	1.50847e+06	1.31305e+06	1.56065e+06	6.74235e+06	7.06582e+06	7.06889e+06	1.17328e+06	7.1266e+06	1.3429e+06	2.38521e+06	30601.3	73620.9	1.50847e+06	7.06582e+06	6.074	0.874	2.988	1.776	38.341	96.801	0.89	0.338
Taurine	RP_Neg	C2 H7 N O3 S	1	125.015	124.007	0.721	6.8212e+08	2	88.2	1.42509e+09	1.35172e+09	1.31743e+09	1.84253e+08	2.36145e+08	2.25386e+08	1.3896e+08	1.46039e+08	1.23381e+08	3.94004e+08	3.51521e+08	3.87712e+08	1.18949e+08	1.42705e+08	1.3805e+08	2.0699e+08	1.86633e+08	1.80916e+08	1.25884e+08	1.24386e+08	1.52132e+08	1.18799e+08	1.05989e+08	1.27811e+08	1.35172e+09	2.25386e+08	1.3896e+08	3.87712e+08	1.3805e+08	1.86633e+08	1.25884e+08	1.18799e+08	0.167	9.727	0.581	2.79	9.792	1.208	1.104	3.264
tert-Butyl N-[1-(aminocarbonyl)-3-methylbutyl]carbamate	RP_Pos	C11 H22 N2 O3	1	230.163	231.17	4.419	1.38909e+08	2	82.8	1.38117e+07	1.21611e+07	1.30656e+07	4.59791e+07	4.57009e+07	4.91566e+07	3.35458e+07	4.63347e+07	4.86568e+07	1.02006e+07	7.34496e+06	1.08238e+07	164169	220756	166215	2.43928e+06	1.63018e+06	3.72376e+06	9.23548e+06	9.754e+06	9.26047e+06	2.49385e+07	3.58189e+07	3.67623e+07	1.30656e+07	4.59791e+07	4.63347e+07	1.02006e+07	166215	2.43928e+06	9.26047e+06	3.58189e+07	3.519	0.282	4.507	0.22	78.607	18.849	5.003	0.285
Thiamine	HILIC_Pos	C12 H16 N4 O S	1	264.104	265.111	9.527	3.51763e+08	2	98.9	5.96039e+07	5.93425e+07	5.96755e+07	2.97651e+08	2.71863e+08	2.64515e+08	1.05585e+08	8.8888e+07	9.28882e+07	1.48407e+08	1.40264e+08	1.25004e+08	3.40616e+07	3.14506e+07	3.04312e+07	9.99779e+07	9.7738e+07	8.80517e+07	5.7026e+07	5.52573e+07	4.94566e+07	1.37383e+08	1.16163e+08	1.07634e+08	5.96039e+07	2.71863e+08	9.28882e+07	1.40264e+08	3.14506e+07	9.7738e+07	5.52573e+07	1.16163e+08	4.561	0.642	1.938	1.51	1.895	2.782	1.681	1.207
trans-3-Indoleacrylic acid	RP_Pos	C11 H9 N O2	1	187.063	188.071	4.308	6.25989e+08	2	90	1.07723e+08	1.28611e+08	1.08191e+08	7.53088e+08	6.94324e+08	6.52095e+08	1.58823e+08	1.61584e+08	1.59046e+08	3.05873e+08	3.10243e+08	3.23747e+08	1.0961e+08	1.14404e+08	1.19795e+08	2.73464e+08	2.53055e+08	2.62169e+08	1.19649e+08	1.2927e+08	1.31236e+08	2.19039e+08	2.53952e+08	2.58273e+08	1.08191e+08	6.94324e+08	1.59046e+08	3.10243e+08	1.14404e+08	2.62169e+08	1.2927e+08	2.53952e+08	6.418	0.68	2.238	1.951	0.946	2.648	1.23	1.222
Triphenyl phosphate	HILIC_Pos	C18 H15 O4 P	1	326.07	327.078	1.293	6.11997e+06	2	97.4	1.70342e+06	1.91812e+06	1.32345e+06	7.12227e+06	6.15527e+06	7.9871e+06	1.68804e+06	1.22905e+06	1.98178e+06	5.0572e+06	5.01808e+06	5.2102e+06	1.26885e+06	1.06447e+06	1.42311e+06	2.49659e+06	2.56511e+06	2.02773e+06	1.63224e+06	1.76975e+06	1.73587e+06	2.4048e+06	2.00977e+06	1.93411e+06	1.70342e+06	7.12227e+06	1.68804e+06	5.0572e+06	1.26885e+06	2.49659e+06	1.73587e+06	2.00977e+06	4.181	1.009	1.408	2.996	1.342	2.853	0.972	2.516
Uracil	RP_Pos	C4 H4 N2 O2	1	112.027	113.035	0.774	7.40908e+07	2	96.4	2.46648e+07	2.15166e+07	2.44628e+07	9.14277e+07	4.48675e+07	8.27923e+07	6.97025e+06	1.28701e+07	9.17949e+06	4.93871e+07	3.23563e+07	3.13784e+07	1.11778e+07	1.11979e+07	1.263e+07	1.39464e+07	1.38569e+07	1.27706e+07	2.16686e+07	1.5993e+07	1.94114e+07	8.22362e+06	7.11289e+06	7.45711e+06	2.44628e+07	8.27923e+07	9.17949e+06	3.23563e+07	1.11979e+07	1.38569e+07	1.94114e+07	7.45711e+06	3.384	2.665	2.559	3.525	2.185	5.975	0.473	4.339
Uridine	HILIC_Neg	C9 H12 N2 O6	1	244.07	243.062	5.547	3.06082e+08	3	68.4	6.21759e+07	5.727e+07	6.26538e+07	1.23293e+08	1.24175e+08	1.27717e+08	1.07306e+08	1.29097e+08	1.20594e+08	5.54712e+07	5.69707e+07	6.00059e+07	2.4088e+07	2.47081e+07	2.33512e+07	3.25996e+07	3.31043e+07	3.32996e+07	3.07026e+07	3.44575e+07	2.9961e+07	9.10159e+07	8.95442e+07	8.54947e+07	6.21759e+07	1.24175e+08	1.20594e+08	5.69707e+07	2.4088e+07	3.31043e+07	3.07026e+07	8.95442e+07	1.997	0.516	2.18	0.472	2.581	3.751	3.928	0.636
Xanthosine	RP_Neg	C10 H12 N4 O6	1	284.076	283.069	3.441	8.03802e+06	2	82	963580	204315	269311	76409.2	181052	90110.6	2.40624e+06	2.80008e+06	2.61386e+06	283055	207706	108031	50899.7	43137.6	70167.9	239440	233153	255204	30432	49684	45357.1	1.70525e+06	1.61551e+06	1.45007e+06	269311	90110.6	2.61386e+06	207706	50899.7	239440	45357.1	1.61551e+06	0.335	0.103	0.434	0.079	5.291	0.376	57.629	0.129
β-D-Glucopyranuronic acid	RP_Neg	C6 H10 O7	1	194.043	193.036	0.826	8.37179e+06	3	79.8	8.9046e+06	9.3871e+06	8.86039e+06	2.25131e+06	2.28596e+06	1.92161e+06	1.77104e+06	1.57895e+06	1.77524e+06	3.831e+06	3.92633e+06	3.60777e+06	991339	1.14013e+06	1.23664e+06	2.12604e+06	2.30552e+06	2.45588e+06	2.35626e+06	2.37273e+06	2.28008e+06	1.35006e+06	1.69103e+06	1.42293e+06	8.9046e+06	2.25131e+06	1.77104e+06	3.831e+06	1.14013e+06	2.30552e+06	2.35626e+06	1.42293e+06	0.253	5.028	0.588	2.163	7.81	0.976	0.752	2.692
Υ-L-Glutamyl-L-glutamic acid	RP_Pos	C10 H16 N2 O7	1	276.096	277.103	1.96	1.22178e+07	3	64.9	975672	1.32054e+06	1.26798e+06	1.55267e+07	1.63375e+07	1.50306e+07	3.74923e+06	3.82852e+06	3.62887e+06	3.39568e+06	3.26817e+06	3.07569e+06	629634	716639	602092	1.27628e+06	1.35334e+06	1.23271e+06	971881	964565	866181	4.19043e+06	4.57971e+06	4.25418e+06	1.26798e+06	1.55267e+07	3.74923e+06	3.26817e+06	629634	1.27628e+06	964565	4.25418e+06	12.245	0.338	4.751	0.872	2.014	12.166	3.887	0.768
[truncated: 40 more columns]
