# Supplementary material for: Guilty by association: direct interaction with the tetraspanin CD63 suggests a role for organic cation transporter 3 in histamine release from granulocytes
Source: J Biomed Sci. 2025 Jul 12;32:68. doi: 10.1186/s12929-025-01158-2 (PMC12255121; doi:10.1186/s12929-025-01158-2)
Supplement: Supplementary file 2 — Supplementary material 2. [file 12929_2025_1158_MOESM2_ESM.xlsx]

## Sheet: Zusammengefasst
Name	Modus	Formula	m/z	RT [min]	Area (Max.)	Annotation Level	mzCloud Best Match	F143	F144	F145	F147	F98	F105	F106	M142	M148	M149	M152	M108	M109	M110	Group Area: F, KO	Group Area: F, WT	Group Area: M, KO	Group Area: M, WT	Ratio: (F, KO) / (F, WT)	Ratio: (F, KO) / (M, KO)	Ratio: (F, WT) / (M, WT)	Ratio: (M, KO) / (M, WT)	Log2 Fold Change: (F, KO) / (F, WT)	Log2 Fold Change: (F, KO) / (M, KO)	Log2 Fold Change: (F, WT) / (M, WT)	Log2 Fold Change: (M, KO) / (M, WT)	P-value: (F, KO) / (F, WT)	P-value: (F, KO) / (M, KO)	P-value: (F, WT) / (M, WT)	P-value: (M, KO) / (M, WT)	Adj. P-value: (F, KO) / (F, WT)	Adj. P-value: (F, KO) / (M, KO)	Adj. P-value: (F, WT) / (M, WT)	Adj. P-value: (M, KO) / (M, WT)
(±)9-HpODE	RP_Neg	C18 H32 O4	311.223	21.652	6.96312e+07	3	73.3	3.60754e+07	3.28672e+07	3.36796e+07	1.73484e+07	3.51666e+07	2.5166e+07	2.04541e+07	4.87686e+07	6.97317e+07	3.76229e+07	3.68627e+07	3.19961e+07	5.81305e+07	2.48259e+07	3.32734e+07	2.5166e+07	4.31957e+07	3.19961e+07	1.322	0.77	0.787	1.35	0.4	-0.38	-0.35	0.43	0.982518	0.249441	0.680926	0.746572	1	1	1	1
(15Z)-9,12,13-Trihydroxy-15-octadecenoic acid	HILIC_Neg	C18 H34 O5	329.234	1.53	1.84903e+07	2	88	1.43439e+06	2.95057e+06	2.13741e+06	2.4875e+06	2.23252e+06	316039	1.72594e+07	2.84097e+06	4.00243e+06	2.17943e+06	1.44148e+07	745821	919649	2.37018e+06	2.31245e+06	2.23252e+06	3.4217e+06	919649	1.036	0.676	2.428	3.721	0.05	-0.57	1.28	1.9	0.999879	0.792085	0.862399	0.410143	1	1	1	1
(1S,4S,5R,9R,13S)-5,9-dimethyl-14-methylidenetetracyclo[11.2.1.0Âa,Âaâ°.0â´,âa]hexadec-10-ene-5-carboxylic acid	RP_Pos	C20 H28 O2	301.215	20.597	3.21101e+07	3	67.6	1.37671e+07	1.98742e+07	1.20779e+07	1.31531e+07	5.26132e+06	4.65915e+06	1.12163e+07	1.68301e+07	2.28e+06	1.45464e+07	3.23658e+07	4.1344e+06	7.45811e+06	1.46396e+07	1.34601e+07	5.26132e+06	1.56883e+07	7.45811e+06	2.558	0.858	0.705	2.104	1.36	-0.22	-0.5	1.07	0.506786	0.972533	0.991996	0.877315	1	1	1	1
(2S,3S,4S,5R,6S)-3,4,5-trihydroxy-6-[(5-hydroxy-8-methoxy-4-oxo-2-phenyl-4H-chromen-7-yl)oxy]oxane-2-carboxylic acid	RP_Pos	C22 H20 O11	461.107	10.686	8.14233e+06	2	95.3	4.59133e+06	721324	2.54551e+06	2.96605e+06	184928	176230	1.46301e+06	1.01999e+06	456626	1.45648e+06	6.06981e+06	506500	260551	272911	2.75578e+06	184928	1.23824e+06	272911	14.902	2.226	0.678	4.537	3.9	1.15	-0.56	2.18	0.108098	0.899418	0.999279	0.229024	0.895095	1	1	1
(S)-Equol	RP_Pos	C15 H14 O3	243.101	12.499	2.34056e+07	2	83.6	1.12644e+07	6.06063e+06	4.951e+06	1.07323e+07	6.20158e+06	5.47816e+06	2.13623e+06	1.78789e+07	1.02451e+07	1.86317e+07	7.47346e+06	6.59902e+06	3.13777e+06	4.10339e+06	8.39649e+06	5.47816e+06	1.4062e+07	4.10339e+06	1.533	0.597	1.335	3.427	0.62	-0.74	0.42	1.78	0.332016	0.462473	0.998913	0.0511275	1	1	1	0.765731
1,4a-dimethyl-9-oxo-7-(propan-2-yl)-1,2,3,4,4a,9,10,10a-octahydrophenanthrene-1-carboxylic acid	RP_Pos	C20 H26 O3	315.195	20.908	6.87582e+08	2	96.9	5.92872e+07	1.13886e+08	6.2101e+07	8.14869e+07	8.17628e+06	1.16782e+07	2.98177e+07	3.22962e+08	1.27496e+08	2.95249e+08	6.77206e+08	1.06895e+08	9.32551e+07	2.39179e+08	7.1794e+07	1.16782e+07	3.09105e+08	1.06895e+08	6.148	0.232	0.109	2.892	2.62	-2.11	-3.19	1.53	0.0117654	0.0251078	0.00271575	0.280711	0.331674	0.412478	0.176712	1
1-[4-hydroxy-5-(hydroxymethyl)tetrahydrofuran-2-yl]pyrimidine-2,4(1H,3H)-dione	HILIC_Neg	C9 H12 N2 O5	227.067	3.398	1.19788e+08	2	95.9	5.98939e+07	4.94957e+07	5.90735e+07	6.26147e+07	4.02744e+07	666395	9.25445e+07	4.84031e+07	2.49237e+07	7.815e+07	1.18783e+08	8.76736e+07	3.80504e+07	7.70881e+07	5.94837e+07	4.02744e+07	6.32766e+07	7.70881e+07	1.477	0.94	0.522	0.821	0.56	-0.09	-0.94	-0.28	0.467175	1	0.467152	0.99963	1	1	1	1
11,12-Epoxy-(5Z,8Z,11Z)-icosatrienoic acid	RP_Neg	C20 H32 O3	319.228	21.77	2.25046e+08	3	62.1	7.2909e+07	1.89862e+08	1.53355e+08	1.84038e+08	9.27295e+07	1.90063e+08	2.22452e+08	1.62591e+08	1.79359e+08	1.64028e+08	9.66589e+07	8.0106e+07	1.06698e+08	9.08391e+07	1.68696e+08	1.90063e+08	1.63309e+08	9.08391e+07	0.888	1.033	2.092	1.798	-0.17	0.05	1.07	0.85	0.974781	0.998316	0.31843	0.378936	1	1	1	1
1-benzylhexahydropyrimidine-2,4,6-trione	HILIC_Neg	C11 H10 N2 O3	217.061	2.588	6.82972e+07	2	81.9	3.25199e+07	4.42356e+07	3.74751e+07	3.83017e+07	3.24286e+07	234783	4.29139e+07	4.13912e+07	7.31385e+06	7.69624e+06	6.58447e+06	7.2678e+07	3.31207e+07	3.45448e+07	3.78884e+07	3.24286e+07	7.50504e+06	3.45448e+07	1.168	5.048	0.939	0.217	0.22	2.34	-0.09	-2.2	0.429766	0.624316	0.419617	0.601531	1	1	1	1
1-Linoleoyl glycerol	RP_Pos	C21 H38 O4	355.283	23.141	1.63662e+08	3	64	1.25905e+08	1.61414e+08	1.22231e+08	1.25395e+08	1.25665e+08	1.41645e+08	1.29933e+08	1.57826e+08	8.10846e+07	1.48909e+08	1.06575e+08	1.57129e+08	1.23046e+08	1.04433e+08	1.2565e+08	1.29933e+08	1.27742e+08	1.23046e+08	0.967	0.984	1.056	1.038	-0.05	-0.02	0.08	0.05	0.999991	0.884079	0.992949	0.983182	1	1	1	1
1-Methylhistidine	HILIC_Pos	C7 H11 N3 O2	170.092	11.699	5.22288e+08	2	99.1	3.99394e+07	1.88906e+07	2.01468e+07	1.0738e+08	3.96445e+07	2.03048e+06	2.28394e+08	3.12497e+08	5.25851e+08	1.23341e+06	1.30994e+06	1.4842e+08	1.44264e+08	3.91554e+07	3.00431e+07	3.96445e+07	1.56904e+08	1.44264e+08	0.758	0.191	0.275	1.088	-0.4	-2.38	-1.86	0.12	0.997735	0.990663	0.889849	0.828745	1	1	1	1
1-Vinylimidazole	HILIC_Pos	C5 H6 N2	112.087	11.055	2.08527e+08	2	90.1	1.70427e+08	1.13276e+08	8.1605e+07	1.0275e+08	8.08325e+07	2.66525e+06	7.69953e+07	5.22918e+07	8.99469e+07	9.57707e+06	7.95516e+06	2.45989e+07	4.74098e+07	8.7306e+07	1.08013e+08	7.69953e+07	3.09344e+07	4.74098e+07	1.403	3.492	1.624	0.652	0.49	1.8	0.7	-0.62	0.373798	0.293361	0.914588	0.879674	1	1	1	1
2-(acetylamino)-3-(1H-indol-3-yl)propanoic acid	RP_Pos	C13 H14 N2 O3	247.107	11.45	3.45592e+07	2	81.3	1.61734e+07	1.61439e+07	2.22277e+07	1.89485e+07	1.60091e+07	2.44438e+07	3.49754e+07	2.08515e+07	1.59203e+07	2.06101e+07	2.31702e+07	1.74911e+07	1.57827e+07	2.81479e+07	1.75609e+07	2.44438e+07	2.07308e+07	1.74911e+07	0.718	0.847	1.398	1.185	-0.48	-0.24	0.48	0.25	0.522171	0.954841	0.799385	0.999979	1	1	1	1
2-(acetylamino)-4-(methylthio)butanoic acid	HILIC_Neg	C7 H13 N O3 S	190.054	4.995	3.3322e+07	3	69.4	1.6275e+07	1.66401e+07	1.42102e+07	2.01197e+07	1.7731e+07	67436.1	2.97852e+07	1.97141e+07	1.24769e+07	1.57345e+07	1.43712e+07	1.84039e+07	1.49784e+07	1.38594e+07	1.64575e+07	1.7731e+07	1.50528e+07	1.49784e+07	0.928	1.093	1.184	1.005	-0.11	0.13	0.24	0.01	0.526312	0.999824	0.607163	0.999999	1	1	1	1
2,3,4,9-Tetrahydro-1H-β-carboline-3-carboxylic acid	RP_Pos	C12 H12 N2 O2	217.097	8.628	3.43739e+07	3	69.1	2.36617e+07	2.14876e+07	3.00153e+07	3.00613e+07	1.55036e+07	1.74218e+07	1.71523e+07	2.18019e+07	1.50077e+07	2.15947e+07	2.33824e+07	1.46315e+07	1.55908e+07	1.47481e+07	2.68385e+07	1.71523e+07	2.16983e+07	1.47481e+07	1.565	1.237	1.163	1.471	0.65	0.31	0.22	0.56	0.0120923	0.129783	0.812096	0.0974212	0.331674	0.932531	1	0.951891
2,5-di-tert-Butylhydroquinone	RP_Neg	C14 H22 O2	221.154	18.48	1.59498e+07	2	98.9	1.37221e+07	1.40185e+07	1.52167e+07	1.42409e+07	1.33683e+07	1.21934e+07	1.4762e+07	1.39605e+07	1.12293e+07	1.34736e+07	1.25843e+07	1.29307e+07	1.55374e+07	1.34923e+07	1.41297e+07	1.33683e+07	1.3029e+07	1.34923e+07	1.057	1.084	0.991	0.966	0.08	0.12	-0.01	-0.05	0.751612	0.288374	0.935839	0.541199	1	1	1	1
2,6-Dimethylpyrazine	HILIC_Pos	C6 H8 N2	126.103	9.93	8.14754e+07	2	89.4	5.9168e+07	4.62902e+07	4.9295e+07	5.03261e+07	4.82341e+07	767648	3.91911e+07	2.21881e+07	3.46582e+07	9.75204e+06	4.83316e+06	6.99436e+07	4.62521e+07	3.54657e+07	4.98106e+07	3.91911e+07	1.59701e+07	4.62521e+07	1.271	3.119	0.847	0.345	0.35	1.64	-0.24	-1.53	0.372261	0.423006	0.45217	0.514958	1	1	1	1
2-{2-Oxo-2-[4-(1H-pyrrol-1-yl)piperidino]ethoxy}acetic acid	HILIC_Pos	C13 H18 N2 O4	267.133	10.619	7.44387e+07	3	74.4	1.33457e+07	2.28476e+07	2.34186e+07	2.03413e+07	4.99073e+06	92199.5	3.6469e+06	2.70008e+07	1.09755e+07	1.00295e+06	1.69685e+06	1.05041e+07	6.71377e+06	1.44848e+07	2.15944e+07	3.6469e+06	6.33618e+06	1.05041e+07	5.921	3.408	0.347	0.603	2.57	1.77	-1.53	-0.73	0.0795058	0.466533	0.25919	0.876738	1	1	1	1
2-Acetamido-N-β-aspartyl-2-deoxyhexopyranosylamine	HILIC_Neg	C12 H21 N3 O8	334.126	11.885	3.33907e+06	3	60.2	2.61899e+06	2.92909e+06	2.92259e+06	2.38491e+06	2.68495e+06	22426.6	3.39439e+06	2.67428e+06	3.19104e+06	30196.6	57597	3.44914e+06	2.47872e+06	3.08798e+06	2.77079e+06	2.68495e+06	1.36594e+06	3.08798e+06	1.032	2.028	0.869	0.442	0.05	1.02	-0.2	-1.18	0.711245	0.440735	0.714524	0.465592	1	1	1	1
2-Amino-1,3,4-octadecanetriol	RP_Pos	C18 H39 N O3	318.3	18.299	7.57026e+06	2	84	6.00738e+06	5.61726e+06	4.4003e+06	2.57234e+06	4.87612e+06	5.44068e+06	6.04696e+06	3.62503e+06	7.67238e+06	2.06257e+06	2.35242e+06	4.52337e+06	6.35964e+06	4.55178e+06	5.00878e+06	5.44068e+06	2.98873e+06	4.55178e+06	0.921	1.676	1.195	0.657	-0.12	0.74	0.26	-0.61	0.903792	0.794629	0.996627	0.579326	1	1	1	1
2-Amino-4-methylpyrimidine	HILIC_Pos	C5 H7 N3	110.071	12.212	3.3993e+08	3	77.8	1.56192e+08	2.08286e+08	1.54231e+08	2.56462e+08	1.84945e+08	4.38368e+06	8.4419e+07	7.42294e+07	3.35532e+08	1.40713e+06	1.91896e+06	2.041e+08	1.56295e+08	1.75404e+08	1.82239e+08	8.4419e+07	3.80742e+07	1.75404e+08	2.159	4.786	0.481	0.217	1.11	2.26	-1.06	-2.2	0.66456	0.246576	0.732453	0.322316	1	1	1	1
3-(tert-Butyl)-N-[4-(2,3-dihydroimidazo[2,1-b][1,3]thiazol-6-yl)phenyl]-1-methyl-1H-pyrazole-5-carboxamide	RP_Pos	C20 H23 N5 O S	382.169	23.434	1.28236e+08	2	87.4	1.04388e+08	8.5811e+07	9.0966e+07	7.56199e+07	1.11683e+08	1.27004e+08	9.34257e+07	4.46201e+07	4.24953e+07	4.3805e+07	2.85546e+07	7.05725e+07	8.23693e+07	8.14359e+07	8.83885e+07	1.11683e+08	4.31502e+07	8.14359e+07	0.791	2.048	1.371	0.53	-0.34	1.03	0.46	-0.92	0.340079	0.000134804	0.0958207	0.0010045	1	0.014757	0.932164	0.151559
3-amino-3-(4-chlorophenyl)propanoic acid	RP_Neg	C9 H10 Cl N O2	198.032	8.672	6.33889e+08	3	75.4	6.23831e+08	6.17989e+08	5.83114e+08	5.69996e+08	6.07247e+08	6.3168e+08	6.25354e+08	5.81513e+08	6.28418e+08	6.19e+08	6.26986e+08	6.19908e+08	6.29706e+08	6.03498e+08	6.00551e+08	6.25354e+08	6.22993e+08	6.19908e+08	0.96	0.964	1.009	1.005	-0.06	-0.05	0.01	0.01	0.496711	0.722593	0.996156	0.994433	1	1	1	1
3-Methyl-3,4-dihydro-1H-1,4-benzodiazepine-2,5-dione	RP_Neg	C10 H10 N2 O2	189.066	3.317	4.64079e+07	3	63.9	4.32977e+07	2.71734e+07	1.5396e+07	3.82422e+07	3.0035e+07	4.22455e+07	3.08733e+07	2.55547e+07	4.8503e+07	1.46324e+07	3.11822e+07	4.50069e+07	3.16197e+07	3.53371e+07	3.27078e+07	3.08733e+07	2.83685e+07	3.53371e+07	1.059	1.153	0.874	0.803	0.08	0.21	-0.19	-0.32	0.945035	0.997641	0.993332	0.754167	1	1	1	1
3-Phenylpropionitrile	RP_Pos	C9 H9 N	132.081	11.218	2.74011e+07	3	73.1	1.2502e+07	1.9308e+07	1.45972e+07	1.3e+07	2.85097e+07	2.0811e+07	2.60416e+07	9.25977e+06	3.95275e+06	1.31031e+07	1.27648e+07	1.56547e+07	1.69294e+07	7.02757e+06	1.37986e+07	2.60416e+07	1.10123e+07	1.56547e+07	0.53	1.253	1.664	0.703	-0.92	0.33	0.73	-0.51	0.349007	0.332631	0.196243	0.705193	1	1	1	1
4,4'-dimethoxy[1,1'-biphenyl]-2-carbonitrile	HILIC_Pos	C15 H13 N O2	240.102	8.174	1.29257e+07	2	87.3	1.14988e+07	9.59294e+06	9.00308e+06	9.57979e+06	1.0936e+07	124756	1.24062e+07	1.29556e+07	1.06254e+07	5.26147e+06	8.63056e+06	8.36609e+06	8.04521e+06	9.44173e+06	9.58637e+06	1.0936e+07	9.62799e+06	8.36609e+06	0.877	0.996	1.307	1.151	-0.19	-0.01	0.39	0.2	0.483725	0.999262	0.616955	0.999981	1	1	1	1
4-{[3-(Diethylamino)propyl]amino}-4-oxobut-2-enoic acid	HILIC_Pos	C11 H20 N2 O3	229.154	10.414	1.01956e+08	2	95.6	7.48436e+07	5.02087e+07	4.21403e+07	4.60362e+07	6.32304e+07	81708.8	5.81164e+07	4.43918e+07	4.5751e+07	1.61364e+07	1.75878e+07	4.493e+07	4.52491e+07	5.06522e+07	4.81224e+07	5.81164e+07	3.09898e+07	4.52491e+07	0.828	1.553	1.284	0.685	-0.27	0.63	0.36	-0.55	0.450817	0.953499	0.544057	0.977221	1	1	1	1
4-Acetamidobenzoic acid	RP_Neg	C9 H9 N O3	178.05	8.368	2.09849e+09	2	91	4.62352e+07	3.75552e+07	3.18082e+07	4.05135e+07	1.74783e+07	4.04375e+07	1.6166e+07	2.07739e+09	1.86723e+07	3.8076e+07	2.98159e+07	5.76833e+07	1.05698e+09	4.05987e+07	3.90343e+07	1.74783e+07	3.39459e+07	5.76833e+07	2.233	1.15	0.303	0.588	1.16	0.2	-1.72	-0.76	0.96053	0.885786	0.468969	0.966993	1	1	1	1
4-Amino-3-hydroxybenzoic acid	HILIC_Pos	C7 H7 N O3	154.05	2.65	3.1017e+07	2	89	8.41018e+06	5.67226e+06	1.28712e+07	7.2316e+06	987323	1.74193e+06	3.08075e+07	1.21118e+07	6.48115e+06	5.70255e+06	6.8689e+06	1.58268e+07	2.35285e+07	1.99763e+07	7.82089e+06	1.74193e+06	6.67503e+06	1.99763e+07	4.49	1.172	0.087	0.334	2.17	0.23	-3.52	-1.58	0.658834	0.998731	0.157887	0.49932	1	1	1	1
4-Guanidinobutyric acid	RP_Pos	C5 H11 N3 O2	146.092	1.768	1.90101e+08	2	89.2	2.82906e+07	5.7808e+07	3.55599e+07	4.09967e+07	1.82538e+07	1.14254e+07	2.09633e+07	3.0279e+07	1.7246e+07	5.47041e+07	5.574e+07	2.93886e+07	2.80434e+07	3.72358e+07	3.82783e+07	1.82538e+07	4.24915e+07	2.93886e+07	2.097	0.901	0.621	1.446	1.07	-0.15	-0.69	0.53	0.0540639	0.981114	0.222019	0.971292	0.660992	1	1	1
4H-1-Benzopyran-4-one, 6-β-D-glucopyranosyl-2,3-dihydro-5,7-dihydroxy-2-(4-hydroxyphenyl)-, (S)-	RP_Neg	C21 H22 O10	433.114	8.538	3.22112e+07	3	74.5	978028	676351	672891	463354	764513	594636	438384	3.15676e+07	135594	142695	128457	801707	6.88256e+06	766266	674621	594636	139145	801707	1.135	4.848	0.742	0.174	0.18	2.28	-0.43	-2.53	0.999396	0.996386	0.863851	0.800612	1	1	1	1
4-Hydroxybenzaldehyde	RP_Pos	C7 H6 O2	123.044	2.49	5.16323e+08	2	96.8	3.15523e+08	3.87349e+08	2.93054e+08	3.91681e+08	2.53549e+08	2.89476e+08	5.0555e+08	5.17325e+08	3.00871e+08	3.7418e+08	5.18999e+08	2.46881e+08	2.87671e+08	4.19447e+08	3.51436e+08	2.89476e+08	4.45752e+08	2.87671e+08	1.214	0.788	1.006	1.55	0.28	-0.34	0.01	0.63	0.998561	0.736367	0.985629	0.486595	1	1	1	1
4-Indolecarbaldehyde	RP_Pos	C9 H7 N O	146.06	7.362	6.63716e+08	2	97.5	5.29523e+08	5.58173e+08	5.91205e+08	6.64777e+08	4.04949e+08	4.57781e+08	5.03474e+08	5.37132e+08	3.35964e+08	4.7086e+08	5.43991e+08	3.64491e+08	3.54097e+08	4.18872e+08	5.74689e+08	4.57781e+08	5.03996e+08	3.64491e+08	1.255	1.14	1.256	1.383	0.33	0.19	0.33	0.47	0.180598	0.188952	0.470391	0.327296	1	1	1	1
4-oxo-4-(4-toluidino)but-2-enoic acid	RP_Neg	C11 H11 N O3	204.066	11.927	9.32355e+08	2	84	8.31564e+06	7.99663e+06	4.06196e+06	1.92259e+07	6.82554e+06	4.01008e+07	1.61805e+07	9.30388e+08	5.67172e+06	7.29789e+06	4.1467e+06	1.60185e+07	2.1636e+08	7.55415e+06	8.15614e+06	1.61805e+07	6.4848e+06	1.60185e+07	0.504	1.258	1.01	0.405	-0.99	0.33	0.01	-1.3	0.955067	0.889449	0.972434	0.989524	1	1	1	1
4-Pyridoxic acid	HILIC_Neg	C8 H9 N O4	182.045	2.002	3.05252e+07	3	61	7.03539e+06	1.26311e+07	1.18834e+07	6.39705e+06	1.57555e+07	460227	1.35351e+07	9.58832e+06	8.82775e+06	592129	635629	1.12196e+07	1.51057e+07	2.08741e+07	9.45939e+06	1.35351e+07	4.73169e+06	1.51057e+07	0.699	1.999	0.896	0.313	-0.52	1	-0.16	-1.67	0.893975	0.470908	0.662642	0.275553	1	1	1	1
5-Hydroxyindole-3-acetic acid	RP_Neg	C10 H9 N O3	190.05	10.007	7.69328e+07	2	86.4	1.14983e+06	1.78491e+06	1.3846e+06	2.23553e+06	1.29995e+06	193028	1.11801e+06	7.58e+07	2.92475e+06	3.09188e+06	2.86097e+06	930073	8.25961e+06	1.28058e+06	1.58476e+06	1.11801e+06	3.00831e+06	1.28058e+06	1.417	0.527	0.873	2.349	0.5	-0.92	-0.2	1.23	0.747286	0.342978	0.603173	0.587465	1	1	1	1
5-Methylcytosine	HILIC_Pos	C5 H7 N3 O	126.066	8.917	2.3052e+07	3	66.4	6.33395e+06	6.78582e+06	1.00138e+07	5.48579e+06	2.32316e+07	1.34787e+07	6.17538e+06	5.52731e+06	5.82985e+06	3.5762e+06	2.58883e+06	8.61672e+06	1.26216e+07	9.00516e+06	6.55988e+06	1.34787e+07	4.55175e+06	9.00516e+06	0.487	1.441	1.497	0.505	-1.04	0.53	0.58	-0.98	0.290547	0.319629	0.898202	0.0710178	1	1	1	0.864338
6-Methoxyquinoline	HILIC_Pos	C10 H9 N O	160.075	7.888	8.97801e+08	2	97.6	3.06366e+08	5.03344e+08	4.53921e+08	4.95552e+08	2.89e+08	2.63207e+06	8.95772e+08	5.69244e+08	4.09618e+08	5.39552e+08	4.99566e+08	6.40927e+08	3.6823e+08	3.60786e+08	4.74737e+08	2.89e+08	5.19559e+08	3.6823e+08	1.643	0.914	0.785	1.411	0.72	-0.13	-0.35	0.5	0.478364	0.998706	0.521523	0.99932	1	1	1	1
6-Methylbenzoxazole	HILIC_Pos	C8 H7 N O	134.06	1.668	1.35902e+07	3	79.7	6.97849e+06	2.53653e+06	3.51677e+06	6.77662e+06	1.61152e+07	3.03243e+06	5.97751e+06	6.78859e+06	2.40726e+06	8.73673e+06	8.94059e+06	5.33407e+06	2.80509e+06	3.2301e+06	5.1467e+06	5.97751e+06	7.76266e+06	3.2301e+06	0.861	0.663	1.851	2.403	-0.22	-0.59	0.89	1.26	0.834903	0.910316	0.620569	0.703089	1	1	1	1
7,8-Dihydrobiopterin	RP_Pos	C9 H13 N5 O3	262.09	2.555	1.0948e+07	3	62.2	5.66832e+06	5.07981e+06	2.20934e+06	5.41589e+06	4.7064e+06	2.82237e+06	2.32863e+06	5.16531e+06	5.29104e+06	5.97633e+06	5.90466e+06	5.31402e+06	3.62463e+06	2.64726e+06	5.24785e+06	2.82237e+06	5.59785e+06	3.62463e+06	1.859	0.937	0.779	1.544	0.89	-0.09	-0.36	0.63	0.620016	0.706123	0.92714	0.426015	1	1	1	1
7-Methylguanine	RP_Pos	C6 H7 N5 O	166.072	2.197	5.5192e+07	2	96.8	1.04391e+07	1.00548e+07	8.81143e+06	8.66194e+06	1.46077e+07	1.50102e+07	1.90239e+07	7.63146e+06	1.23509e+07	6.69162e+06	6.64926e+06	1.20838e+07	1.14101e+07	1.20239e+07	9.43313e+06	1.50102e+07	7.16154e+06	1.20239e+07	0.628	1.317	1.248	0.596	-0.67	0.4	0.32	-0.75	0.0143519	0.603229	0.2232	0.0763445	0.365875	1	1	0.882892
8Z,11Z,14Z-Eicosatrienoic acid	RP_Pos	C20 H34 O2	307.262	23.822	4.28379e+07	3	69.3	3.01214e+07	2.8539e+07	2.58145e+07	2.88784e+07	3.2722e+07	3.35449e+07	3.28222e+07	2.72998e+07	2.74834e+07	2.54602e+07	2.61546e+07	3.52929e+07	4.13135e+07	4.25393e+07	2.87087e+07	3.28222e+07	2.67272e+07	4.13135e+07	0.875	1.074	0.794	0.647	-0.19	0.1	-0.33	-0.63	0.0332204	0.504329	0.0201603	3.30958e-05	0.528404	1	0.415331	0.0276152
Acetaminophen glucuronide	RP_Neg	C14 H17 N O8	326.088	8.363	1.22786e+07	3	69.5	276304	157774	97453.3	143179	181081	448588	93485.1	1.15647e+07	95254.7	99508.7	99238	191182	6.67514e+06	95713.9	150476	181081	99373.4	191182	0.831	1.514	0.947	0.52	-0.27	0.6	-0.08	-0.94	0.998073	0.930909	0.908486	0.987	1	1	1	1
Acetylcholine	HILIC_Pos	C7 H15 N O2	146.117	10.2	2.67964e+08	2	91.1	1.50413e+08	2.1554e+08	1.02177e+08	1.48903e+08	1.42525e+08	7.98434e+06	2.52398e+08	1.95356e+08	1.00131e+08	1.06615e+08	1.04624e+08	8.66731e+07	9.09909e+07	1.83591e+08	1.49658e+08	1.42525e+08	1.0562e+08	9.09909e+07	1.05	1.417	1.566	1.161	0.07	0.5	0.65	0.22	0.635361	0.987228	0.875336	0.999539	1	1	1	1
Acetyl-L-carnitine	HILIC_Pos	C9 H17 N O4	204.123	9.754	7.98454e+09	2	98.3	6.43863e+09	5.45147e+09	5.25704e+09	4.77703e+09	6.91927e+09	2.56462e+06	6.49805e+09	7.90588e+09	6.97497e+09	2.02225e+09	2.66093e+09	5.84527e+09	4.96675e+09	5.12246e+09	5.35426e+09	6.49805e+09	4.81795e+09	5.12246e+09	0.824	1.111	1.269	0.941	-0.28	0.15	0.34	-0.09	0.4568	0.997554	0.518914	0.998592	1	1	1	1
Adenosine	RP_Pos	C10 H13 N5 O4	268.103	2.649	1.55854e+09	2	99.6	5.36604e+07	1.3232e+09	7.89438e+08	5.10819e+08	2.98778e+08	1.81e+08	1.55613e+09	5.21473e+08	1.25649e+09	7.1592e+08	5.84767e+08	5.71038e+08	3.16035e+08	4.1173e+08	6.50129e+08	2.98778e+08	6.50343e+08	4.1173e+08	2.176	1	0.726	1.58	1.12	0	-0.46	0.66	0.999751	0.836783	0.999942	0.877424	1	1	1	1
Adenosine 5'-monophosphate	RP_Pos	C10 H14 N5 O7 P	348.07	1.865	1.16337e+09	2	99.9	3.20379e+06	4.71852e+07	3.26275e+06	2.39287e+06	3.51815e+06	1.48068e+06	4.32328e+08	4.57916e+08	2.06116e+08	6.78945e+08	5.68995e+08	1.14588e+09	1.06382e+09	5.91368e+08	3.23327e+06	3.51815e+06	5.13456e+08	1.06382e+09	0.919	0.006	0.003	0.483	-0.12	-7.31	-8.24	-1.05	0.910407	0.015294	0.0380754	0.933602	1	0.30985	0.604545	1
all-cis-4,7,10,13,16-Docosapentaenoic acid	RP_Pos	C22 H34 O2	331.262	23.812	4.57356e+07	3	77.8	1.95451e+07	3.87663e+07	2.10393e+07	2.00758e+07	2.21637e+07	2.86813e+07	4.39946e+07	2.335e+07	1.41702e+07	1.85906e+07	2.14278e+07	1.92787e+07	2.20106e+07	4.58352e+07	2.05575e+07	2.86813e+07	2.00092e+07	2.20106e+07	0.717	1.027	1.303	0.909	-0.48	0.04	0.38	-0.14	0.781664	0.790382	0.970223	0.562407	1	1	1	1
Anthranilic acid	HILIC_Pos	C7 H7 N O2	138.055	9.88	8.32273e+08	2	99.4	7.43684e+08	6.13986e+08	5.90356e+08	7.58713e+08	3.46586e+08	7.34185e+06	3.23629e+08	5.27413e+08	3.84976e+08	1.20632e+08	1.21491e+08	3.4759e+08	3.07983e+08	3.22499e+08	6.78835e+08	3.23629e+08	2.53233e+08	3.22499e+08	2.098	2.681	1.004	0.785	1.07	1.42	0.01	-0.35	0.140147	0.532033	0.516803	0.976415	1	1	1	1
Arachidonic acid	RP_Neg	C20 H32 O2	303.233	23.458	1.07531e+08	2	89.2	6.92435e+07	1.02808e+08	5.46386e+07	5.92289e+07	4.65747e+07	6.90291e+07	6.07959e+07	3.54826e+07	5.56372e+07	8.78397e+07	9.41229e+07	9.4987e+07	3.7698e+07	9.70269e+07	6.42362e+07	6.07959e+07	7.17384e+07	9.4987e+07	1.057	0.895	0.64	0.755	0.08	-0.16	-0.64	-0.4	0.931137	0.988741	0.92879	0.985817	1	1	1	1
Arachidonic acid methyl ester	RP_Pos	C21 H34 O2	319.263	24.173	5.07992e+07	3	61	3.20485e+07	2.82782e+07	3.21777e+07	3.07534e+07	5.15567e+07	3.13025e+07	2.31911e+07	2.2337e+07	1.80445e+07	1.87592e+07	2.04257e+07	2.50862e+07	2.43725e+07	2.03802e+07	3.1401e+07	3.13025e+07	1.95924e+07	2.43725e+07	1.003	1.603	1.284	0.804	0	0.68	0.36	-0.31	0.943422	0.0430323	0.16827	0.731373	1	0.534418	1	1
Aspartame	RP_Pos	C14 H18 N2 O5	295.128	8.948	2.23215e+08	3	66.1	7.65513e+07	1.01364e+08	7.67488e+07	8.78396e+07	4.89188e+07	5.72835e+07	1.08414e+08	2.21602e+08	1.14811e+08	1.29667e+08	1.94697e+08	8.05176e+07	8.32601e+07	1.20254e+08	8.22942e+07	5.72835e+07	1.62182e+08	8.32601e+07	1.437	0.507	0.688	1.948	0.52	-0.98	-0.54	0.96	0.706466	0.045237	0.525173	0.12487	1	0.54197	1	1
Betaine	HILIC_Pos	C5 H11 N O2	118.086	9.674	2.09608e+10	2	96.6	1.30427e+10	1.6627e+10	1.28832e+10	1.72151e+10	9.29501e+09	1.19904e+08	1.29064e+10	1.94493e+10	1.323e+10	4.69864e+09	7.69512e+09	5.74435e+09	6.38557e+09	1.27656e+10	1.48348e+10	9.29501e+09	1.04626e+10	6.38557e+09	1.596	1.418	1.456	1.638	0.67	0.5	0.54	0.71	0.281393	0.963918	0.668294	0.994225	1	1	1	1
Biopterin	HILIC_Pos	C9 H11 N5 O3	238.093	9.131	5.84942e+06	2	82.6	1.32206e+06	968400	1.438e+06	813195	4.7825e+06	31074.3	143202	899376	1.68516e+06	36319.4	37863.8	417411	780612	989039	1.14523e+06	143202	468620	780612	7.997	2.444	0.183	0.6	3	1.29	-2.45	-0.74	0.688953	0.509837	0.901355	0.78513	1	1	1	1
Carnosine	HILIC_Pos	C9 H14 N4 O3	227.113	12.34	3.06881e+07	2	89.4	2.66677e+07	8.4267e+06	1.08968e+07	1.43948e+07	1.80121e+07	55235.1	1.39541e+07	2.27574e+07	1.97714e+07	38755.3	45556.8	1.22471e+07	3.112e+07	2.28084e+07	1.26458e+07	1.39541e+07	9.90847e+06	2.28084e+07	0.906	1.276	0.612	0.434	-0.14	0.35	-0.71	-1.2	0.794943	0.457931	0.719121	0.406577	1	1	1	1
Cholic acid	RP_Neg	C24 H40 O5	407.281	20.405	1.22925e+09	2	99.9	1.63937e+07	2.60055e+07	3.90065e+08	1.42273e+07	3.30489e+08	1.30861e+07	2.24296e+07	1.17191e+09	6.30302e+08	3.07054e+07	8.60144e+06	1.47183e+07	7.11764e+08	2.09605e+06	2.11996e+07	2.24296e+07	3.30504e+08	1.47183e+07	0.945	0.064	1.524	22.455	-0.08	-3.96	0.61	4.49	0.999671	0.888813	0.992018	0.822772	1	1	1	1
Choline	HILIC_Pos	C5 H13 N O	104.107	6.644	1.04135e+10	2	94.7	9.96016e+09	8.02401e+09	7.98676e+09	8.75269e+09	8.78011e+09	5.93233e+06	8.83562e+09	8.52353e+09	7.89071e+09	4.50644e+09	6.31436e+09	5.40451e+09	5.61595e+09	7.97579e+09	8.38835e+09	8.78011e+09	7.10254e+09	5.61595e+09	0.955	1.181	1.563	1.265	-0.07	0.24	0.64	0.34	0.387272	0.996984	0.555105	0.999973	1	1	1	1
cis-7-Hexadecenoic acid	RP_Neg	C16 H30 O2	253.217	23.307	1.15964e+07	2	89.9	2.89415e+06	4.15785e+06	8.00173e+06	5.97984e+06	1.45716e+06	1.8536e+06	4.67878e+06	1.13867e+07	3.42181e+06	4.91828e+06	5.93274e+06	1.03013e+06	1.30033e+06	3.79978e+06	5.06884e+06	1.8536e+06	5.42551e+06	1.30033e+06	2.735	0.934	1.425	4.172	1.45	-0.1	0.51	2.06	0.347315	0.971242	0.906141	0.0671609	1	1	1	1
Corticosterone	RP_Pos	C21 H30 O4	347.221	16.694	1.42876e+08	2	87.1	1.42956e+08	7.64702e+07	9.55308e+07	5.63216e+07	8.74666e+07	8.87084e+07	1.10918e+08	1.46739e+07	1.93205e+07	1.19404e+07	1.624e+07	2.78164e+07	4.00542e+07	4.16199e+07	8.60005e+07	8.87084e+07	1.54569e+07	4.00542e+07	0.969	5.564	2.215	0.386	-0.04	2.48	1.15	-1.37	0.976468	1.6701e-05	0.00563424	0.0086743	1	0.00427095	0.240372	0.351069
Cortisol	RP_Pos	C21 H30 O5	363.216	16.472	1.9882e+07	3	79.9	2.00886e+07	9.46018e+06	3.76649e+06	1.56606e+07	1.64319e+07	1.99261e+07	1.9556e+07	3.21415e+06	3.28441e+06	754474	1.51025e+06	1.34385e+06	999695	5.87638e+06	1.25604e+07	1.9556e+07	2.3622e+06	1.34385e+06	0.642	5.317	14.552	1.758	-0.64	2.41	3.86	0.81	0.697921	0.0273791	0.013436	0.999261	1	0.430585	0.33392	1
Creatine	HILIC_Pos	C4 H9 N3 O2	132.077	10.672	6.47969e+09	2	98.8	6.2945e+09	4.12717e+09	3.43476e+09	4.51008e+09	4.66477e+09	2.04308e+06	4.42325e+09	4.99431e+09	4.04016e+09	1.11313e+08	1.1216e+08	3.61658e+09	3.867e+09	4.06875e+09	4.31862e+09	4.42325e+09	2.07616e+09	3.867e+09	0.976	2.08	1.144	0.537	-0.03	1.06	0.19	-0.9	0.501152	0.681748	0.598845	0.77536	1	1	1	1
Creatinine	HILIC_Pos	C4 H7 N3 O	114.066	5.187	4.23088e+09	2	99.7	3.30908e+09	2.82336e+09	1.87203e+09	2.09281e+09	8.65991e+08	3.25426e+08	3.03757e+09	6.80434e+08	1.75667e+09	1.09122e+09	1.1091e+09	2.22393e+09	2.08211e+09	2.43959e+09	2.45808e+09	8.65991e+08	1.10016e+09	2.22393e+09	2.838	2.234	0.389	0.495	1.51	1.16	-1.36	-1.02	0.185435	0.24151	0.299742	0.390164	1	1	1	1
Cyclo(phenylalanyl-prolyl)	RP_Pos	C14 H16 N2 O2	245.128	11.832	1.83256e+07	2	80.7	527818	1.39046e+06	838883	1.37194e+06	201864	188042	2.16579e+07	2.22168e+06	1.10063e+06	2.11405e+06	2.51926e+06	1.17653e+06	1.68347e+06	1.7703e+06	1.10541e+06	201864	2.16787e+06	1.68347e+06	5.476	0.51	0.12	1.288	2.45	-0.97	-3.06	0.36	0.999995	0.867964	0.964242	0.995331	1	1	1	1
Cystathionine	HILIC_Pos	C7 H14 N2 O4 S	223.074	12.629	3.36103e+06	3	68.5	1.65827e+06	1.5555e+06	1.7196e+06	2.33461e+06	1.96674e+06	65197.5	2.72017e+06	2.94214e+06	2.68791e+06	47662.6	47416.3	2.75824e+06	1.55611e+06	1.84681e+06	1.68893e+06	1.96674e+06	1.36779e+06	1.84681e+06	0.859	1.235	1.065	0.741	-0.22	0.3	0.09	-0.43	0.86721	0.52156	0.853333	0.531456	1	1	1	1
Cytidine	HILIC_Pos	C9 H13 N3 O5	282.048	9.299	3.70797e+07	3	79.5	3.07149e+07	1.94562e+07	1.71944e+07	2.14224e+07	3.94876e+07	20570.4	1.45387e+07	3.55033e+07	2.48792e+07	1.87017e+06	2.55745e+06	1.11467e+07	4.80037e+06	1.81504e+07	2.04393e+07	1.45387e+07	1.37183e+07	1.11467e+07	1.406	1.49	1.304	1.231	0.49	0.58	0.38	0.3	0.502894	0.900819	0.814606	0.999125	1	1	1	1
D-(+)-Proline	HILIC_Pos	C5 H9 N O2	116.071	10.267	8.43976e+08	2	98.7	4.50238e+08	4.42072e+08	3.54602e+08	6.67599e+08	2.56573e+08	1.14619e+07	5.01384e+08	7.93202e+08	4.04923e+08	7.36586e+07	7.96789e+07	3.28694e+08	3.50245e+08	3.91421e+08	4.46155e+08	2.56573e+08	2.42301e+08	3.50245e+08	1.739	1.841	0.733	0.692	0.8	0.88	-0.45	-0.53	0.398766	0.745127	0.614987	0.921812	1	1	1	1
D-(+)-Tryptophan	RP_Pos	C11 H12 N2 O2	188.07	7.362	1.04572e+10	2	98.2	8.27836e+09	8.84095e+09	9.44786e+09	1.03528e+10	6.45482e+09	7.28945e+09	8.00387e+09	8.50317e+09	5.22711e+09	7.35543e+09	8.54202e+09	5.67009e+09	5.57958e+09	6.68507e+09	9.1444e+09	7.28945e+09	7.9293e+09	5.67009e+09	1.254	1.153	1.286	1.398	0.33	0.21	0.36	0.48	0.221352	0.190126	0.444911	0.36474	1	1	1	1
Deoxycholic Acid	RP_Neg	C24 H40 O4	391.286	21.618	1.6182e+08	2	99.9	3.03458e+07	2.00279e+07	6.49994e+07	6.41634e+06	3.04016e+07	2.92706e+06	6.53894e+06	1.61087e+08	1.52561e+08	3.71866e+07	1.74296e+07	1.98257e+07	1.02151e+08	3.98133e+06	2.51869e+07	6.53894e+06	9.48736e+07	1.98257e+07	3.852	0.265	0.33	4.785	1.95	-1.91	-1.6	2.26	0.711352	0.631185	0.809405	0.612788	1	1	1	1
D-Erythro-sphingosine 1-phosphate	RP_Pos	C18 H38 N O5 P	380.255	22.275	2.2301e+08	2	94.2	1.99524e+08	1.56546e+08	1.85802e+08	2.21021e+08	1.58862e+08	1.87437e+08	1.64849e+08	1.66597e+08	1.3306e+08	1.85311e+08	1.48116e+08	1.68619e+08	1.27074e+08	1.22224e+08	1.92663e+08	1.64849e+08	1.57356e+08	1.27074e+08	1.169	1.224	1.297	1.238	0.22	0.29	0.38	0.31	0.757545	0.304561	0.32559	0.638739	1	1	1	1
DL-4-Hydroxyphenyllactic acid	RP_Neg	C9 H10 O4	181.05	7.411	4.25129e+07	3	60.5	8.1037e+06	6.41793e+06	1.18432e+07	5.79812e+06	7.82995e+06	7.28348e+06	6.89753e+06	4.36805e+07	1.92812e+07	6.61508e+06	6.08654e+06	6.82681e+06	1.93653e+07	6.42987e+06	7.26081e+06	7.28348e+06	1.29482e+07	6.82681e+06	0.997	0.561	1.067	1.897	0	-0.83	0.09	0.92	0.999419	0.581252	0.953534	0.865788	1	1	1	1
DL-Arginine	HILIC_Pos	C6 H14 N4 O2	175.119	12.209	4.75093e+09	2	97.8	4.45693e+09	3.81579e+09	1.46501e+09	4.15096e+09	4.62958e+09	1.26797e+06	3.56872e+09	4.39698e+09	3.42846e+09	1.26736e+06	3.38677e+06	3.30889e+09	2.77686e+09	2.49956e+09	3.98337e+09	3.56872e+09	1.71592e+09	2.77686e+09	1.116	2.321	1.285	0.618	0.16	1.22	0.36	-0.69	0.749967	0.42884	0.807039	0.516124	1	1	1	1
DL-Glutamine	HILIC_Pos	C5 H10 N2 O3	130.05	11.127	9.19903e+08	2	97.5	5.54193e+08	5.40227e+08	4.68112e+08	6.24725e+08	8.35644e+08	1.49833e+06	6.55936e+08	7.41043e+08	6.06777e+08	6.63063e+06	6.73699e+06	6.27659e+08	6.67482e+08	6.21727e+08	5.4721e+08	6.55936e+08	3.06757e+08	6.27659e+08	0.834	1.784	1.045	0.489	-0.26	0.83	0.06	-1.03	0.718441	0.545319	0.706112	0.54783	1	1	1	1
DL-α-Aminocaprylic acid	RP_Pos	C8 H17 N O2	160.133	10.43	5.33285e+07	2	94.9	3.96134e+07	4.39622e+07	3.43365e+07	5.40321e+07	2.387e+07	3.29121e+07	4.25176e+07	3.3387e+07	3.08569e+07	2.96258e+07	4.64805e+07	3.1323e+07	3.36961e+07	5.34031e+07	4.17878e+07	3.29121e+07	3.21219e+07	3.36961e+07	1.27	1.301	0.977	0.953	0.34	0.38	-0.03	-0.07	0.467933	0.629321	0.807647	0.936629	1	1	1	1
Docosahexaenoic acid	RP_Pos	C22 H32 O2	329.247	23.433	5.1803e+08	2	91.8	4.20717e+08	3.20274e+08	3.69287e+08	2.91407e+08	4.65349e+08	5.33047e+08	3.71346e+08	1.60267e+08	1.70637e+08	1.60328e+08	1.00947e+08	2.53731e+08	3.18918e+08	3.1561e+08	3.4478e+08	4.65349e+08	1.60297e+08	3.1561e+08	0.741	2.151	1.474	0.508	-0.43	1.1	0.56	-0.98	0.315705	0.000317971	0.0781643	0.00284457	1	0.026496	0.862796	0.202995
Docosahexaenoic acid ethyl ester	RP_Pos	C24 H36 O2	357.278	21.68	1.22958e+09	3	73.6	1.69525e+08	2.00786e+08	3.45435e+07	1.57842e+08	1.57638e+08	2.89741e+08	1.20404e+09	2.46023e+08	3.24455e+07	1.61752e+07	2.51592e+08	5.36696e+07	2.53757e+07	5.62253e+08	1.63684e+08	2.89741e+08	1.39234e+08	5.36696e+07	0.565	1.176	5.399	2.594	-0.82	0.23	2.43	1.38	0.612625	0.957833	0.521988	0.996836	1	1	1	1
Docosahexaenoic acid methyl ester	RP_Pos	C23 H34 O2	343.262	20.984	2.822e+08	3	78.7	2.83369e+08	5.16191e+07	8.51692e+07	8.80576e+07	4.11389e+07	1.77124e+08	2.07033e+07	2.69027e+06	5.94179e+06	5.54787e+06	9.51772e+06	2.65853e+06	2.58699e+06	5.38484e+06	8.66134e+07	4.11389e+07	5.74483e+06	2.65853e+06	2.105	15.077	15.474	2.161	1.07	3.91	3.95	1.11	0.643285	0.000813744	0.00368802	0.815756	1	0.0540849	0.194754	1
D-Panthenol	RP_Pos	C9 H19 N O4	206.138	6.852	1.13992e+07	3	68.4	834448	1.78839e+06	2.75584e+06	1.78454e+06	3.0736e+06	2.89456e+06	1.20417e+07	1.43524e+06	2.02316e+06	1.57833e+06	5.7355e+06	2.12497e+06	2.54293e+06	2.80411e+06	1.78647e+06	3.0736e+06	1.80075e+06	2.54293e+06	0.581	0.992	1.209	0.708	-0.78	-0.01	0.27	-0.5	0.136338	0.859231	0.53179	0.996862	0.997608	1	1	1
D-ribose 5-phosphate	HILIC_Neg	C5 H11 O8 P	229.012	11.311	6.07304e+07	3	62.4	3.6033e+07	1.78628e+07	1.22648e+07	6.5028e+06	3.09483e+07	26166.3	2.64523e+07	2.43178e+07	2.11809e+07	54974.6	36407	1.13711e+07	1.97561e+07	6.13909e+07	1.50638e+07	2.64523e+07	1.06179e+07	1.97561e+07	0.569	1.419	1.339	0.537	-0.81	0.5	0.42	-0.9	0.848221	0.526622	0.770632	0.461989	1	1	1	1
D-Serine	HILIC_Pos	C3 H7 N O3	106.05	11.193	4.7295e+07	3	67.2	3.28328e+07	2.47482e+07	2.20055e+07	4.37574e+07	2.27268e+07	81387.1	3.04901e+07	4.38937e+07	2.96175e+07	303836	330751	2.08807e+07	2.00909e+07	2.67213e+07	2.87905e+07	2.27268e+07	1.49741e+07	2.08807e+07	1.267	1.923	1.088	0.717	0.34	0.94	0.12	-0.48	0.604636	0.500691	0.743681	0.660614	1	1	1	1
Eicosatetraynoic acid	RP_Pos	C20 H24 O2	297.184	18.868	1.67389e+07	3	65.4	4.73046e+06	1.07266e+07	4.68239e+06	5.79435e+06	377089	2.16049e+06	4.69284e+06	8.56136e+06	550683	3.44544e+06	1.69941e+07	1.76985e+06	1.14155e+06	5.28113e+06	5.26241e+06	2.16049e+06	6.0034e+06	1.76985e+06	2.436	0.877	1.221	3.392	1.28	-0.19	0.29	1.76	0.396834	0.950791	0.979058	0.875935	1	1	1	1
Fenbendazole sulfone	RP_Pos	C15 H13 N3 O4 S	332.069	13.999	1.1136e+07	2	86.1	6.23508e+06	6.24756e+06	4.84371e+06	1.01141e+07	179100	186426	180420	729322	156853	1.10026e+07	277957	181462	173519	169759	6.24132e+06	180420	503639	173519	34.593	12.392	1.04	2.903	5.11	3.63	0.06	1.54	0.005275	0.0634301	0.999961	0.305204	0.193752	0.648591	1	1
Gluconic acid	RP_Neg	C6 H12 O7	195.05	1.34	3.29256e+08	2	83.1	1.4378e+07	2.21448e+07	1.94779e+07	2.81015e+07	1.86568e+07	2.06003e+07	3.2071e+07	3.27804e+08	1.68203e+07	1.12483e+07	1.68842e+07	2.28975e+07	7.42817e+07	1.88066e+07	2.08114e+07	2.06003e+07	1.68522e+07	2.28975e+07	1.01	1.235	0.9	0.736	0.01	0.3	-0.15	-0.44	0.998101	0.904346	0.974771	1	1	1	1	1
Glycocholic acid	RP_Neg	C26 H43 N O6	464.302	19.339	1.29119e+07	2	94.6	7.0087e+06	155010	8.43499e+06	160651	7.55594e+06	166312	162038	4.32221e+06	1.26503e+07	159848	160723	168459	7.78052e+06	116784	3.58467e+06	166312	2.24147e+06	168459	21.554	1.599	0.987	13.306	4.43	0.68	-0.02	3.73	0.982601	1	0.999947	0.975142	1	1	1	1
Guanine	RP_Pos	C5 H5 N5 O	152.056	2.682	8.09872e+07	2	88.1	1.19212e+07	3.43515e+07	171945	8.13493e+07	6.7612e+07	166467	1.5069e+06	2.40376e+07	2.39217e+07	3.84641e+07	1.36083e+07	1.21429e+07	1.2669e+07	1.94333e+07	2.31364e+07	1.5069e+06	2.39796e+07	1.2669e+07	15.354	0.965	0.119	1.893	3.94	-0.05	-3.07	0.92	0.860187	0.89959	0.733167	0.988801	1	1	1	1
Guanosine	RP_Neg	C10 H13 N5 O5	282.085	3.381	7.86426e+06	3	69.1	908245	61876	1.52073e+06	2.17728e+06	7.6177e+06	8.02171e+06	2.41023e+06	3.22927e+06	7.78683e+06	61701.2	915684	941144	61456.7	126280	1.21449e+06	7.6177e+06	2.07247e+06	126280	0.159	0.586	60.324	16.412	-2.65	-0.77	5.91	4.04	0.377121	0.969093	0.119081	0.526376	1	1	1	1
Guanosine monophosphate (GMP)	HILIC_Neg	C10 H14 N5 O8 P	362.051	11.741	3.39918e+07	3	63.8	139619	1.93541e+06	624721	861041	527510	285569	1.51352e+07	1.69382e+07	1.02689e+07	22654	23365.7	3.23972e+07	2.20075e+07	1.5466e+07	742881	527510	5.14614e+06	2.20075e+07	1.408	0.144	0.024	0.234	0.49	-2.79	-5.38	-2.1	0.972245	0.999869	0.473825	0.21956	1	1	1	1
Guvacoline	HILIC_Pos	C7 H11 N O2	142.086	5.428	7.40665e+07	3	74.9	4.92898e+07	7.41535e+07	5.71004e+07	3.66033e+07	3.10589e+07	1.1253e+07	6.88523e+07	1.20399e+07	3.55343e+07	2.1536e+07	2.48772e+07	4.86723e+07	3.59612e+07	5.36819e+07	5.31951e+07	3.10589e+07	2.32066e+07	4.86723e+07	1.713	2.292	0.638	0.477	0.78	1.2	-0.65	-1.07	0.45267	0.133916	0.7034	0.296727	1	1	1	1
Hexanoylcarnitine	RP_Pos	C13 H25 N O4	260.185	10.554	5.06024e+07	2	87.9	1.72637e+07	2.28568e+07	1.36551e+07	7.98689e+06	1.66917e+07	2.77067e+07	5.15405e+07	1.27286e+07	1.12236e+07	6.74649e+06	1.27387e+07	1.35364e+07	1.54144e+07	2.95341e+07	1.54594e+07	2.77067e+07	1.19761e+07	1.54144e+07	0.558	1.291	1.797	0.777	-0.84	0.37	0.85	-0.36	0.216892	0.737297	0.593983	0.379467	1	1	1	1
Hexanoylglycine	RP_Neg	C8 H15 N O3	172.097	11.199	7.07771e+08	3	67.1	6.48184e+06	5.52017e+06	1.06241e+07	1.23071e+07	5.76204e+06	6.82895e+06	9.11966e+06	7.032e+08	1.16288e+07	1.28334e+07	7.29558e+06	4.99025e+06	4.01741e+07	5.79347e+06	8.55296e+06	6.82895e+06	1.22311e+07	5.79347e+06	1.252	0.699	1.179	2.111	0.32	-0.52	0.24	1.08	0.998632	0.532725	0.981774	0.728681	1	1	1	1
Histamine	HILIC_Pos	C5 H9 N3	112.087	11.043	2.08527e+08	2	99	1.70426e+08	1.13276e+08	8.1605e+07	1.0275e+08	8.08323e+07	2.62916e+06	7.69955e+07	5.22917e+07	8.9947e+07	9.57718e+06	7.95524e+06	2.45991e+07	4.74101e+07	8.73065e+07	1.08013e+08	7.69955e+07	3.09344e+07	4.74101e+07	1.403	3.492	1.624	0.652	0.49	1.8	0.7	-0.62	0.373235	0.295099	0.913425	0.880381	1	1	1	1
Imino(methyl)phenyl-lambda~4~-sulfane 2,4,6-trimethylbenzenesulfonic acid	HILIC_Neg	C9 H12 O3 S	199.043	2.11	1.18399e+07	2	96.1	50184.7	19159.3	20900.3	790805	1.1715e+06	14048.8	293732	32697.8	46217.4	6.93684e+06	1.18433e+07	18515.4	28596.4	598830	35542.5	293732	3.49153e+06	28596.4	0.121	0.01	10.272	122.097	-3.05	-6.62	3.36	6.93	0.946358	0.563808	0.964374	0.644672	1	1	1	1
Indole	RP_Pos	C8 H7 N	118.065	7.363	3.17616e+08	2	97.4	2.52917e+08	2.7034e+08	2.8346e+08	3.16015e+08	1.96354e+08	2.22485e+08	2.46388e+08	2.57298e+08	1.61452e+08	2.2505e+08	2.57564e+08	1.7352e+08	1.70032e+08	2.00994e+08	2.769e+08	2.22485e+08	2.41174e+08	1.7352e+08	1.245	1.148	1.282	1.39	0.32	0.2	0.36	0.47	0.212532	0.1739	0.390324	0.325261	1	1	1	1
Indole-3-acetic acid	RP_Pos	C10 H9 N O2	176.07	12.141	4.46244e+07	2	96	4.68296e+07	1.94677e+07	2.55476e+07	2.69321e+07	2.69386e+07	2.1234e+07	2.49828e+07	2.10843e+07	1.70838e+07	1.82051e+07	2.02245e+07	3.70556e+07	1.29475e+07	2.21822e+07	2.62399e+07	2.49828e+07	1.92148e+07	2.21822e+07	1.05	1.366	1.126	0.866	0.07	0.45	0.17	-0.21	0.92709	0.362018	0.980663	0.93486	1	1	1	1
Isocitric acid	RP_Neg	C6 H8 O7	191.019	2.222	1.14405e+10	2	93.2	4.0667e+08	3.75648e+08	5.49141e+08	5.3962e+08	3.89387e+08	4.23447e+08	3.54967e+08	1.1091e+10	8.71524e+08	5.02678e+08	4.50069e+08	3.21343e+08	2.45049e+09	2.96119e+08	4.73145e+08	3.89387e+08	6.87101e+08	3.21343e+08	1.215	0.689	1.212	2.138	0.28	-0.54	0.28	1.1	0.995527	0.533718	0.938448	0.803992	1	1	1	1
Isocytosine	RP_Pos	C4 H5 N3 O	112.051	2.015	5.83135e+07	2	91.9	4.00646e+07	4.05473e+07	3.50277e+07	3.78434e+07	4.72918e+07	5.1115e+07	5.47289e+07	4.06237e+07	3.47163e+07	4.29584e+07	4.18748e+07	4.53603e+07	4.69861e+07	3.8478e+07	3.8954e+07	5.1115e+07	4.12492e+07	4.53603e+07	0.762	0.944	1.127	0.909	-0.39	-0.08	0.17	-0.14	0.00676886	0.90517	0.171245	0.589072	0.233437	1	1	1
L(-)-Carnitine	HILIC_Pos	C7 H15 N O3	162.112	10.362	8.46871e+09	2	99.8	7.15462e+09	6.18036e+09	5.98955e+09	6.81182e+09	6.60082e+09	2.32826e+08	5.59774e+09	8.09844e+09	6.58244e+09	1.82362e+09	1.75594e+09	4.79561e+09	5.42418e+09	7.04403e+09	6.49609e+09	5.59774e+09	4.20303e+09	5.42418e+09	1.16	1.546	1.032	0.775	0.21	0.63	0.05	-0.37	0.431419	0.820605	0.58235	0.924403	1	1	1	1
L-(-)-Methionine	RP_Pos	C5 H11 N O2 S	150.058	1.989	9.1585e+08	3	69.3	7.66338e+08	5.9945e+08	6.51341e+08	9.28465e+08	5.63178e+08	5.17329e+08	8.02103e+08	6.67807e+08	5.43355e+08	8.63607e+08	8.05212e+08	6.47852e+08	5.41004e+08	5.42335e+08	7.0884e+08	5.63178e+08	7.36509e+08	5.42335e+08	1.259	0.962	1.038	1.358	0.33	-0.06	0.05	0.44	0.68765	0.997909	0.970501	0.514698	1	1	1	1
L-(+)-Citrulline	HILIC_Pos	C6 H13 N3 O3	176.103	11.356	1.28091e+08	2	97.6	8.15733e+07	8.45945e+07	7.68506e+07	9.73823e+07	1.19685e+08	87420.9	1.26224e+08	9.6024e+07	6.4891e+07	61465.2	247426	9.23684e+07	8.32478e+07	9.17747e+07	8.30839e+07	1.19685e+08	3.25692e+07	9.17747e+07	0.694	2.551	1.304	0.355	-0.53	1.35	0.38	-1.49	0.774611	0.384996	0.795606	0.434777	1	1	1	1
L-5-Hydroxytryptophan	HILIC_Pos	C11 H12 N2 O3	221.092	7.519	5.86367e+07	3	77.4	2.52471e+07	3.70835e+07	4.34335e+07	3.42308e+07	5.82179e+07	169093	2.71879e+07	3.42461e+07	3.36104e+07	9.51984e+06	7.01818e+06	5.50423e+07	4.141e+07	2.79155e+07	3.56572e+07	2.71879e+07	2.15651e+07	4.141e+07	1.312	1.653	0.657	0.521	0.39	0.73	-0.61	-0.94	0.49587	0.902116	0.480583	0.87	1	1	1	1
Lactamide	HILIC_Pos	C3 H7 N O2	90.0554	10.675	2.09533e+08	3	60.3	1.66012e+08	1.44221e+08	1.06813e+08	1.53994e+08	1.21189e+08	3.69039e+06	1.39238e+08	1.90367e+08	1.46998e+08	6.15374e+06	6.8629e+06	1.27407e+08	1.19754e+08	1.2334e+08	1.49108e+08	1.21189e+08	7.69303e+07	1.2334e+08	1.23	1.938	0.983	0.624	0.3	0.95	-0.03	-0.68	0.640913	0.481295	0.75016	0.612581	1	1	1	1
L-Anserine	HILIC_Neg	C10 H16 N4 O3	239.115	11.934	1.66375e+08	3	69.2	1.65104e+08	6.75552e+07	7.01231e+07	4.45445e+07	8.34665e+07	11163.5	7.27442e+07	1.32487e+08	1.0862e+08	13845.4	14763.5	1.09217e+08	1.24058e+08	1.47742e+08	6.88391e+07	7.27442e+07	5.43176e+07	1.24058e+08	0.946	1.267	0.586	0.438	-0.08	0.34	-0.77	-1.19	0.727232	0.436925	0.672333	0.406807	1	1	1	1
L-Ascorbic acid 2-sulfate	RP_Neg	C6 H8 O9 S	254.982	1.687	9.38184e+08	3	73.4	9.85099e+06	1.79709e+07	7.37509e+06	1.04146e+07	4.40448e+06	2.58118e+06	6.71799e+06	9.51691e+08	1.15467e+07	1.9322e+07	1.16165e+07	8.1611e+06	1.23993e+08	8.95203e+06	1.01328e+07	4.40448e+06	1.54692e+07	8.95203e+06	2.301	0.655	0.492	1.728	1.2	-0.61	-1.02	0.79	0.814868	0.569677	0.524801	0.927998	1	1	1	1
L-Cystine	HILIC_Pos	C6 H12 N2 O4 S2	241.031	12.738	1.26239e+07	2	83.2	4.42804e+06	2.03424e+06	2.93706e+06	5.11195e+06	6.35902e+06	74655.8	3.8629e+06	1.08917e+07	1.0287e+07	203125	217117	5.10478e+06	3.42967e+06	2.11234e+06	3.68255e+06	3.8629e+06	5.25207e+06	3.42967e+06	0.953	0.701	1.126	1.531	-0.07	-0.51	0.17	0.61	0.853048	0.89574	0.882469	0.920834	1	1	1	1
L-Ergothioneine	HILIC_Pos	C9 H15 N3 O2 S	252.077	10.419	8.99442e+07	3	78.5	2.60485e+07	4.20157e+07	3.85981e+07	3.13928e+07	4.31475e+07	41235.4	4.46596e+07	8.22546e+07	4.15041e+07	171917	380740	3.55629e+07	6.72288e+07	4.45525e+07	3.49954e+07	4.31475e+07	2.09424e+07	4.45525e+07	0.811	1.671	0.968	0.47	-0.3	0.74	-0.05	-1.09	0.709019	0.62558	0.655837	0.577666	1	1	1	1
L-Glutamic acid	RP_Pos	C5 H9 N O4	148.06	1.359	3.14122e+07	3	75	1.59104e+07	2.0687e+07	9.55032e+06	1.56277e+07	1.35822e+07	1.27821e+07	2.11918e+07	3.07022e+07	1.149e+07	1.56925e+07	2.38998e+07	6.22242e+06	1.46724e+07	1.96606e+07	1.57691e+07	1.35822e+07	1.97961e+07	1.46724e+07	1.161	0.797	0.926	1.349	0.22	-0.33	-0.11	0.43	0.99944	0.83593	0.894773	0.521487	1	1	1	1
L-Histidine	HILIC_Pos	C6 H9 N3 O2	156.077	12.066	1.31664e+09	2	99.4	8.52874e+08	8.54078e+07	6.87852e+08	8.1837e+08	8.01549e+08	1.02029e+07	5.32752e+08	1.21239e+09	9.22167e+08	8.8547e+06	8.78286e+06	6.25023e+08	5.9213e+08	8.18997e+08	7.53111e+08	5.32752e+08	4.65511e+08	6.25023e+08	1.414	1.618	0.852	0.745	0.5	0.69	-0.23	-0.43	0.903189	0.690962	0.812906	0.58486	1	1	1	1
L-Iditol	RP_Neg	C6 H14 O6	181.071	23.088	1.62481e+07	3	61.7	1.6e+07	3.24276e+06	7.62554e+06	5.31791e+06	1.63772e+06	9.84207e+06	4.56655e+06	1.85904e+06	7.48993e+06	4.98659e+06	6.58169e+06	8.23033e+06	7.90282e+06	2.0473e+06	6.47172e+06	4.56655e+06	5.78414e+06	7.90282e+06	1.417	1.119	0.578	0.732	0.5	0.16	-0.79	-0.45	0.827984	0.881567	0.987006	0.997906	1	1	1	1
Linoleic Acid	RP_Neg	C18 H32 O2	279.233	23.543	4.22734e+07	2	95.1	3.26211e+07	3.14261e+07	3.60945e+07	2.3482e+07	1.63759e+07	2.27042e+07	2.16791e+07	3.9915e+07	2.25056e+07	3.13877e+07	2.61479e+07	2.11184e+07	2.0192e+07	3.2697e+07	3.20236e+07	2.16791e+07	2.87678e+07	2.11184e+07	1.477	1.113	1.027	1.362	0.56	0.15	0.04	0.45	0.122248	0.993256	0.746774	0.660771	1	1	1	1
L-Kynurenine	RP_Pos	C10 H12 N2 O3	209.092	2.662	2.11106e+07	3	62.1	1.50288e+07	2.0727e+07	234641	2.13888e+07	1.41588e+06	1.02709e+06	1.53622e+06	1.62895e+07	1.06402e+07	1.75355e+07	1.29528e+07	1.35662e+06	385094	665409	1.78779e+07	1.41588e+06	1.46211e+07	665409	12.627	1.223	2.128	21.973	3.66	0.29	1.09	4.46	0.396316	0.797577	0.926791	0.0433898	1	1	1	0.718829
L-Lysine	HILIC_Pos	C6 H14 N2 O2	147.113	12.294	1.63222e+09	2	98.9	1.31686e+09	5.74383e+08	9.76788e+08	1.44583e+09	1.26554e+09	490763	9.07142e+08	9.80264e+08	9.15294e+08	556701	1.4382e+06	8.07746e+08	6.29159e+08	4.99156e+08	1.14683e+09	9.07142e+08	4.58366e+08	6.29159e+08	1.264	2.502	1.442	0.729	0.34	1.32	0.53	-0.46	0.696757	0.380173	0.836436	0.55425	1	1	1	1
L-Methionine sulfoxide	RP_Pos	C5 H11 N O3 S	148.042	2.182	3.10528e+07	3	61.3	2.69399e+07	2.45896e+07	1.26289e+07	2.05347e+07	1.74331e+07	1.64451e+07	2.22711e+07	1.05826e+07	1.58313e+07	1.48473e+07	2.24991e+07	1.64087e+07	1.80556e+07	1.66111e+07	2.25621e+07	1.74331e+07	1.53393e+07	1.66111e+07	1.294	1.471	1.049	0.923	0.37	0.56	0.07	-0.11	0.965132	0.46507	0.976203	0.956475	1	1	1	1
L-Norleucine	RP_Pos	C6 H13 N O2	132.102	2.687	4.93703e+09	2	99.4	3.85798e+09	2.81623e+09	3.89566e+09	4.61701e+09	3.84426e+09	3.41196e+09	3.67823e+09	4.17523e+09	4.19664e+09	4.30421e+09	4.89406e+09	3.77951e+09	3.30006e+09	2.61824e+09	3.87682e+09	3.67823e+09	4.25043e+09	3.30006e+09	1.054	0.912	1.115	1.288	0.08	-0.13	0.16	0.37	0.995109	0.464829	0.712614	0.077211	1	1	1	0.886566
L-Phenylalanine	RP_Pos	C9 H11 N O2	166.086	5.659	5.20718e+09	2	98.8	2.41444e+09	3.4693e+09	3.31332e+09	3.04071e+09	2.39909e+09	3.07343e+09	4.1869e+09	4.24843e+09	2.51899e+09	3.046e+09	5.22281e+09	2.34936e+09	2.39337e+09	3.75833e+09	3.17702e+09	3.07343e+09	3.64721e+09	2.39337e+09	1.034	0.871	1.284	1.524	0.05	-0.2	0.36	0.61	0.998109	0.784635	0.933949	0.568076	1	1	1	1
L-Pyroglutamic acid	HILIC_Pos	C5 H7 N O3	130.05	11.139	9.19903e+08	2	98.1	5.54192e+08	5.40228e+08	4.68113e+08	6.24724e+08	8.35641e+08	1.46039e+06	6.55935e+08	7.4104e+08	6.06777e+08	6.4943e+06	6.59866e+06	6.2766e+08	6.67484e+08	6.21727e+08	5.4721e+08	6.55935e+08	3.06688e+08	6.2766e+08	0.834	1.784	1.045	0.489	-0.26	0.84	0.06	-1.03	0.718107	0.544814	0.706014	0.547594	1	1	1	1
L-Threonine	HILIC_Pos	C4 H9 N O3	120.066	10.842	1.80279e+08	3	73.8	1.00667e+08	5.79856e+07	8.91443e+07	1.56814e+08	7.40328e+07	403621	6.61393e+07	1.00513e+08	9.37388e+07	2.52195e+06	5.39469e+06	6.33826e+07	5.18282e+07	5.13336e+07	9.49057e+07	6.61393e+07	4.95668e+07	5.18282e+07	1.435	1.915	1.276	0.956	0.52	0.94	0.35	-0.06	0.446146	0.563394	0.719102	0.843608	1	1	1	1
L-Tyrosine	RP_Pos	C9 H11 N O3	182.081	2.49	2.87126e+09	2	98.6	1.73341e+09	2.13464e+09	1.598e+09	2.19682e+09	1.39596e+09	1.51353e+09	2.69738e+09	2.88439e+09	1.62808e+09	2.0619e+09	2.89462e+09	1.28707e+09	1.52582e+09	2.29967e+09	1.93403e+09	1.51353e+09	2.47314e+09	1.52582e+09	1.278	0.782	0.992	1.621	0.35	-0.35	-0.01	0.7	0.990759	0.754854	0.984672	0.427387	1	1	1	1
Methyl indole-3-acetate	RP_Pos	C11 H11 N O2	190.086	13.75	4.42843e+08	2	91.7	1.00247e+08	2.00328e+08	1.04858e+08	2.34139e+08	1.96463e+08	1.50362e+08	2.3353e+08	3.0438e+08	1.34262e+08	3.34958e+08	4.37887e+08	1.85851e+08	1.69107e+08	1.54909e+08	1.52593e+08	1.96463e+08	3.19669e+08	1.69107e+08	0.777	0.477	1.162	1.89	-0.36	-1.07	0.22	0.92	0.83571	0.161093	0.981506	0.374938	1	1	1	1
Monoolein	RP_Pos	C21 H40 O4	379.281	23.597	1.83602e+08	3	78.4	8.19709e+07	1.26152e+08	9.20591e+07	7.82069e+07	7.2369e+07	1.29972e+08	1.05208e+08	1.15586e+08	7.80002e+07	1.01285e+08	8.89664e+07	1.75442e+08	8.33648e+07	1.15018e+08	8.7015e+07	1.05208e+08	9.51255e+07	1.15018e+08	0.827	0.915	0.915	0.827	-0.27	-0.13	-0.13	-0.27	0.98403	0.999364	0.838595	0.679375	1	1	1	1
N-{6-[3-(trifluoromethyl)phenoxy]-3-pyridinyl}-2,3-dihydro-1-benzofuran-5-carboxamide	HILIC_Neg	C21 H15 F3 N2 O3	399.095	11.432	6.20544e+06	2	83.1	403485	518935	1.20898e+06	33157.4	1.2073e+06	21129.4	270116	1.1679e+06	1.48274e+06	32195.4	30318.9	3.38253e+06	919224	744639	461210	270116	600048	919224	1.707	0.769	0.294	0.653	0.77	-0.38	-1.77	-0.62	0.984981	0.987736	0.554432	0.528687	1	1	1	1
N1-[1-(2-furylcarbonyl)-4-piperidyl]benzamide	RP_Pos	C17 H18 N2 O3	299.138	17.691	2.55752e+07	2	87.6	9.66463e+06	1.20372e+07	7.48832e+06	5.84026e+06	1.14874e+07	1.08669e+07	5.70955e+06	8.89663e+06	8.5512e+06	5.12758e+06	9.87759e+06	6.77484e+06	8.05155e+06	2.31861e+07	8.57647e+06	1.08669e+07	8.72391e+06	8.05155e+06	0.789	0.983	1.35	1.084	-0.34	-0.02	0.43	0.12	0.997934	0.995099	0.941324	0.756221	1	1	1	1
N1-[2-(4-Pyridyl)ethyl]ethanimidamide	HILIC_Pos	C9 H13 N3	164.119	10.365	9.92079e+06	3	63.3	7.71917e+06	7.07726e+06	8.65065e+06	8.18746e+06	6.43043e+06	325992	6.68996e+06	8.97402e+06	7.72646e+06	2.01455e+06	1.96866e+06	5.8467e+06	5.81377e+06	7.71666e+06	7.95332e+06	6.43043e+06	4.87051e+06	5.8467e+06	1.237	1.633	1.1	0.833	0.31	0.71	0.14	-0.26	0.363551	0.733194	0.568848	0.910917	1	1	1	1
N3,N4-Dimethyl-L-arginine	HILIC_Pos	C8 H18 N4 O2	203.15	11.64	4.6917e+08	2	95.5	2.63948e+08	2.41869e+08	2.72762e+08	2.91987e+08	4.02869e+08	98381.9	3.25476e+08	3.38054e+08	2.76611e+08	486519	1.23685e+06	2.35189e+08	1.96033e+08	2.17981e+08	2.68355e+08	3.25476e+08	1.38924e+08	2.17981e+08	0.824	1.932	1.493	0.637	-0.28	0.95	0.58	-0.65	0.68749	0.517963	0.77745	0.632969	1	1	1	1
N6-Acetyl-L-lysine	RP_Pos	C8 H16 N2 O3	189.123	1.804	2.52107e+07	2	82.5	1.64028e+07	1.18021e+07	1.14935e+07	2.01683e+07	1.66042e+07	1.58808e+07	2.52215e+07	1.37836e+07	1.22597e+07	1.84143e+07	1.30901e+07	1.46486e+07	1.2717e+07	1.72998e+07	1.41025e+07	1.66042e+07	1.34369e+07	1.46486e+07	0.849	1.05	1.133	0.917	-0.24	0.07	0.18	-0.12	0.468007	0.998611	0.56628	0.995467	1	1	1	1
N6-Me-Adenosine	HILIC_Pos	C11 H15 N5 O4	282.119	9.91	4.80283e+07	2	95.8	1.21709e+07	9.76906e+06	9.72046e+06	9.68525e+06	1.2848e+07	2.33478e+06	1.19871e+07	6.76682e+06	1.08335e+07	2.2441e+06	1.89869e+06	1.22831e+07	1.31183e+07	1.30042e+07	9.74476e+06	1.19871e+07	4.50546e+06	1.30042e+07	0.813	2.163	0.922	0.346	-0.3	1.11	-0.12	-1.53	0.870735	0.254825	0.680277	0.165107	1	1	1	1
N8-Acetylspermidine	HILIC_Pos	C9 H21 N3 O	188.176	11.653	7.58925e+07	3	64.1	2.73599e+07	2.22029e+07	2.60508e+07	2.38381e+07	4.71305e+07	899397	3.78727e+07	2.50145e+07	3.86483e+07	2.13708e+06	2.90432e+06	2.98105e+07	2.11161e+07	3.28521e+07	2.49445e+07	3.78727e+07	1.39594e+07	2.98105e+07	0.659	1.787	1.27	0.468	-0.6	0.84	0.35	-1.09	0.86911	0.675945	0.847912	0.664795	1	1	1	1
N-Acetyl-L-glutamine	RP_Neg	C7 H12 N2 O4	187.072	1.851	1.14153e+08	3	68.7	1.59311e+06	192705	1.87688e+06	5.52368e+06	1.58339e+06	2.57616e+06	3.90273e+06	1.15211e+08	1.65515e+06	1.18168e+06	1.46267e+06	1.09686e+06	2.15856e+07	610600	1.73499e+06	2.57616e+06	1.55891e+06	1.09686e+06	0.673	1.113	2.349	1.421	-0.57	0.15	1.23	0.51	0.9587	0.765164	0.999995	0.970833	1	1	1	1
N-Acetylneuraminic acid	HILIC_Neg	C11 H19 N O9	308.099	11.104	6.34839e+06	3	77	5.02822e+06	2.21155e+06	2.29231e+06	1.41985e+06	3.30328e+06	42280.2	5.63621e+06	3.38682e+06	1.8842e+06	57196.6	57044.5	3.52668e+06	2.89579e+06	3.79472e+06	2.25193e+06	3.30328e+06	970701	3.52668e+06	0.682	2.32	0.937	0.275	-0.55	1.21	-0.09	-1.86	0.878418	0.45777	0.79434	0.392118	1	1	1	1
N-Acetylornithine	HILIC_Neg	C7 H14 N2 O3	173.092	10.5	4.51146e+07	2	96.6	2.2523e+07	2.56213e+07	2.24515e+07	1.93773e+07	2.73018e+07	97148.4	2.50222e+07	2.69944e+07	3.21289e+07	34307.8	82227.1	4.09172e+07	2.84444e+07	3.79697e+07	2.24872e+07	2.50222e+07	1.35383e+07	3.79697e+07	0.899	1.661	0.659	0.357	-0.15	0.73	-0.6	-1.49	0.803052	0.397371	0.713287	0.342204	1	1	1	1
N-Benzylformamide	RP_Pos	C8 H9 N O	136.075	2.49	1.22327e+09	3	78.6	7.42369e+08	9.06228e+08	6.74621e+08	9.33186e+08	5.97265e+08	6.58733e+08	1.16099e+09	1.23242e+09	6.90196e+08	8.80934e+08	1.21162e+09	5.5391e+08	6.53363e+08	9.7253e+08	8.24298e+08	6.58733e+08	1.04628e+09	6.53363e+08	1.251	0.788	1.008	1.601	0.32	-0.34	0.01	0.68	0.995727	0.754228	0.978158	0.436317	1	1	1	1
N-Glycolylneuraminic acid	HILIC_Neg	C11 H19 N O10	324.093	11.952	1.18038e+07	3	74.5	1.19106e+07	4.67139e+06	4.97909e+06	3.51254e+06	7.99513e+06	16885.7	5.31005e+06	5.52306e+06	6.50079e+06	20452.4	21519.3	6.32801e+06	9.73987e+06	1.08845e+07	4.82524e+06	5.31005e+06	2.77229e+06	9.73987e+06	0.909	1.741	0.545	0.285	-0.14	0.8	-0.88	-1.81	0.749303	0.402481	0.656103	0.344136	1	1	1	1
Nicotinamide	HILIC_Pos	C6 H6 N2 O	123.055	1.883	5.46998e+08	2	96.4	3.65723e+08	1.88705e+08	3.46243e+08	2.95189e+08	5.50974e+08	2.03001e+07	8.23115e+07	3.15145e+08	2.35647e+08	3.49108e+08	2.90002e+08	1.43577e+08	1.74468e+08	1.21565e+08	3.20716e+08	8.23115e+07	3.02574e+08	1.43577e+08	3.896	1.06	0.573	2.107	1.96	0.08	-0.8	1.08	0.303446	0.99999	0.918237	0.636333	1	1	1	1
Nipecotic acid	RP_Pos	C6 H11 N O2	130.086	1.789	2.4516e+08	2	89.8	1.55305e+08	1.07873e+08	1.17391e+08	1.52699e+08	1.44782e+08	1.2094e+08	1.40849e+08	1.41549e+08	1.73497e+08	1.86701e+08	1.32677e+08	2.32708e+08	1.97116e+08	1.6543e+08	1.35045e+08	1.40849e+08	1.57523e+08	1.97116e+08	0.959	0.857	0.715	0.799	-0.06	-0.22	-0.48	-0.32	0.996419	0.444652	0.0690789	0.316901	1	1	0.811932	1
N-Methylhistamine	HILIC_Pos	C6 H11 N3	126.103	9.933	8.14754e+07	2	89.2	5.91681e+07	4.62902e+07	4.92951e+07	5.03261e+07	4.8234e+07	733543	3.91911e+07	2.21881e+07	3.46582e+07	9.75209e+06	4.83317e+06	6.99435e+07	4.62521e+07	3.54657e+07	4.98106e+07	3.91911e+07	1.59701e+07	4.62521e+07	1.271	3.119	0.847	0.345	0.35	1.64	-0.24	-1.53	0.371515	0.430263	0.451144	0.52204	1	1	1	1
N-Methylnicotinamide	HILIC_Pos	C7 H8 N2 O	137.07	8.632	4.06682e+08	2	85.6	5.04776e+07	1.9563e+07	2.59298e+07	4.10341e+07	1.62769e+08	8.54534e+06	6.65021e+07	1.39821e+07	3.67799e+07	1.79394e+07	1.32631e+07	6.82056e+07	7.09274e+07	2.04983e+07	3.3482e+07	6.65021e+07	1.59608e+07	6.82056e+07	0.503	2.098	0.975	0.234	-0.99	1.07	-0.04	-2.1	0.944641	0.793354	0.999984	0.504245	1	1	1	1
NP-003692	RP_Pos	C29 H46 O4	459.346	22.221	2.91535e+07	3	67.5	7.0566e+06	2.89069e+07	7.28124e+06	9.75393e+06	514193	5.45284e+06	1.08962e+07	2.34274e+07	7.57095e+06	9.05773e+06	2.55968e+07	7.56714e+06	3.56859e+06	1.64789e+07	8.51759e+06	5.45284e+06	1.62425e+07	7.56714e+06	1.562	0.524	0.721	2.146	0.64	-0.93	-0.47	1.1	0.349141	0.978276	0.660416	0.820202	1	1	1	1
NP-004038	RP_Pos	C16 H24 O3	265.179	19.533	6.26266e+07	3	65	1.17858e+07	1.3092e+07	1.2648e+07	6.24705e+07	6.08122e+07	1.38207e+07	1.49573e+07	9.28301e+06	7.78592e+06	7.23761e+06	1.04494e+07	7.51931e+06	1.11886e+07	1.1412e+07	1.287e+07	1.49573e+07	8.53447e+06	1.11886e+07	0.86	1.508	1.337	0.763	-0.22	0.59	0.42	-0.39	0.961452	0.308365	0.342319	0.989768	1	1	1	1
NP-005709	RP_Neg	C21 H18 O10	429.083	10.283	2.96687e+07	2	96.3	401652	1.36629e+06	182529	176533	1.12463e+06	687992	181386	2.95951e+07	325063	176318	176116	1.67678e+06	1.56119e+07	505693	292091	687992	250690	1.67678e+06	0.425	1.165	0.41	0.15	-1.24	0.22	-1.29	-2.74	0.99249	0.933784	0.703202	0.80811	1	1	1	1
NP-016668	RP_Pos	C10 H12 N2 O	160.075	2.65	1.85111e+09	3	70.7	1.09663e+09	1.30175e+09	1.37291e+09	1.52277e+09	1.12807e+09	1.06865e+09	1.40624e+09	1.43973e+09	1.23213e+09	1.42029e+09	1.25421e+09	1.84158e+09	1.28794e+09	9.94583e+08	1.33733e+09	1.12807e+09	1.33725e+09	1.28794e+09	1.186	1	0.876	1.038	0.25	0	-0.19	0.05	0.885163	0.999422	0.867816	0.999999	1	1	1	1
NP-021698	RP_Neg	C11 H13 N O4	222.077	7.736	9.252e+06	2	92.3	5.43426e+06	2.3396e+06	2.77694e+06	694799	2.1414e+06	1.96378e+06	1.77905e+06	5.99076e+06	5.12146e+06	1.38208e+06	738994	1.26359e+06	9.25041e+06	1.0999e+06	2.55827e+06	1.96378e+06	3.25177e+06	1.26359e+06	1.303	0.787	1.554	2.573	0.38	-0.35	0.64	1.36	0.997514	0.999662	0.994518	0.999999	1	1	1	1
NP-021733	HILIC_Pos	C7 H13 N O2	144.102	9.577	7.25077e+08	2	98.3	4.12203e+08	5.04165e+08	4.05707e+08	5.08295e+08	4.31364e+08	6.94055e+06	4.42523e+08	6.85392e+08	4.02071e+08	2.46189e+08	2.415e+08	4.52191e+08	4.94016e+08	5.57859e+08	4.58184e+08	4.31364e+08	3.2413e+08	4.94016e+08	1.062	1.414	0.873	0.656	0.09	0.5	-0.2	-0.61	0.380897	0.989316	0.383417	0.977974	1	1	1	1
N-α-L-Acetyl-arginine	HILIC_Pos	C8 H16 N4 O3	217.129	10.745	1.84701e+07	2	80.7	4.02345e+06	5.55727e+06	5.82998e+06	7.20768e+06	4.93885e+06	52417.2	7.92087e+06	7.41896e+06	5.49546e+06	145278	103782	7.13305e+06	5.60314e+06	5.26275e+06	5.69363e+06	4.93885e+06	2.82037e+06	5.60314e+06	1.153	2.019	0.881	0.503	0.21	1.01	-0.18	-0.99	0.703482	0.491025	0.71516	0.521513	1	1	1	1
Oleic Acid	RP_Neg	C18 H34 O2	281.249	24.005	2.9774e+07	2	92.9	1.86642e+07	2.06862e+07	2.20849e+07	1.76714e+07	9.37625e+06	1.3129e+07	1.54941e+07	3.00444e+07	1.65989e+07	2.66779e+07	2.42511e+07	1.49109e+07	9.52447e+06	1.82999e+07	1.96752e+07	1.3129e+07	2.54645e+07	1.49109e+07	1.499	0.773	0.88	1.708	0.58	-0.37	-0.18	0.77	0.11785	0.688454	0.951419	0.05616	1	1	1	1
Ornithine	HILIC_Pos	C5 H12 N2 O2	116.071	12.354	5.56141e+08	2	95.7	3.44206e+08	2.63463e+08	2.74896e+08	3.95414e+08	2.91107e+08	9.28737e+06	3.03054e+08	5.12682e+08	2.91418e+08	1.08401e+07	1.26536e+07	2.43042e+08	2.00073e+08	2.53149e+08	3.09551e+08	2.91107e+08	1.52036e+08	2.43042e+08	1.063	2.036	1.198	0.626	0.09	1.03	0.26	-0.68	0.692419	0.460134	0.865381	0.682603	1	1	1	1
Palmitoylcarnitine	RP_Pos	C23 H45 N O4	400.341	21.174	2.01058e+08	2	85.8	1.96403e+08	1.8773e+08	1.58025e+08	1.4606e+08	1.30197e+08	1.60369e+08	1.99692e+08	1.42774e+08	1.29447e+08	1.0247e+08	1.01581e+08	1.20758e+08	1.40445e+08	1.49348e+08	1.72877e+08	1.60369e+08	1.15959e+08	1.40445e+08	1.078	1.491	1.142	0.826	0.11	0.58	0.19	-0.28	0.961657	0.0368955	0.607187	0.649887	1	0.49876	1	1
PEG n5	HILIC_Pos	C10 H22 O6	239.149	2.467	2.14124e+08	2	98.9	1.27678e+07	1.28309e+07	1.33675e+07	2.12586e+07	1.99347e+08	7.73027e+06	1.10192e+07	1.08399e+08	2.09091e+07	4.72291e+07	2.87799e+07	1.04129e+07	1.16478e+07	9.78581e+06	1.30992e+07	1.10192e+07	3.80045e+07	1.04129e+07	1.189	0.345	1.058	3.65	0.25	-1.54	0.08	1.87	0.846528	0.397674	0.636431	0.250135	1	1	1	1
PEG n6	HILIC_Pos	C12 H26 O7	283.175	2.561	1.09873e+08	2	93.4	5.14089e+06	5.74588e+06	6.63551e+06	1.0482e+07	1.03061e+08	5.33466e+06	7.64254e+06	5.63619e+07	6.51166e+06	1.52002e+07	5.58342e+06	5.42586e+06	6.27064e+06	7.61942e+06	6.1907e+06	7.64254e+06	1.08559e+07	6.27064e+06	0.81	0.57	1.219	1.731	-0.3	-0.81	0.29	0.79	0.634497	0.74392	0.638951	0.74399	1	1	1	1
Pelargonidin	HILIC_Pos	C15 H10 O5	271.059	8.95	1.83984e+06	2	97	493713	405263	468222	1.47406e+06	41067.3	48845.7	88142.7	1.30292e+06	109114	51051.7	55064.3	63109.8	227100	190272	480967	48845.7	82089	190272	9.847	5.859	0.257	0.431	3.3	2.55	-1.96	-1.21	0.0372972	0.203644	0.663386	0.999998	1	1	1	1
Phenyl phosphate	RP_Pos	C6 H7 O4 P	175.015	23.806	3.99434e+07	2	83	2.1298e+07	2.60521e+07	2.58243e+07	3.84745e+07	2.84516e+07	2.79487e+07	2.77124e+07	2.11693e+07	2.52826e+07	2.76035e+07	3.11354e+07	3.05906e+07	2.76274e+07	3.42616e+07	2.59382e+07	2.79487e+07	2.6443e+07	3.05906e+07	0.928	0.981	0.914	0.864	-0.11	-0.03	-0.13	-0.21	0.995992	0.98061	0.910433	0.598687	1	1	1	1
Phenylacetylglycine	HILIC_Neg	C10 H11 N O3	192.066	3.573	1.98859e+08	2	88.3	1.40489e+07	1.44216e+07	2.05226e+07	6.34733e+06	2.29183e+07	1.36087e+06	1.58538e+07	50066.3	3.23711e+07	236017	292953	1.33837e+07	9.59689e+06	138080	1.42353e+07	1.58538e+07	264485	9.59689e+06	0.898	53.823	1.652	0.028	-0.16	5.75	0.72	-5.18	0.989515	0.20663	0.908322	0.772709	1	1	1	1
PLK	HILIC_Pos	C17 H32 N4 O4	179.128	11.918	5.94948e+06	3	79.2	4.73465e+06	2.3074e+06	2.23441e+06	2.35644e+06	2.5855e+06	62663.1	1.64059e+06	2.44206e+06	3.24379e+06	51102.9	50575.8	1.99689e+06	1.99996e+06	5.08487e+06	2.33192e+06	1.64059e+06	1.24658e+06	1.99996e+06	1.421	1.871	0.82	0.623	0.51	0.9	-0.29	-0.68	0.642783	0.344086	0.691	0.408724	1	1	1	1
Prolylglycine	HILIC_Pos	C7 H12 N2 O3	173.092	10.914	5.29787e+06	3	60.9	1.70628e+06	1.78629e+06	2.04384e+06	2.68428e+06	1.99106e+06	453342	2.28522e+06	2.39203e+06	1.1305e+06	316244	423680	1.6926e+06	1.60909e+06	1.32797e+06	1.91507e+06	1.99106e+06	777090	1.60909e+06	0.962	2.464	1.237	0.483	-0.06	1.3	0.31	-1.05	0.795493	0.232023	0.984714	0.551963	1	1	1	1
Propionylcarnitine	HILIC_Pos	C10 H19 N O4	218.138	9.096	6.26522e+08	2	97.1	3.72876e+08	4.57548e+08	2.75175e+08	4.21182e+08	2.45827e+08	1.07766e+06	3.29736e+08	6.17631e+08	2.47162e+08	2.25303e+08	3.66001e+08	2.48538e+08	1.75111e+08	3.20742e+08	3.97029e+08	2.45827e+08	3.06582e+08	2.48538e+08	1.615	1.295	0.989	1.234	0.69	0.37	-0.02	0.3	0.289185	0.999514	0.524149	0.990688	1	1	1	1
Pseudouridine	RP_Neg	C9 H12 N2 O6	243.062	1.814	8.43688e+07	2	86.1	8.40284e+06	7.00313e+06	9.10202e+06	1.08195e+07	8.04374e+06	1.01023e+07	9.81206e+06	8.23883e+07	1.51912e+07	1.10905e+07	9.63678e+06	8.48995e+06	2.94719e+07	7.90458e+06	8.75243e+06	9.81206e+06	1.31408e+07	8.48995e+06	0.892	0.666	1.156	1.548	-0.16	-0.59	0.21	0.63	0.999282	0.364594	0.937654	0.828274	1	1	1	1
Pyridafol	RP_Pos	C10 H7 Cl N2 O	207.033	14.241	8.5635e+07	3	60.3	2.53194e+07	5.09452e+07	1.99942e+07	2.68495e+07	5.9913e+06	7.27573e+06	1.66984e+07	8.53116e+07	2.57659e+07	3.05975e+07	4.47124e+07	3.75412e+07	1.0636e+07	2.84184e+07	2.60844e+07	7.27573e+06	3.76549e+07	2.84184e+07	3.585	0.693	0.256	1.325	1.84	-0.53	-1.97	0.41	0.065866	0.762632	0.211317	0.457918	0.719628	1	1	1
Pyridoxal	HILIC_Pos	C8 H9 N O3	168.065	2.491	8.63048e+07	2	93.6	3.71569e+07	7.59972e+07	7.21036e+07	5.56668e+07	5.06337e+07	5.93263e+06	6.88232e+07	6.15443e+07	1.91879e+07	6.40851e+06	1.0413e+07	3.83043e+07	6.16643e+07	5.09811e+07	6.38852e+07	5.06337e+07	1.48005e+07	5.09811e+07	1.262	4.316	0.993	0.29	0.34	2.11	-0.01	-1.78	0.650129	0.211355	0.820851	0.368713	1	1	1	1
Quinoline	RP_Pos	C9 H7 N	130.065	13.748	4.07095e+08	2	99	9.46699e+07	1.92001e+08	1.01094e+08	2.21168e+08	1.8077e+08	1.3921e+08	2.15578e+08	2.86559e+08	1.2305e+08	3.17929e+08	4.07029e+08	1.70243e+08	1.55573e+08	1.40007e+08	1.46547e+08	1.8077e+08	3.02244e+08	1.55573e+08	0.811	0.485	1.162	1.943	-0.3	-1.04	0.22	0.96	0.886105	0.185016	0.976844	0.347186	1	1	1	1
Riboflavin	RP_Neg	C17 H20 N4 O6	375.131	10.146	7.92313e+06	2	90.7	179279	397353	237645	116498	219126	117617	409986	7.99862e+06	280287	119625	614490	172251	2.87212e+06	397184	208462	219126	447389	397184	0.951	0.466	0.552	1.126	-0.07	-1.1	-0.86	0.17	0.999971	0.610786	0.77711	0.999661	1	1	1	1
Taurine	HILIC_Pos	C2 H7 N O3 S	126.022	10.315	1.96301e+08	2	98.5	1.81353e+08	1.18388e+08	1.12975e+08	1.13659e+08	1.5871e+08	71763.3	1.81777e+08	1.91039e+08	1.53094e+08	3.44231e+06	2.78108e+06	1.91004e+08	1.56096e+08	1.44864e+08	1.16023e+08	1.5871e+08	7.82681e+07	1.56096e+08	0.731	1.482	1.017	0.501	-0.45	0.57	0.02	-1	0.598437	0.739687	0.576568	0.710358	1	1	1	1
Taurochenodeoxycholic acid	RP_Neg	C26 H45 N O6 S	498.29	19.704	4.52121e+08	2	99.5	4.4899e+08	2.55559e+07	4.04214e+07	8.40941e+06	2.43915e+07	5.65188e+06	1.13792e+07	3.15856e+07	1.32412e+08	4.02276e+06	9.11205e+06	3.48356e+07	1.85822e+08	2.9515e+07	3.29887e+07	1.13792e+07	2.03488e+07	3.48356e+07	2.899	1.621	0.327	0.584	1.54	0.7	-1.61	-0.78	0.589098	0.834391	0.505057	0.73815	1	1	1	1
Taurocholic acid	HILIC_Pos	C26 H45 N O7 S	516.298	8.625	2.36144e+08	2	97.9	4.69019e+06	2.43075e+08	2.39379e+06	4.48104e+06	1.57861e+06	100422	2.39829e+08	4.12642e+07	2.06874e+06	325814	1.68876e+07	830530	1.08951e+06	2.16877e+08	4.58561e+06	1.57861e+06	9.47819e+06	1.08951e+06	2.905	0.484	1.449	8.699	1.54	-1.05	0.53	3.12	0.948947	0.975222	0.994862	0.999572	1	1	1	1
Tebuconazole	RP_Pos	C16 H22 Cl N3 O	308.154	23.346	2.03424e+08	3	70.4	7.43351e+07	9.41586e+07	8.09074e+07	4.31335e+07	1.12575e+08	1.12701e+08	1.04017e+08	6.66982e+07	1.20179e+08	4.54807e+07	3.83215e+07	1.32626e+08	1.30694e+08	2.03329e+08	7.76212e+07	1.12575e+08	5.60895e+07	1.32626e+08	0.69	1.384	0.849	0.423	-0.54	0.47	-0.24	-1.24	0.396632	0.941842	0.677377	0.0299665	1	1	1	0.603673
Thiamine	HILIC_Pos	C12 H16 N4 O S	265.111	9.503	1.21576e+08	2	98.3	2.90423e+07	2.47419e+07	3.8577e+07	4.76968e+07	3.69017e+07	53505	2.66131e+07	3.02421e+07	3.13751e+07	2.06462e+07	2.48694e+07	3.11196e+07	2.63866e+07	4.0289e+07	3.38097e+07	2.66131e+07	2.75558e+07	3.11196e+07	1.27	1.227	0.855	0.885	0.35	0.3	-0.23	-0.18	0.355785	0.996382	0.428826	0.99862	1	1	1	1
trans-3-Indoleacrylic acid	HILIC_Pos	C11 H9 N O2	188.07	9.275	6.46246e+08	2	93.7	2.63565e+08	2.97903e+08	3.28126e+08	4.08033e+08	6.21297e+08	1.02908e+06	2.8505e+08	3.77352e+08	1.89789e+08	4.72582e+07	6.12456e+07	1.76807e+08	1.58773e+08	2.24232e+08	3.13015e+08	2.8505e+08	1.25517e+08	1.76807e+08	1.098	2.494	1.612	0.71	0.14	1.32	0.69	-0.49	0.54421	0.835276	0.818463	0.985579	1	1	1	1
Uric acid	RP_Pos	C5 H4 N4 O3	169.035	1.956	7.05288e+08	2	99.5	4.42315e+08	3.87221e+08	3.28649e+08	3.6784e+08	3.40121e+08	3.48213e+08	5.94958e+08	5.29792e+08	3.24783e+08	2.57002e+08	5.00786e+08	2.67112e+08	3.40194e+08	6.71673e+08	3.77531e+08	3.48213e+08	4.12784e+08	3.40194e+08	1.084	0.915	1.024	1.213	0.12	-0.13	0.03	0.28	0.985512	0.999852	0.997802	0.999789	1	1	1	1
Urocanic acid	HILIC_Pos	C6 H6 N2 O2	139.05	4.403	2.2022e+08	2	98.8	2.05414e+08	9.04203e+07	1.02653e+08	1.03598e+08	2.72873e+07	9.40258e+06	1.10133e+08	4.90266e+06	1.04936e+08	5.06345e+07	5.01719e+07	1.3852e+08	9.0115e+07	2.20356e+08	1.03125e+08	2.72873e+07	5.04032e+07	1.3852e+08	3.779	2.046	0.197	0.364	1.92	1.03	-2.34	-1.46	0.304731	0.306903	0.268591	0.271555	1	1	1	1
Xanthurenic acid	HILIC_Pos	C10 H7 N O4	206.045	8.98	4.85655e+07	2	94.8	2.43608e+06	2.66299e+06	3.47892e+06	3.40442e+06	1.85145e+06	3.78778e+06	1.35256e+06	7.31425e+06	2.59403e+06	364771	1.09403e+07	2.28506e+06	3.68383e+06	2.16445e+06	3.03371e+06	1.85145e+06	4.95414e+06	2.28506e+06	1.639	0.612	0.81	2.168	0.71	-0.71	-0.3	1.12	0.957487	1	0.989776	0.998136	1	1	1	1
α-Cyano-3-hydroxycinnamic acid	RP_Neg	C10 H7 N O3	188.035	8.786	6.74933e+07	3	79.2	281320	1.15851e+06	1.68517e+06	517190	1.26114e+06	1.9768e+06	1.17518e+06	6.82081e+07	1.40563e+06	729410	424250	1.44197e+06	2.8196e+07	1.29205e+06	837852	1.26114e+06	1.06752e+06	1.44197e+06	0.664	0.785	0.875	0.74	-0.59	-0.35	-0.19	-0.43	0.939585	0.721009	0.870996	0.977377	1	1	1	1
β-D-Fructose 6-phosphate	HILIC_Neg	C6 H13 O9 P	259.023	12.046	1.93377e+07	2	87.4	2.03545e+07	9.90423e+06	1.15553e+07	9.82024e+06	1.22742e+07	27268	9.04994e+06	1.23627e+07	9.88607e+06	32237.3	33016.7	1.03533e+07	9.88251e+06	1.10958e+07	1.07298e+07	9.04994e+06	4.95955e+06	1.03533e+07	1.186	2.163	0.874	0.479	0.25	1.11	-0.19	-1.06	0.661603	0.339854	0.750559	0.445426	1	1	1	1
β-D-Glucopyranuronic acid	HILIC_Neg	C6 H10 O7	193.035	11.227	7.56795e+07	2	81	3.17722e+07	2.90704e+07	2.14984e+07	2.16998e+07	4.09514e+07	1.09977e+06	3.80981e+07	4.96113e+07	5.38816e+07	1.04244e+06	1.34298e+06	7.06919e+07	5.68613e+07	5.13755e+07	2.53851e+07	3.80981e+07	2.54771e+07	5.68613e+07	0.666	0.996	0.67	0.448	-0.59	-0.01	-0.58	-1.16	0.910897	0.694289	0.589622	0.352063	1	1	1	1
Υ-L-Glutamyl-L-glutamic acid	HILIC_Pos	C10 H16 N2 O7	309.129	12.577	7.28911e+06	3	62.7	4.33532e+06	1.58233e+06	3.5287e+06	5.21071e+06	7.23324e+06	68177.8	4.31794e+06	2.82039e+06	6.69022e+06	51381.1	57315.8	3.36615e+06	3.88399e+06	7.30742e+06	3.93201e+06	4.31794e+06	1.43885e+06	3.88399e+06	0.911	2.733	1.112	0.37	-0.14	1.45	0.15	-1.43	0.901778	0.480247	0.832448	0.422734	1	1	1	1
