# Supplementary material for: Guilty by association: direct interaction with the tetraspanin CD63 suggests a role for organic cation transporter 3 in histamine release from granulocytes
Source: J Biomed Sci. 2025 Jul 12;32:68. doi: 10.1186/s12929-025-01158-2 (PMC12255121; doi:10.1186/s12929-025-01158-2)
Supplement: Supplementary file 3 — Supplementary material 3. [file 12929_2025_1158_MOESM3_ESM.xlsx]

## Sheet: Zusammengefasst
Name	MS Modus	Formula	Calc. MW	m/z	RT [min]	Area (Max.)	Annotation Level	mzCloud Best Match	Female, OCT3 KO, No 1	Female, OCT3 KO, No 2	Female, OCT3 KO, No 3	Female, OCT3 KO, Yes 1	Female, OCT3 KO, Yes 2	Female, OCT3 KO, Yes 3	Female, WT, No 1	Female, WT, No 2	Female, WT, No 3	Female, WT, Yes 1	Female, WT, Yes 2	Female, WT, Yes 3	Male, OCT3 KO, No 1	Male, OCT3 KO, No 2	Male, OCT3 KO, No 3	Male, OCT3 KO, Yes 1	Male, OCT3 KO, Yes 2	Male, OCT3 KO, Yes 3	Male, WT, No 1	Male, WT, No 2	Male, WT, No 3	Male, WT, Yes 1	Male, WT, Yes 2	Male, WT, Yes 3	Group Area: Female, OCT3 KO, No	Group Area: Female, OCT3 KO, Yes	Group Area: Female, WT, No	Group Area: Female, WT, Yes	Group Area: Male, OCT3 KO, No	Group Area: Male, OCT3 KO, Yes	Group Area: Male, WT, No	Group Area: Male, WT, Yes	Ratio: (Female, OCT3 KO, Yes) / (Female, OCT3 KO, No)	Ratio: (Female, OCT3 KO, No) / (Female, WT, No)	Ratio: (Female, OCT3 KO, Yes) / (Female, WT, Yes)	Ratio: (Female, WT, Yes) / (Female, WT, No)	Ratio: (Female, OCT3 KO, No) / (Male, OCT3 KO, No)	Ratio: (Female, OCT3 KO, Yes) / (Male, OCT3 KO, Yes)	Ratio: (Female, WT, No) / (Male, WT, No)	Ratio: (Female, WT, Yes) / (Male, WT, Yes)	Ratio: (Male, OCT3 KO, Yes) / (Male, OCT3 KO, No)
1,3,6-trimethyl-1,2,3,4,5,6,7,8-octahydropyrimido[4,5-d]pyrimidine-2,4-dione	HILIC_Pos	C9 H14 N4 O2	210.112	211.119	4.7	2.60742e+06	2	92.5	682079	656219	662432	3.30727e+06	3.2285e+06	3.21597e+06	1.00249e+06	1.0255e+06	784286	2.37721e+06	2.29877e+06	2.18689e+06	745567	786576	814451	1.19912e+06	1.17002e+06	1.16223e+06	662624	599008	642370	1.10929e+06	1.1472e+06	1.01996e+06	662432	3.2285e+06	1.00249e+06	2.29877e+06	786576	1.17002e+06	642370	1.10929e+06	4.874	0.661	1.404	2.293	0.842	2.759	1.561	2.072	1.487
1-[4-hydroxy-5-(hydroxymethyl)tetrahydrofuran-2-yl]pyrimidine-2,4(1H,3H)-dione	HILIC_Neg	C9 H12 N2 O5	228.075	227.067	3.322	2.03025e+07	2	81.6	5.20492e+06	5.7351e+06	5.78994e+06	2.26275e+07	2.28052e+07	2.22255e+07	4.09495e+06	3.8611e+06	3.65688e+06	1.69361e+07	1.62302e+07	1.61336e+07	3.73524e+06	4.64036e+06	7.20696e+06	6.25626e+06	6.84698e+06	6.05777e+06	4.12059e+06	3.31742e+06	3.87567e+06	6.05995e+06	6.05437e+06	6.23102e+06	5.7351e+06	2.26275e+07	3.8611e+06	1.62302e+07	4.64036e+06	6.25626e+06	3.87567e+06	6.05995e+06	3.945	1.485	1.394	4.204	1.236	3.617	0.996	2.678	1.348
2,2,6,6-Tetramethyl-4-piperidinol	HILIC_Pos	C9 H19 N O	157.147	158.154	6.214	5.05038e+08	2	98.1	1.26139e+08	1.26126e+08	1.26879e+08	7.71824e+08	7.45136e+08	7.33364e+08	1.78055e+08	1.67987e+08	1.63743e+08	5.21665e+08	5.07691e+08	5.11732e+08	1.65472e+08	1.64016e+08	1.56188e+08	2.88039e+08	2.87872e+08	2.84554e+08	1.43247e+08	1.35911e+08	1.2892e+08	1.76451e+08	1.72104e+08	1.76881e+08	1.26139e+08	7.45136e+08	1.67987e+08	5.11732e+08	1.64016e+08	2.87872e+08	1.35911e+08	1.76451e+08	5.907	0.751	1.456	3.046	0.769	2.588	1.236	2.9	1.755
2,4-Dimethylbenzaldehyde	RP_Pos	C9 H10 O	134.073	135.08	10.521	3.4318e+07	2	87.2	2.96812e+07	2.63504e+07	2.77253e+07	2.92541e+07	3.20081e+07	2.74713e+07	3.23055e+07	3.07618e+07	2.77474e+07	2.39851e+07	2.32896e+07	2.33715e+07	726461	888906	661874	1.10977e+06	646426	467352	3.18699e+07	3.43404e+07	3.14903e+07	1.85134e+07	2.13121e+07	1.98489e+07	2.77253e+07	2.92541e+07	3.07618e+07	2.33715e+07	726461	646426	3.18699e+07	1.98489e+07	1.055	0.901	1.252	0.76	38.165	45.255	0.965	1.177	0.89
2,5-di-tert-Butylhydroquinone	HILIC_Neg	C14 H22 O2	222.162	221.154	1.439	2.26133e+07	2	99.5	3.71119e+06	3.58519e+06	3.9175e+06	2.60263e+07	2.42668e+07	2.63192e+07	4.71032e+06	5.19067e+06	5.16319e+06	1.34381e+07	1.3217e+07	1.16835e+07	4.27513e+06	3.40058e+06	4.18993e+06	9.01278e+06	7.74746e+06	7.66456e+06	3.18199e+06	2.09865e+06	2.1494e+06	9.41494e+06	7.09096e+06	9.07911e+06	3.71119e+06	2.60263e+07	5.16319e+06	1.3217e+07	4.18993e+06	7.74746e+06	2.1494e+06	9.07911e+06	7.013	0.719	1.969	2.56	0.886	3.359	2.402	1.456	1.849
2-Cyano-3,3-diphenylacrylic acid ethyl ester	RP_Pos	C18 H15 N O2	277.11	278.118	10.322	2.36702e+07	2	93.2	2.16098e+07	2.29948e+07	2.167e+07	2.22142e+07	2.09772e+07	2.17736e+07	2.0902e+07	2.03708e+07	2.19856e+07	2.08487e+07	2.13737e+07	2.06718e+07	1.10501e+07	1.1044e+07	1.12624e+07	1.16965e+07	1.07702e+07	1.17529e+07	1.97624e+07	1.89596e+07	1.88538e+07	1.65037e+07	1.69606e+07	1.62347e+07	2.167e+07	2.17736e+07	2.0902e+07	2.08487e+07	1.10501e+07	1.16965e+07	1.89596e+07	1.65037e+07	1.005	1.037	1.044	0.997	1.961	1.862	1.102	1.263	1.058
2-methyl-2,3,4,5-tetrahydro-1,5-benzoxazepin-4-one	HILIC_Pos	C10 H11 N O2	177.079	178.086	1.551	4.70183e+07	2	90.7	7.94727e+06	7.85925e+06	8.01311e+06	3.52777e+07	3.22519e+07	1.49616e+07	6.37756e+06	6.25262e+06	6.43375e+06	2.05148e+07	1.89961e+07	1.92504e+07	1.66702e+07	1.66136e+07	1.67583e+07	2.62614e+07	2.39268e+07	1.75953e+07	1.12917e+07	1.0886e+07	1.04409e+07	1.79974e+07	1.63826e+07	1.61088e+07	7.94727e+06	3.22519e+07	6.37756e+06	1.92504e+07	1.66702e+07	2.39268e+07	1.0886e+07	1.63826e+07	4.058	1.246	1.675	3.018	0.477	1.348	0.586	1.175	1.435
3-amino-2-phenyl-2H-pyrazolo[4,3-c]pyridine-4,6-diol	RP_Pos	C12 H10 N4 O2	242.08	243.088	7.54	2.06343e+07	2	88.4	2.03308e+07	1.88657e+07	2.05336e+07	1.81516e+07	1.66913e+07	1.72345e+07	1.67723e+07	1.51155e+07	1.70728e+07	1.73482e+07	1.72181e+07	1.63549e+07	1.08323e+07	1.23058e+07	1.03054e+07	9.78664e+06	1.14694e+07	1.052e+07	1.45952e+07	1.50019e+07	1.63792e+07	1.51549e+07	1.27839e+07	1.35129e+07	2.03308e+07	1.72345e+07	1.67723e+07	1.72181e+07	1.08323e+07	1.052e+07	1.50019e+07	1.35129e+07	0.848	1.212	1.001	1.027	1.877	1.638	1.118	1.274	0.971
4-(Diethylamino)salicylaldehyde	RP_Pos	C11 H15 N O2	193.11	194.118	9.924	3.11064e+08	2	84.6	2.90292e+08	2.94372e+08	2.9456e+08	3.0776e+08	3.00148e+08	2.90313e+08	2.9186e+08	3.14146e+08	2.79941e+08	2.98076e+08	2.73991e+08	2.91922e+08	4.01999e+06	2.42807e+06	3.37272e+06	3.79477e+06	1.35187e+06	2.49611e+06	2.14374e+08	2.06765e+08	2.16495e+08	2.08759e+08	2.09756e+08	2.27721e+08	2.94372e+08	3.00148e+08	2.9186e+08	2.91922e+08	3.37272e+06	2.49611e+06	2.14374e+08	2.09756e+08	1.02	1.009	1.028	1	87.28	120.246	1.361	1.392	0.74
4-Acetamidobenzoic acid	HILIC_Neg	C9 H9 N O3	179.058	178.05	4.536	3.69028e+07	2	87.7	7.32216e+06	7.65456e+06	7.95505e+06	5.35224e+07	5.20544e+07	5.17937e+07	1.3451e+07	1.22529e+07	1.20878e+07	3.82237e+07	3.71482e+07	3.98432e+07	1.1213e+07	1.10943e+07	1.05886e+07	1.77348e+07	1.80989e+07	1.81348e+07	9.83328e+06	9.96369e+06	8.89446e+06	1.35899e+07	1.34736e+07	1.3932e+07	7.65456e+06	5.20544e+07	1.22529e+07	3.82237e+07	1.10943e+07	1.80989e+07	9.83328e+06	1.35899e+07	6.8	0.625	1.362	3.12	0.69	2.876	1.246	2.813	1.631
4-Methyl-5-thiazoleethanol	HILIC_Pos	C6 H9 N O S	143.04	144.048	9.521	1.38248e+08	2	91.3	2.8317e+07	2.77003e+07	2.79868e+07	1.82254e+08	1.72227e+08	1.64554e+08	4.09865e+07	3.90266e+07	3.88315e+07	1.35851e+08	1.26225e+08	1.2156e+08	3.95339e+07	3.87921e+07	3.19405e+07	6.51741e+07	6.36436e+07	6.25559e+07	3.97282e+07	3.70197e+07	3.43615e+07	4.65957e+07	4.61988e+07	4.44051e+07	2.79868e+07	1.72227e+08	3.90266e+07	1.26225e+08	3.87921e+07	6.36436e+07	3.70197e+07	4.61988e+07	6.154	0.717	1.364	3.234	0.721	2.706	1.054	2.732	1.641
4-Pyridoxic acid	HILIC_Pos	C8 H9 N O4	183.053	184.06	2.816	2.41886e+07	2	92.1	6.30454e+06	5.91703e+06	6.93754e+06	3.08494e+07	3.17332e+07	3.22609e+07	7.7959e+06	7.7464e+06	7.14889e+06	2.5112e+07	2.20655e+07	2.09648e+07	6.29017e+06	7.67101e+06	8.39483e+06	1.30736e+07	1.00615e+07	1.17247e+07	6.05255e+06	6.77735e+06	6.26746e+06	9.93135e+06	8.22266e+06	9.49245e+06	6.30454e+06	3.17332e+07	7.7464e+06	2.20655e+07	7.67101e+06	1.17247e+07	6.26746e+06	9.49245e+06	5.033	0.814	1.438	2.848	0.822	2.707	1.236	2.325	1.528
5,5-dimethyl-2-{[(2-phenylacetyl)amino]methyl}-1,3-thiazolane-4-carboxylic acid	HILIC_Pos	C15 H20 N2 O3 S	308.119	309.126	3.76	2.43918e+08	2	97.6	4.76459e+07	4.98706e+07	4.95126e+07	3.16168e+08	3.0235e+08	3.03526e+08	7.76734e+07	7.57789e+07	6.77438e+07	2.66734e+08	2.38601e+08	2.15418e+08	8.346e+07	8.04917e+07	7.37547e+07	1.43759e+08	1.3288e+08	1.27089e+08	7.00239e+07	6.58648e+07	4.23766e+07	9.29949e+07	7.72948e+07	8.30941e+07	4.95126e+07	3.03526e+08	7.57789e+07	2.38601e+08	8.04917e+07	1.3288e+08	6.58648e+07	8.30941e+07	6.13	0.653	1.272	3.149	0.615	2.284	1.151	2.871	1.651
5-Methylcytosine	HILIC_Pos	C5 H7 N3 O	125.059	126.066	7.673	1.79105e+07	2	94.9	2.64573e+06	2.81106e+06	2.79777e+06	2.2432e+07	1.6245e+07	1.6289e+07	6.0076e+06	5.77436e+06	5.37912e+06	1.86852e+07	1.88625e+07	1.76871e+07	4.6719e+06	4.37618e+06	4.28794e+06	6.49785e+06	6.47964e+06	6.26096e+06	4.78554e+06	4.37937e+06	4.21123e+06	5.28543e+06	5.32812e+06	5.34778e+06	2.79777e+06	1.6289e+07	5.77436e+06	1.86852e+07	4.37618e+06	6.47964e+06	4.37937e+06	5.32812e+06	5.822	0.485	0.872	3.236	0.639	2.514	1.319	3.507	1.481
6-Methyl[1,2,4]triazolo[4,3-b]pyridazin-8-ol	HILIC_Pos	C6 H6 N4 O	150.054	151.061	4.764	1.70676e+07	2	82.8	3.93313e+06	4.12507e+06	4.08437e+06	2.4227e+07	2.35692e+07	2.22115e+07	5.19933e+06	5.34595e+06	4.96421e+06	1.65028e+07	1.54283e+07	1.54635e+07	5.27411e+06	5.0305e+06	4.94284e+06	8.74636e+06	7.82284e+06	8.14727e+06	4.68347e+06	4.45456e+06	4.23279e+06	6.19968e+06	5.98121e+06	6.26842e+06	4.08437e+06	2.35692e+07	5.19933e+06	1.54635e+07	5.0305e+06	8.14727e+06	4.45456e+06	6.19968e+06	5.771	0.786	1.524	2.974	0.812	2.893	1.167	2.494	1.62
6-Methylbenzoxazole	HILIC_Pos	C8 H7 N O	133.053	134.06	3.132	1.45851e+08	2	96.3	2.92859e+07	3.02357e+07	3.08479e+07	1.97005e+08	1.93171e+08	1.98126e+08	4.93966e+07	4.90888e+07	4.84308e+07	1.4305e+08	1.45031e+08	1.30729e+08	4.35955e+07	4.85417e+07	4.72385e+07	8.21157e+07	8.68408e+07	8.4879e+07	3.56032e+07	3.70404e+07	3.2106e+07	6.21408e+07	6.01445e+07	5.86306e+07	3.02357e+07	1.97005e+08	4.90888e+07	1.4305e+08	4.72385e+07	8.4879e+07	3.56032e+07	6.01445e+07	6.516	0.616	1.377	2.914	0.64	2.321	1.379	2.378	1.797
9-(3-O-Methylpentofuranosyl)-1,9-dihydro-6H-purin-6-one	HILIC_Neg	C11 H14 N4 O5	282.097	281.09	4.379	2.2779e+06	2	82.1	369051	377708	394201	2.18721e+06	2.12754e+06	2.11734e+06	790546	690824	689287	2.31847e+06	2.40241e+06	2.32984e+06	534528	599239	593377	740930	802935	799683	536190	554145	555110	849400	845853	834929	377708	2.12754e+06	690824	2.32984e+06	593377	799683	554145	845853	5.633	0.547	0.913	3.373	0.637	2.66	1.247	2.754	1.348
α-Pyrrolidinohexanophenone	RP_Pos	C16 H23 N O	245.178	246.185	12.251	1.34511e+07	2	89.1	1.21499e+07	1.2374e+07	1.1055e+07	1.16159e+07	1.1946e+07	1.28086e+07	1.20739e+07	1.26299e+07	1.18935e+07	1.20821e+07	1.121e+07	1.20546e+07	398383	221607	238698	253017	231062	217200	1.00109e+07	9.26661e+06	9.76417e+06	8.67219e+06	1.00281e+07	9.78473e+06	1.21499e+07	1.1946e+07	1.20739e+07	1.20546e+07	238698	231062	9.76417e+06	9.78473e+06	0.983	1.006	0.991	0.998	50.901	51.7	1.237	1.232	0.968
Bis(4-ethylbenzylidene)sorbitol	RP_Pos	C24 H30 O6	414.204	415.212	10.797	6.21638e+07	2	98.2	4.72338e+07	4.42228e+07	4.19968e+07	4.80416e+07	4.58368e+07	4.91375e+07	5.07064e+07	4.54478e+07	4.01678e+07	4.34284e+07	4.54764e+07	4.3786e+07	259399	261735	265536	287057	264341	270239	4.46619e+07	4.09255e+07	4.64148e+07	3.71577e+07	3.84572e+07	3.89567e+07	4.42228e+07	4.80416e+07	4.54478e+07	4.3786e+07	261735	270239	4.46619e+07	3.84572e+07	1.086	0.973	1.097	0.963	168.96	177.775	1.018	1.139	1.032
Choline	HILIC_Pos	C5 H13 N O	103.1	104.107	6.676	2.04538e+10	2	94	4.50741e+09	4.41771e+09	4.46776e+09	2.62796e+10	2.56839e+10	2.54647e+10	5.61806e+09	5.6243e+09	5.49108e+09	1.72383e+10	1.7092e+10	1.74375e+10	5.18823e+09	5.35671e+09	5.28716e+09	9.18464e+09	9.26364e+09	8.74313e+09	5.81061e+09	5.49902e+09	5.34409e+09	6.53337e+09	6.53588e+09	6.64399e+09	4.46776e+09	2.56839e+10	5.61806e+09	1.72383e+10	5.28716e+09	9.18464e+09	5.49902e+09	6.53588e+09	5.749	0.795	1.49	3.068	0.845	2.796	1.022	2.637	1.737
Creatine	HILIC_Pos	C4 H9 N3 O2	131.069	132.077	10.673	1.4327e+07	2	86.9	1.7399e+06	1.85175e+06	1.76484e+06	1.39566e+07	1.39025e+07	1.28713e+07	3.50867e+06	3.1528e+06	3.17507e+06	8.51201e+06	8.90308e+06	8.05005e+06	2.43095e+06	2.70399e+06	2.5525e+06	6.34873e+06	5.82221e+06	5.29741e+06	3.8885e+06	3.22483e+06	2.99336e+06	1.75236e+06	1.75838e+06	1.57482e+06	1.76484e+06	1.39025e+07	3.17507e+06	8.51201e+06	2.5525e+06	5.82221e+06	3.22483e+06	1.75236e+06	7.877	0.556	1.633	2.681	0.691	2.388	0.985	4.857	2.281
Creatinine	HILIC_Pos	C4 H7 N3 O	113.059	114.066	4.997	7.2331e+09	2	100	1.57303e+09	1.55022e+09	1.55165e+09	9.32386e+09	9.18888e+09	8.97893e+09	2.08998e+09	2.03401e+09	1.983e+09	6.22259e+09	6.12055e+09	6.04177e+09	1.94034e+09	1.85985e+09	1.87972e+09	3.29083e+09	3.32606e+09	3.33225e+09	1.98445e+09	1.88892e+09	1.7681e+09	2.36589e+09	2.38208e+09	2.38849e+09	1.55165e+09	9.18888e+09	2.03401e+09	6.12055e+09	1.87972e+09	3.32606e+09	1.88892e+09	2.38208e+09	5.922	0.763	1.501	3.009	0.825	2.763	1.077	2.569	1.769
Cuminaldehyde	RP_Pos	C10 H12 O	148.089	149.096	10.52	1.73124e+08	2	87.8	1.50156e+08	1.32901e+08	1.40476e+08	1.28755e+08	1.48421e+08	1.35389e+08	1.47185e+08	1.52589e+08	1.4713e+08	1.14747e+08	1.22025e+08	1.17148e+08	4.97112e+06	4.76745e+06	3.54977e+06	3.15195e+06	4.42323e+06	3.79475e+06	1.6491e+08	1.72044e+08	1.60639e+08	8.00553e+07	8.48864e+07	8.54782e+07	1.40476e+08	1.35389e+08	1.47185e+08	1.17148e+08	4.76745e+06	3.79475e+06	1.6491e+08	8.48864e+07	0.964	0.954	1.156	0.796	29.466	35.678	0.893	1.38	0.796
Decanamide	RP_Pos	C10 H21 N O	171.162	172.17	9.749	7.80534e+07	2	87.6	7.59386e+07	7.48003e+07	7.67293e+07	7.38605e+07	7.7954e+07	7.09968e+07	7.11964e+07	7.55936e+07	7.44147e+07	7.08244e+07	6.69475e+07	7.27842e+07	2.63964e+06	2.77258e+06	2.59992e+06	2.87489e+06	2.63007e+06	3.69813e+06	5.13016e+07	5.20192e+07	5.29298e+07	6.05524e+07	5.95022e+07	5.50613e+07	7.59386e+07	7.38605e+07	7.44147e+07	7.08244e+07	2.63964e+06	2.87489e+06	5.20192e+07	5.95022e+07	0.973	1.02	1.043	0.952	28.769	25.692	1.431	1.19	1.089
Dibutyl phthalate	HILIC_Neg	C16 H22 O4	278.152	277.145	1.457	3.76993e+07	2	91.7	1.37281e+07	1.43582e+07	1.44001e+07	4.88462e+07	4.4872e+07	5.13877e+07	1.07829e+07	1.09395e+07	1.07968e+07	3.25508e+07	3.24168e+07	3.13908e+07	1.24848e+07	1.08529e+07	1.27876e+07	1.78142e+07	1.58089e+07	1.55404e+07	8.83776e+06	6.49466e+06	6.77949e+06	1.56818e+07	1.21109e+07	1.53961e+07	1.43582e+07	4.88462e+07	1.07968e+07	3.24168e+07	1.24848e+07	1.58089e+07	6.77949e+06	1.53961e+07	3.402	1.33	1.507	3.002	1.15	3.09	1.593	2.106	1.266
Diethanolamine	HILIC_Pos	C4 H11 N O2	105.079	106.086	2.68	6.43857e+07	2	95.4	1.49694e+07	1.56187e+07	1.80434e+07	6.84182e+07	6.50747e+07	7.79586e+07	1.69657e+07	1.82587e+07	1.60644e+07	4.32535e+07	4.68881e+07	3.79801e+07	1.10411e+07	1.29887e+07	1.19394e+07	2.12411e+07	2.17813e+07	1.91733e+07	1.23206e+07	1.44009e+07	1.30196e+07	2.60359e+07	2.11819e+07	2.40167e+07	1.56187e+07	6.84182e+07	1.69657e+07	4.32535e+07	1.19394e+07	2.12411e+07	1.30196e+07	2.40167e+07	4.381	0.921	1.582	2.549	1.308	3.221	1.303	1.801	1.779
DL-Arginine	HILIC_Pos	C6 H14 N4 O2	174.112	175.119	12.178	1.71105e+07	2	85.3	972047	874814	834540	7.79936e+06	7.46347e+06	6.93564e+06	834241	917902	741099	2.22131e+06	1.71153e+06	1.66105e+06	2.91965e+06	3.20609e+06	2.50858e+06	8.21912e+06	7.21609e+06	6.616e+06	4.72965e+06	4.26756e+06	3.63067e+06	789079	725453	674987	874814	7.46347e+06	834241	1.71153e+06	2.91965e+06	7.21609e+06	4.26756e+06	725453	8.531	1.049	4.361	2.052	0.3	1.034	0.195	2.359	2.472
DL-Dipalmitoylphosphatidylcholine	RP_Pos	C40 H80 N O8 P	733.562	734.569	16.448	1.06312e+08	2	92.9	8.9979e+07	9.21525e+07	8.31609e+07	9.60324e+07	9.0988e+07	9.21803e+07	1.07473e+08	1.07509e+08	1.00869e+08	8.84392e+07	8.98645e+07	9.31021e+07	2.78088e+07	2.51461e+07	2.81242e+07	2.46471e+07	2.74037e+07	2.70649e+07	8.35652e+07	8.13297e+07	7.92904e+07	6.15208e+07	5.71443e+07	5.91873e+07	8.9979e+07	9.21803e+07	1.07473e+08	8.98645e+07	2.78088e+07	2.70649e+07	8.13297e+07	5.91873e+07	1.024	0.837	1.026	0.836	3.236	3.406	1.321	1.518	0.973
Docosahexaenoic Acid	RP_Neg	C22 H32 O2	328.241	327.233	13.05	8.45555e+07	2	95.6	1.23217e+07	1.29701e+07	1.44881e+07	1.0501e+07	1.24611e+07	1.54755e+07	7.37784e+06	5.65806e+06	6.03997e+06	9.74988e+06	8.44319e+06	6.55375e+06	7.70894e+07	8.13894e+07	8.40478e+07	5.55631e+07	5.89311e+07	6.14331e+07	8.30389e+06	9.54636e+06	1.03478e+07	5.26956e+06	5.76268e+06	5.71832e+06	1.29701e+07	1.24611e+07	6.03997e+06	8.44319e+06	8.13894e+07	5.89311e+07	9.54636e+06	5.71832e+06	0.961	2.147	1.476	1.398	0.159	0.211	0.633	1.477	0.724
Ethyl 5-{2-[2-(4-chlorophenyl)-1-cyano-2-oxoethylidene]hydrazino}-3-methylisothiazole-4-carboxylate	HILIC_Neg	C16 H13 Cl N4 O3 S	376.039	375.031	3.933	5.4732e+06	2	95.1	797317	756443	1.00065e+06	5.71175e+06	5.4282e+06	5.50727e+06	2.06109e+06	1.5418e+06	1.85665e+06	5.45227e+06	3.95995e+06	5.2321e+06	1.37904e+06	1.65345e+06	1.24006e+06	1.92856e+06	2.17091e+06	1.96521e+06	922558	883920	1.21293e+06	1.8528e+06	2.28903e+06	2.18358e+06	797317	5.50727e+06	1.85665e+06	5.2321e+06	1.37904e+06	1.96521e+06	922558	2.18358e+06	6.907	0.429	1.053	2.818	0.578	2.802	2.013	2.396	1.425
Glycochenodeoxycholic acid	HILIC_Neg	C26 H43 N O5	449.315	448.308	6.612	3.64254e+06	2	94.2	939723	910017	920045	4.96292e+06	5.1644e+06	5.25172e+06	1.29753e+06	1.27821e+06	1.21489e+06	3.48838e+06	3.46459e+06	3.67767e+06	1.20891e+06	1.1702e+06	1.18724e+06	2.06895e+06	1.99103e+06	2.09443e+06	588261	668379	682422	1.50589e+06	1.45483e+06	1.53985e+06	920045	5.1644e+06	1.27821e+06	3.48838e+06	1.18724e+06	2.06895e+06	668379	1.50589e+06	5.613	0.72	1.48	2.729	0.775	2.496	1.912	2.316	1.743
Hexanoylcarnitine	HILIC_Pos	C13 H25 N O4	259.178	260.185	6.986	2.0614e+07	2	97.9	3.83876e+06	3.75883e+06	3.55058e+06	2.57159e+07	2.54952e+07	1.96558e+07	5.69388e+06	5.10567e+06	4.97838e+06	1.56944e+07	1.50663e+07	1.4915e+07	5.43202e+06	5.29134e+06	5.1819e+06	1.01273e+07	9.79557e+06	8.67591e+06	5.97953e+06	5.26892e+06	5.18606e+06	5.16116e+06	4.78627e+06	5.38658e+06	3.75883e+06	2.54952e+07	5.10567e+06	1.50663e+07	5.29134e+06	9.79557e+06	5.26892e+06	5.16116e+06	6.783	0.736	1.692	2.951	0.71	2.603	0.969	2.919	1.851
Histamine	HILIC_Pos	C5 H9 N3	111.08	112.087	11.083	1.70897e+08	2	98.6	7.27794e+06	6.64747e+06	6.8658e+06	3.47064e+07	3.32901e+07	3.41838e+07	1.81249e+07	4.92452e+07	6.40999e+07	1.21726e+08	1.25027e+08	1.12279e+08	1.9144e+06	1.812e+06	1.71142e+06	2.44872e+06	2.84063e+06	2.63011e+06	4.33897e+06	3.95407e+06	3.85321e+06	5.83726e+06	5.79072e+06	5.357e+06	6.8658e+06	3.41838e+07	4.92452e+07	1.21726e+08	1.812e+06	2.63011e+06	3.95407e+06	5.79072e+06	4.979	0.139	0.281	2.472	3.789	12.997	12.454	21.021	1.452
Isocytosine	HILIC_Pos	C4 H5 N3 O	111.043	112.051	8.21	8.87382e+07	2	96.3	9.47047e+06	9.67564e+06	1.01149e+07	7.12567e+07	6.77842e+07	6.35454e+07	2.95603e+07	2.79711e+07	2.73985e+07	9.19732e+07	9.10123e+07	8.49825e+07	1.92232e+07	1.99021e+07	1.84822e+07	2.81498e+07	2.61812e+07	2.54898e+07	2.2826e+07	2.14608e+07	2.01282e+07	2.27168e+07	2.21427e+07	2.23493e+07	9.67564e+06	6.77842e+07	2.79711e+07	9.10123e+07	1.92232e+07	2.61812e+07	2.14608e+07	2.23493e+07	7.006	0.346	0.745	3.254	0.503	2.589	1.303	4.072	1.362
L-Isoleucine	HILIC_Pos	C6 H13 N O2	131.095	132.102	9.664	9.17485e+07	2	96.2	1.37689e+07	1.35474e+07	1.34858e+07	9.72218e+07	8.51975e+07	8.65835e+07	2.44536e+07	2.34487e+07	2.40302e+07	8.16632e+07	7.1454e+07	6.95705e+07	1.74212e+07	1.66774e+07	1.59803e+07	2.85669e+07	2.70857e+07	3.06157e+07	2.17158e+07	2.53061e+07	2.27782e+07	1.63091e+07	1.6771e+07	1.69077e+07	1.35474e+07	8.65835e+07	2.40302e+07	7.1454e+07	1.66774e+07	2.85669e+07	2.27782e+07	1.6771e+07	6.391	0.564	1.212	2.974	0.812	3.031	1.055	4.261	1.713
N,N-Bis(2-hydroxyethyl)formamide	HILIC_Pos	C5 H11 N O3	133.074	134.081	2.682	4.9698e+07	2	89.3	1.03052e+07	1.15912e+07	1.19413e+07	5.22792e+07	5.36274e+07	6.17694e+07	1.21974e+07	1.30158e+07	1.11434e+07	3.25586e+07	3.67702e+07	2.76162e+07	6.8958e+06	9.05926e+06	8.20251e+06	1.27945e+07	1.31589e+07	1.10933e+07	9.88596e+06	1.22897e+07	1.10777e+07	1.78895e+07	1.50657e+07	1.63833e+07	1.15912e+07	5.36274e+07	1.21974e+07	3.25586e+07	8.20251e+06	1.27945e+07	1.10777e+07	1.63833e+07	4.627	0.95	1.647	2.669	1.413	4.191	1.101	1.987	1.56
N,N'-Dicyclohexylurea	RP_Pos	C13 H24 N2 O	224.189	225.196	7.509	5.29291e+07	2	90.7	4.41802e+07	2.63965e+07	3.19306e+07	2.94748e+07	2.96132e+07	3.52299e+07	5.09819e+07	5.33444e+07	5.72415e+07	2.31849e+07	3.10121e+07	3.17079e+07	2.87888e+07	2.81942e+07	2.92871e+07	3.7227e+07	3.47163e+07	3.60353e+07	1.83507e+07	1.00348e+07	2.70005e+07	2.2947e+07	3.24309e+07	9.62958e+06	3.19306e+07	2.96132e+07	5.33444e+07	3.10121e+07	2.87888e+07	3.60353e+07	1.83507e+07	2.2947e+07	0.927	0.599	0.955	0.581	1.109	0.822	2.907	1.351	1.252
N,N-Dimethyldecylamine N-oxide	HILIC_Pos	C12 H27 N O	201.209	202.216	2.079	7.80017e+08	2	94.7	2.93841e+08	2.96356e+08	3.15021e+08	1.3777e+09	1.24136e+09	1.26618e+09	2.9498e+08	2.73394e+08	2.57254e+08	6.67177e+08	6.16619e+08	5.8132e+08	2.6612e+08	2.49043e+08	2.39548e+08	4.60448e+08	4.18811e+08	4.46242e+08	2.40712e+08	1.94171e+08	1.86643e+08	3.30718e+08	2.86885e+08	2.9828e+08	2.96356e+08	1.26618e+09	2.73394e+08	6.16619e+08	2.49043e+08	4.46242e+08	1.94171e+08	2.9828e+08	4.272	1.084	2.053	2.255	1.19	2.837	1.408	2.067	1.792
N1-(2-oxopropyl)-2-phenylacetamide	HILIC_Pos	C11 H13 N O2	191.094	192.102	1.552	4.00501e+07	2	94.5	7.01934e+06	5.71867e+06	5.01132e+06	3.14606e+07	2.3075e+07	2.13654e+07	5.74258e+06	5.12825e+06	5.31882e+06	1.3564e+07	1.25287e+07	1.62792e+07	1.42575e+07	1.12029e+07	1.37142e+07	1.91731e+07	2.0438e+07	2.0105e+07	6.64668e+06	7.17933e+06	8.28056e+06	1.25901e+07	1.44551e+07	1.55221e+07	5.71867e+06	2.3075e+07	5.31882e+06	1.3564e+07	1.37142e+07	2.0105e+07	7.17933e+06	1.44551e+07	4.035	1.075	1.701	2.55	0.417	1.148	0.741	0.938	1.466
N6-Me-Adenosine	HILIC_Pos	C11 H15 N5 O4	281.112	282.119	9.922	1.20139e+07	2	94.5	1.44617e+06	1.38666e+06	1.41699e+06	9.25375e+06	8.40725e+06	9.26592e+06	2.61941e+06	2.38377e+06	2.41113e+06	9.19568e+06	8.71718e+06	8.22139e+06	2.41849e+06	2.41321e+06	2.25096e+06	4.16991e+06	3.89308e+06	3.84609e+06	3.2812e+06	3.02407e+06	2.8573e+06	2.82759e+06	2.74423e+06	2.74006e+06	1.41699e+06	9.25375e+06	2.41113e+06	8.71718e+06	2.41321e+06	3.89308e+06	3.02407e+06	2.74423e+06	6.531	0.588	1.062	3.615	0.587	2.377	0.797	3.177	1.613
N-Acetylhistamine	HILIC_Pos	C7 H11 N3 O	153.09	154.097	7.998	2.11781e+07	2	85.8	9.43545e+06	9.01056e+06	8.82829e+06	3.87784e+07	3.56807e+07	3.64014e+07	4.61578e+06	4.11224e+06	4.12449e+06	9.6255e+06	9.09322e+06	9.49217e+06	4.83434e+06	4.57115e+06	4.76598e+06	7.23769e+06	7.67641e+06	7.52494e+06	1.62444e+06	1.60884e+06	1.57443e+06	2.91228e+06	2.86346e+06	3.02159e+06	9.01056e+06	3.64014e+07	4.12449e+06	9.49217e+06	4.76598e+06	7.52494e+06	1.60884e+06	2.91228e+06	4.04	2.185	3.835	2.301	1.891	4.837	2.564	3.259	1.579
Nicotinamide	HILIC_Pos	C6 H6 N2 O	122.048	123.055	1.972	4.69699e+09	2	97.9	1.56614e+09	1.24252e+09	9.15277e+08	7.03282e+09	6.7441e+09	5.39217e+09	1.41703e+09	1.30693e+09	1.33897e+09	3.42159e+09	3.34842e+09	3.6148e+09	1.45583e+09	1.19864e+09	1.41628e+09	2.2531e+09	2.27288e+09	2.23692e+09	1.35753e+09	1.05039e+09	1.00832e+09	1.21693e+09	1.56391e+09	1.42014e+09	1.24252e+09	6.7441e+09	1.33897e+09	3.42159e+09	1.41628e+09	2.2531e+09	1.05039e+09	1.42014e+09	5.428	0.928	1.971	2.555	0.877	2.993	1.275	2.409	1.591
N-Methylhistamine	HILIC_Pos	C6 H11 N3	125.095	126.103	9.958	4.86173e+07	2	95.3	2.24244e+06	2.17446e+06	2.34607e+06	1.49071e+07	1.4064e+07	1.40565e+07	1.80359e+07	1.66735e+07	1.62155e+07	4.25805e+07	4.07093e+07	3.79302e+07	3.23041e+06	2.9987e+06	2.84547e+06	4.2186e+06	4.24218e+06	4.26236e+06	6.62432e+06	6.36733e+06	6.24e+06	7.36128e+06	6.9814e+06	7.11796e+06	2.24244e+06	1.4064e+07	1.66735e+07	4.07093e+07	2.9987e+06	4.24218e+06	6.36733e+06	7.11796e+06	6.272	0.134	0.345	2.442	0.748	3.315	2.619	5.719	1.415
Norepinephrine	HILIC_Pos	C8 H11 N O3	169.074	170.081	3.194	2.92297e+09	2	98	5.77309e+08	5.9022e+08	6.06534e+08	3.9118e+09	3.86836e+09	3.93496e+09	1.01278e+09	9.82483e+08	9.56383e+08	2.8739e+09	2.94657e+09	2.67021e+09	8.77741e+08	9.82333e+08	9.48172e+08	1.66186e+09	1.74032e+09	1.68796e+09	7.29797e+08	7.75648e+08	7.74558e+08	1.26748e+09	1.24643e+09	1.18974e+09	5.9022e+08	3.9118e+09	9.82483e+08	2.8739e+09	9.48172e+08	1.68796e+09	7.74558e+08	1.24643e+09	6.628	0.601	1.361	2.925	0.622	2.317	1.268	2.306	1.78
NP-011220	RP_Pos	C11 H18 N2 O2	210.137	211.144	6.132	2.91959e+07	2	96	2.91223e+07	2.89718e+07	2.71265e+07	2.53261e+07	2.48356e+07	2.48027e+07	2.4801e+07	2.37862e+07	2.41248e+07	2.43594e+07	2.64225e+07	2.4289e+07	1.42849e+07	1.54595e+07	1.58946e+07	1.48257e+07	1.5548e+07	1.51186e+07	2.35888e+07	2.36877e+07	2.62609e+07	2.10505e+07	2.17381e+07	2.00568e+07	2.89718e+07	2.48356e+07	2.41248e+07	2.43594e+07	1.54595e+07	1.51186e+07	2.36877e+07	2.10505e+07	0.857	1.201	1.02	1.01	1.874	1.643	1.018	1.157	0.978
Oleamide	RP_Pos	C18 H35 N O	281.272	282.279	13.014	5.37216e+09	2	96.3	5.07536e+09	4.62509e+09	4.633e+09	5.31789e+09	5.39434e+09	4.7964e+09	5.06744e+09	4.61712e+09	5.14377e+09	4.7651e+09	4.89898e+09	4.79269e+09	9.37616e+08	9.34035e+08	8.58623e+08	6.72146e+08	6.6272e+08	6.47551e+08	5.3415e+09	5.29575e+09	5.36292e+09	3.97558e+09	4.18828e+09	4.08252e+09	4.633e+09	5.31789e+09	5.06744e+09	4.79269e+09	9.34035e+08	6.6272e+08	5.3415e+09	4.08252e+09	1.148	0.914	1.11	0.946	4.96	8.024	0.949	1.174	0.71
Olomoucine	RP_Pos	C15 H18 N6 O	298.154	299.162	10.778	1.16701e+08	2	86.5	2.97776e+06	3.26404e+06	3.00684e+06	3.41698e+06	3.85166e+06	3.97687e+06	2.6247e+06	2.57444e+06	2.63654e+06	2.61369e+06	3.58172e+06	2.68443e+06	8.56976e+07	8.60271e+07	8.51123e+07	1.01376e+08	1.1672e+08	1.13717e+08	2.76477e+06	2.76338e+06	2.60634e+06	2.11567e+06	2.77097e+06	2.17012e+06	3.00684e+06	3.85166e+06	2.6247e+06	2.68443e+06	8.56976e+07	1.13717e+08	2.76338e+06	2.17012e+06	1.281	1.146	1.435	1.023	0.035	0.034	0.95	1.237	1.327
Palmitoyl sphingomyelin	RP_Pos	C39 H79 N2 O6 P	702.567	703.574	15.543	6.94246e+08	2	95.3	6.85443e+08	6.53039e+08	5.969e+08	6.06694e+08	6.19959e+08	6.4781e+08	6.25232e+08	6.71192e+08	6.32135e+08	6.20188e+08	5.90679e+08	5.24325e+08	8.94279e+07	8.40316e+07	8.34067e+07	8.20026e+07	7.84256e+07	7.10367e+07	5.76983e+08	5.98797e+08	5.31807e+08	5.04804e+08	5.03243e+08	5.01527e+08	6.53039e+08	6.19959e+08	6.32135e+08	5.90679e+08	8.40316e+07	7.84256e+07	5.76983e+08	5.03243e+08	0.949	1.033	1.05	0.934	7.771	7.905	1.096	1.174	0.933
Palmitoylcarnitine	RP_Pos	C23 H45 N O4	399.335	400.342	11.646	1.99645e+07	2	98.8	1.82968e+07	1.674e+07	1.9015e+07	1.98872e+07	1.82703e+07	1.91591e+07	1.56804e+07	1.77831e+07	1.62281e+07	1.29743e+07	1.37944e+07	1.22736e+07	9.69978e+06	9.79667e+06	8.36388e+06	7.45252e+06	7.50168e+06	7.60239e+06	1.4092e+07	1.319e+07	1.38944e+07	1.21696e+07	1.10608e+07	1.13529e+07	1.82968e+07	1.91591e+07	1.62281e+07	1.29743e+07	9.69978e+06	7.50168e+06	1.38944e+07	1.13529e+07	1.047	1.127	1.477	0.799	1.886	2.554	1.168	1.143	0.773
Phenyl phosphate	RP_Pos	C6 H7 O4 P	174.008	175.015	13.249	3.21049e+08	2	89.9	1.69219e+08	1.88096e+08	3.17994e+08	1.80156e+08	1.79195e+08	2.19282e+08	2.41893e+08	2.59864e+08	2.37262e+08	1.77356e+08	1.90068e+08	1.65237e+08	3.97495e+06	4.55281e+06	3.90944e+06	4.49352e+06	4.54373e+06	4.12062e+06	1.68691e+08	1.52507e+08	1.57079e+08	2.46091e+08	2.20821e+08	1.20066e+08	1.88096e+08	1.80156e+08	2.41893e+08	1.77356e+08	3.97495e+06	4.49352e+06	1.57079e+08	2.20821e+08	0.958	0.778	1.016	0.733	47.32	40.092	1.54	0.803	1.13
Propionylcarnitine	HILIC_Pos	C10 H19 N O4	217.131	218.138	9.148	1.5751e+07	2	94	1.31638e+06	1.5456e+06	1.40166e+06	1.34266e+07	1.31796e+07	1.23865e+07	3.17615e+06	2.85689e+06	2.98064e+06	1.05129e+07	9.81761e+06	9.3562e+06	2.38351e+06	2.71486e+06	2.68181e+06	5.12301e+06	5.12284e+06	4.79403e+06	4.27173e+06	3.62585e+06	3.32036e+06	2.40399e+06	2.30842e+06	2.25704e+06	1.40166e+06	1.31796e+07	2.98064e+06	9.81761e+06	2.68181e+06	5.12284e+06	3.62585e+06	2.30842e+06	9.403	0.47	1.342	3.294	0.523	2.573	0.822	4.253	1.91
Stearamide	RP_Pos	C18 H37 N O	283.287	284.295	13.375	5.78538e+08	2	99.2	4.52553e+08	4.62201e+08	4.92583e+08	4.77401e+08	4.45446e+08	5.59552e+08	4.5772e+08	4.6628e+08	5.00709e+08	4.80083e+08	4.41315e+08	3.99951e+08	1.4031e+08	1.48255e+08	1.34887e+08	1.41572e+08	1.38681e+08	1.49885e+08	4.91468e+08	4.33197e+08	5.2237e+08	3.30704e+08	4.2237e+08	3.66334e+08	4.62201e+08	4.77401e+08	4.6628e+08	4.41315e+08	1.4031e+08	1.41572e+08	4.91468e+08	3.66334e+08	1.033	0.991	1.082	0.946	3.294	3.372	0.949	1.205	1.009
Taurochenodeoxycholic acid	HILIC_Neg	C26 H45 N O6 S	499.298	498.291	7.352	1.08939e+07	2	99.8	2.96847e+06	3.00532e+06	3.22011e+06	1.42282e+07	1.7888e+07	1.36508e+07	3.13014e+06	2.9151e+06	3.68394e+06	7.91751e+06	6.39925e+06	1.01039e+07	3.78171e+06	3.8335e+06	2.81516e+06	4.29158e+06	4.59292e+06	4.6614e+06	1.61341e+06	1.7667e+06	2.08393e+06	3.24496e+06	4.40931e+06	3.69263e+06	3.00532e+06	1.42282e+07	3.13014e+06	7.91751e+06	3.78171e+06	4.59292e+06	1.7667e+06	3.69263e+06	4.734	0.96	1.797	2.529	0.795	3.098	1.772	2.144	1.215
Thiamine	HILIC_Pos	C12 H16 N4 O S	264.104	265.111	9.519	7.4255e+08	2	99	1.56457e+08	1.54607e+08	1.52152e+08	9.92441e+08	9.33834e+08	9.01018e+08	2.18879e+08	2.10059e+08	2.08701e+08	7.39537e+08	6.88848e+08	6.66958e+08	2.16967e+08	2.08919e+08	1.77015e+08	3.4184e+08	3.35376e+08	3.34732e+08	2.15111e+08	2.03531e+08	1.82433e+08	2.57416e+08	2.60867e+08	2.43284e+08	1.54607e+08	9.33834e+08	2.10059e+08	6.88848e+08	2.08919e+08	3.35376e+08	2.03531e+08	2.57416e+08	6.04	0.736	1.356	3.279	0.74	2.784	1.032	2.676	1.605
trans-3-Indoleacrylic acid	HILIC_Pos	C11 H9 N O2	187.063	188.07	9.319	6.07247e+07	2	92.4	7.51812e+06	7.37633e+06	7.27093e+06	6.47615e+07	5.99082e+07	5.84963e+07	1.54927e+07	1.47192e+07	1.44798e+07	4.41647e+07	4.46564e+07	4.04259e+07	1.16459e+07	1.15939e+07	1.07615e+07	2.15911e+07	2.13703e+07	2.09725e+07	1.61582e+07	1.46294e+07	1.34049e+07	1.32965e+07	1.27986e+07	1.23545e+07	7.37633e+06	5.99082e+07	1.47192e+07	4.41647e+07	1.15939e+07	2.13703e+07	1.46294e+07	1.27986e+07	8.122	0.501	1.356	3	0.636	2.803	1.006	3.451	1.843
10-HDA	HILIC_Neg	C10 H18 O3	186.125	185.118	1.736	2.60374e+06	3	68.6	802168	404942	769163	4.08753e+06	3.71564e+06	1.9679e+06	820288	984691	773809	1.22631e+06	988440	2.30127e+06	791434	697182	421095	802537	1.48239e+06	1.3869e+06	260022	489882	468106	518171	968040	527877	769163	3.71564e+06	820288	1.22631e+06	697182	1.3869e+06	468106	527877	4.831	0.938	3.03	1.495	1.103	2.679	1.752	2.323	1.989
12-Aminododecanoic acid	HILIC_Pos	C12 H25 N O2	215.188	216.195	3.686	1.72078e+08	3	63.3	5.52674e+07	5.24816e+07	5.1423e+07	2.85443e+08	2.70937e+08	2.70994e+08	6.5502e+07	6.09059e+07	6.07618e+07	1.67223e+08	1.59501e+08	1.72506e+08	5.20661e+07	4.97687e+07	5.00095e+07	8.9205e+07	9.08626e+07	9.22815e+07	3.78244e+07	3.66412e+07	3.67744e+07	6.21588e+07	6.46951e+07	6.60257e+07	5.24816e+07	2.70994e+08	6.09059e+07	1.67223e+08	5.00095e+07	9.08626e+07	3.67744e+07	6.46951e+07	5.164	0.862	1.621	2.746	1.049	2.982	1.656	2.585	1.817
2-Amino-1,3,4-octadecanetriol	RP_Pos	C18 H39 N O3	317.293	318.3	10.903	2.21291e+08	3	79.5	1.51259e+08	1.38322e+08	1.52839e+08	1.31023e+08	1.29187e+08	1.38923e+08	1.80155e+08	1.69832e+08	1.78284e+08	1.42516e+08	1.35835e+08	1.45323e+08	1.9636e+07	1.8757e+07	1.90426e+07	1.43834e+07	1.59216e+07	1.59592e+07	2.1464e+08	2.10652e+08	2.11257e+08	1.71426e+08	1.75777e+08	1.74122e+08	1.51259e+08	1.31023e+08	1.78284e+08	1.42516e+08	1.90426e+07	1.59216e+07	2.11257e+08	1.74122e+08	0.866	0.848	0.919	0.799	7.943	8.229	0.844	0.818	0.836
3-Indoxyl sulphate	HILIC_Neg	C8 H7 N O4 S	213.009	212.002	1.662	5.1432e+06	3	70.1	2.00526e+06	2.16856e+06	2.09053e+06	9.56915e+06	7.09826e+06	8.44668e+06	1.70091e+06	1.47481e+06	1.34802e+06	4.45992e+06	4.58712e+06	4.00032e+06	1.50842e+06	1.63375e+06	1.74573e+06	3.05378e+06	2.79589e+06	2.93393e+06	1.12711e+06	1.18878e+06	922095	2.00935e+06	1.6772e+06	1.8251e+06	2.09053e+06	8.44668e+06	1.47481e+06	4.45992e+06	1.63375e+06	2.93393e+06	1.12711e+06	1.8251e+06	4.04	1.417	1.894	3.024	1.28	2.879	1.308	2.444	1.796
4-cyclopropyl-6-methoxy-1,3,5-triazin-2-amine	HILIC_Pos	C7 H10 N4 O	166.085	167.093	4.382	5.88367e+08	3	74.6	1.57538e+08	1.57803e+08	1.6054e+08	8.50009e+08	8.3714e+08	8.43076e+08	1.7342e+08	1.68429e+08	1.61174e+08	5.35377e+08	5.35469e+08	5.25805e+08	1.945e+08	1.96687e+08	1.95019e+08	3.50365e+08	3.54225e+08	3.46823e+08	1.65903e+08	1.60298e+08	1.56028e+08	2.18935e+08	2.17203e+08	2.14614e+08	1.57803e+08	8.43076e+08	1.68429e+08	5.35377e+08	1.95019e+08	3.50365e+08	1.60298e+08	2.17203e+08	5.343	0.937	1.575	3.179	0.809	2.406	1.051	2.465	1.797
4-Hydroxy-3- methoxyphenylglycol sulfate	HILIC_Neg	C9 H12 O7 S	264.03	263.023	3.19	4.55405e+06	3	60.3	1.4751e+06	1.47292e+06	1.43207e+06	6.52145e+06	6.68778e+06	6.69852e+06	1.64375e+06	1.57793e+06	1.6054e+06	4.93055e+06	2.96717e+06	3.94133e+06	1.24861e+06	1.24663e+06	1.48451e+06	2.23331e+06	2.36763e+06	2.43508e+06	1.08893e+06	1.0416e+06	934198	1.86489e+06	1.04399e+06	1.94637e+06	1.47292e+06	6.68778e+06	1.6054e+06	3.94133e+06	1.24861e+06	2.36763e+06	1.0416e+06	1.86489e+06	4.54	0.917	1.697	2.455	1.18	2.825	1.541	2.113	1.896
4-Phenolsulfonic acid	HILIC_Neg	C6 H6 O4 S	173.998	172.991	1.481	3.87726e+07	3	78.6	1.07519e+07	1.17737e+07	1.09005e+07	4.92582e+07	4.95859e+07	5.42956e+07	1.21338e+07	1.15212e+07	1.10825e+07	2.73192e+07	2.63736e+07	2.94957e+07	1.1219e+07	9.35134e+06	1.06082e+07	1.65451e+07	1.61595e+07	1.65051e+07	8.07624e+06	6.72882e+06	7.57364e+06	1.48352e+07	1.3867e+07	1.57276e+07	1.09005e+07	4.95859e+07	1.15212e+07	2.73192e+07	1.06082e+07	1.65051e+07	7.57364e+06	1.48352e+07	4.549	0.946	1.815	2.371	1.028	3.004	1.521	1.842	1.556
8-methyl-7-oxo-5-(2-thienyl)-7,8-dihydro[1,2,4]triazolo[4,3-a]pyrimidine-6-carbonitrile	HILIC_Neg	C11 H7 N5 O S	257.036	256.029	2.571	2.40609e+06	3	60.1	532756	486443	705758	2.96691e+06	2.60315e+06	3.70659e+06	628339	654626	522643	1.5482e+06	962688	1.52187e+06	577375	812731	548486	593160	657724	904569	355259	339551	373135	760571	1.05467e+06	854926	532756	2.96691e+06	628339	1.52187e+06	577375	657724	355259	854926	5.569	0.848	1.95	2.422	0.923	4.511	1.769	1.78	1.139
CP 24,879	HILIC_Pos	C11 H17 N O	179.131	180.138	2.95	1.08688e+07	3	77.7	4.2521e+06	3.09348e+06	4.18119e+06	8.2968e+06	8.63498e+06	1.03444e+07	1.49709e+06	1.58339e+06	1.71793e+06	5.14874e+06	7.48676e+06	7.77195e+06	1.50231e+06	4.03343e+06	1.68852e+06	2.7432e+06	3.09937e+06	2.56945e+06	2.15517e+06	1.86683e+06	1.96628e+06	1.72365e+06	1.858e+06	1.59865e+06	4.18119e+06	8.63498e+06	1.58339e+06	7.48676e+06	1.68852e+06	2.7432e+06	1.96628e+06	1.72365e+06	2.065	2.641	1.153	4.728	2.476	3.148	0.805	4.344	1.625
D-(+)-Tryptophan	HILIC_Neg	C11 H12 N2 O2	204.089	203.082	9.297	5.36992e+06	3	79.9	1.13819e+06	1.00712e+06	1.08172e+06	7.80219e+06	7.39107e+06	7.41382e+06	1.88779e+06	1.57566e+06	1.51155e+06	4.33425e+06	4.46863e+06	5.32856e+06	1.43892e+06	1.41471e+06	1.47072e+06	2.54706e+06	2.49245e+06	2.47531e+06	1.52784e+06	1.37847e+06	1.20399e+06	1.81341e+06	1.52729e+06	1.78947e+06	1.08172e+06	7.41382e+06	1.57566e+06	4.46863e+06	1.43892e+06	2.49245e+06	1.37847e+06	1.78947e+06	6.854	0.687	1.659	2.836	0.752	2.975	1.143	2.497	1.732
Deisopropylatrazine	HILIC_Pos	C5 H8 Cl N5	173.048	174.055	1.809	1.1839e+07	3	67.7	2.37568e+06	2.18383e+06	2.23667e+06	1.47813e+07	1.45814e+07	1.34971e+07	3.50435e+06	3.14959e+06	3.27769e+06	1.32892e+07	1.30382e+07	1.2674e+07	2.38658e+06	2.49143e+06	2.33094e+06	3.84154e+06	3.61392e+06	3.925e+06	3.46691e+06	3.40369e+06	3.1982e+06	3.56057e+06	3.71766e+06	4.21571e+06	2.23667e+06	1.45814e+07	3.27769e+06	1.30382e+07	2.38658e+06	3.84154e+06	3.40369e+06	3.71766e+06	6.519	0.682	1.118	3.978	0.937	3.796	0.963	3.507	1.61
Guanine	HILIC_Pos	C5 H5 N5 O	151.049	152.057	8.983	4.19205e+06	3	61	1.35486e+06	1.30334e+06	1.04516e+06	7.16458e+06	7.10143e+06	7.31096e+06	812355	1.22719e+06	1.15369e+06	1.94426e+06	3.03296e+06	3.37267e+06	1.19032e+06	1.48387e+06	1.26455e+06	1.7037e+06	2.0451e+06	2.24268e+06	906491	904360	1.12239e+06	1.40585e+06	1.83394e+06	1.36833e+06	1.30334e+06	7.16458e+06	1.15369e+06	3.03296e+06	1.26455e+06	2.0451e+06	906491	1.40585e+06	5.497	1.13	2.362	2.629	1.031	3.503	1.273	2.157	1.617
Indole-3-acetic acid	HILIC_Pos	C10 H9 N O2	175.063	176.07	5.42	3.65256e+07	3	79	9.02286e+06	4.97731e+06	6.48091e+06	2.7163e+07	2.62593e+07	3.00779e+07	9.67049e+06	6.69982e+06	6.10874e+06	2.59374e+07	2.6464e+07	1.55277e+07	7.66531e+06	7.65334e+06	5.80852e+06	2.20415e+07	1.30812e+07	1.58013e+07	8.22588e+06	7.42366e+06	4.74338e+06	1.04282e+07	6.95636e+06	6.48376e+06	6.48091e+06	2.7163e+07	6.69982e+06	2.59374e+07	7.65334e+06	1.58013e+07	7.42366e+06	6.95636e+06	4.191	0.967	1.047	3.871	0.847	1.719	0.902	3.729	2.065
Indole-3-lactic acid	HILIC_Neg	C11 H11 N O3	205.073	204.066	2.896	7.87233e+06	3	64.1	1.76904e+06	1.7774e+06	1.8297e+06	9.72828e+06	1.04658e+07	1.03901e+07	2.35872e+06	2.33856e+06	2.50109e+06	2.98305e+06	5.89386e+06	4.70925e+06	2.01589e+06	1.79689e+06	2.09433e+06	2.49403e+06	3.6025e+06	3.56611e+06	1.78797e+06	2.10587e+06	949685	2.31339e+06	2.06645e+06	2.33309e+06	1.7774e+06	1.03901e+07	2.35872e+06	4.70925e+06	2.01589e+06	3.56611e+06	1.78797e+06	2.31339e+06	5.846	0.754	2.206	1.997	0.882	2.914	1.319	2.036	1.769
NP-006255	HILIC_Neg	C17 H26 O4	294.184	293.176	1.438	2.88959e+08	3	62.6	4.77645e+07	4.58829e+07	4.98854e+07	3.33064e+08	3.12633e+08	3.35516e+08	6.07159e+07	6.97296e+07	7.00656e+07	1.72686e+08	1.64669e+08	1.48752e+08	5.35169e+07	4.41997e+07	5.27303e+07	1.10918e+08	9.65322e+07	9.63914e+07	3.70915e+07	2.43628e+07	2.47623e+07	1.21582e+08	9.20518e+07	1.18618e+08	4.77645e+07	3.33064e+08	6.97296e+07	1.64669e+08	5.27303e+07	9.65322e+07	2.47623e+07	1.18618e+08	6.973	0.685	2.023	2.362	0.906	3.45	2.816	1.388	1.831
NP-022394	HILIC_Neg	C15 H22 O3	250.157	249.15	1.438	1.66143e+07	3	72.4	4.70138e+06	4.57975e+06	4.76088e+06	2.48892e+07	2.30699e+07	2.53903e+07	4.51608e+06	4.45163e+06	4.1401e+06	1.28741e+07	1.21064e+07	1.1089e+07	4.17858e+06	3.35719e+06	4.27255e+06	7.91185e+06	7.03236e+06	7.35762e+06	3.3691e+06	2.26775e+06	2.35212e+06	6.50505e+06	4.45878e+06	6.11704e+06	4.70138e+06	2.48892e+07	4.45163e+06	1.21064e+07	4.17858e+06	7.35762e+06	2.35212e+06	6.11704e+06	5.294	1.056	2.056	2.72	1.125	3.383	1.893	1.979	1.761
Palmitoyl ethanolamide	HILIC_Pos	C18 H37 N O2	299.282	300.289	1.927	2.46484e+07	3	60.6	1.8833e+06	1.40275e+06	990996	1.14091e+07	8.87366e+06	6.71612e+06	4.33792e+06	3.27293e+06	3.96537e+06	2.15246e+07	1.91517e+07	2.62767e+07	1.60993e+06	1.53293e+06	1.75692e+06	2.5282e+06	2.44234e+06	2.6542e+06	3.64956e+06	1.65583e+06	1.66267e+06	1.94451e+06	2.75159e+06	2.5001e+06	1.40275e+06	8.87366e+06	3.96537e+06	2.15246e+07	1.60993e+06	2.5282e+06	1.66267e+06	2.5001e+06	6.326	0.354	0.412	5.428	0.871	3.51	2.385	8.61	1.57
Phenylacetylglycine	HILIC_Neg	C10 H11 N O3	193.073	192.066	4.071	1.78177e+07	3	62	3.89256e+06	3.75596e+06	3.67288e+06	2.37268e+07	2.21723e+07	2.28905e+07	6.60827e+06	5.76102e+06	5.90308e+06	1.9697e+07	1.87922e+07	1.90979e+07	5.51182e+06	5.20451e+06	5.60805e+06	1.02623e+07	9.48253e+06	7.83574e+06	4.12655e+06	4.33579e+06	4.67463e+06	7.00213e+06	7.12409e+06	5.31885e+06	3.75596e+06	2.28905e+07	5.90308e+06	1.90979e+07	5.51182e+06	9.48253e+06	4.33579e+06	7.00213e+06	6.094	0.636	1.199	3.235	0.681	2.414	1.361	2.727	1.72
PV9	RP_Pos	C18 H27 N O	273.209	274.216	12.796	2.41081e+07	3	62.6	2.33659e+07	2.22347e+07	2.01415e+07	2.41326e+07	2.29938e+07	2.08008e+07	2.22686e+07	2.31115e+07	2.26499e+07	2.11796e+07	2.17442e+07	2.04433e+07	266457	308170	284739	298239	273531	272190	1.79664e+07	1.64012e+07	1.75863e+07	1.64446e+07	1.66587e+07	1.639e+07	2.22347e+07	2.29938e+07	2.26499e+07	2.11796e+07	284739	273531	1.75863e+07	1.64446e+07	1.034	0.982	1.086	0.935	78.088	84.063	1.288	1.288	0.961
Uridine	HILIC_Neg	C9 H12 N2 O6	244.07	243.062	5.466	1.6115e+07	3	62.9	3.52321e+06	3.54554e+06	3.50654e+06	2.01829e+07	2.14147e+07	2.08467e+07	4.12588e+06	3.74256e+06	3.52554e+06	1.66037e+07	1.66497e+07	1.73372e+07	4.31188e+06	4.13336e+06	4.25936e+06	8.90596e+06	8.28344e+06	8.30472e+06	4.13076e+06	4.62291e+06	4.09105e+06	6.0483e+06	5.76414e+06	6.20747e+06	3.52321e+06	2.08467e+07	3.74256e+06	1.66497e+07	4.25936e+06	8.30472e+06	4.13076e+06	6.0483e+06	5.917	0.941	1.252	4.449	0.827	2.51	0.906	2.753	1.95
[truncated: 39 more columns]
