# Supplementary material for: Guilty by association: direct interaction with the tetraspanin CD63 suggests a role for organic cation transporter 3 in histamine release from granulocytes
Source: J Biomed Sci. 2025 Jul 12;32:68. doi: 10.1186/s12929-025-01158-2 (PMC12255121; doi:10.1186/s12929-025-01158-2)
Supplement: Supplementary file 5 — Supplementary material 5. [file 12929_2025_1158_MOESM5_ESM.xlsx]

## Sheet: WT stim. vs WT unstim.
	WT_unstim.	WT_stim.	OCT3 KO_unstim.	OCT3 KO_stim.	baseMean	log2FoldChange	lfcSE	stat	pvalue	padj	sig	symbol	entrez	name	start	end
ENSMUSG00000000001	4624.22	5283.64	4653.57	5479.62	5010.26	0.192593	0.083426	2.30854	0.0209689	0.0521638	Not Sig	Gnai3	14679	guanine nucleotide binding protein (G protein), alpha inhibiting 3	-108107274	-108146152
ENSMUSG00000000003	0	0	0	0	0	#N/A	#N/A	#N/A	#N/A	#N/A	#N/A	Pbsn	54192	probasin	-77837897	-77853500
ENSMUSG00000000028	1577.84	715.394	1529.57	728.613	1137.85	-1.14077	0.156218	-7.30244	2.82587e-13	3.36209e-12	FDR<0.05	Cdc45	12544	cell division cycle 45	-18780446	-18811972
ENSMUSG00000000031	1.35057	0	0	0.304974	0.413885	-2.96322	3.97884	-0.744745	0.456426	#N/A	#N/A	H19	14955	H19, imprinted maternally expressed transcript	-142575529	-142578146
ENSMUSG00000000037	69.6115	10.2041	77.3068	22.225	44.8369	-2.78044	0.398485	-6.97753	3.00414e-12	3.30109e-11	FDR<0.05	Scml2	107815	Scm polycomb group protein like 2	161162749	161258213
ENSMUSG00000000049	0	0	0	0	0	#N/A	#N/A	#N/A	#N/A	#N/A	#N/A	Apoh	11818	apolipoprotein H	108395296	108414396
ENSMUSG00000000056	4385.65	1729.05	4020.98	2273.38	3102.27	-1.34284	0.138511	-9.69478	3.17315e-22	6.67414e-21	FDR<0.05	Narf	67608	nuclear prelamin A recognition factor	121237235	121255856
ENSMUSG00000000058	52.0677	73.0316	68.9342	131.158	81.2978	0.48459	0.456932	1.06053	0.288903	0.439079	Not Sig	Cav2	12390	caveolin 2	17281184	17282684
ENSMUSG00000000078	20487.8	6029.1	21376.4	7703.2	13899.1	-1.76468	0.22256	-7.92902	2.20876e-15	3.05728e-14	FDR<0.05	Klf6	23849	Kruppel-like factor 6	5861488	5870393
ENSMUSG00000000085	597.501	438.599	644.516	460.136	535.188	-0.444705	0.127423	-3.48999	0.000483031	0.00183051	FDR<0.05	Scmh1	29871	sex comb on midleg homolog 1	120405280	120530199
ENSMUSG00000000088	1660.33	2262	1748.46	2061.42	1933.05	0.44622	0.148883	2.99712	0.00272542	0.00876408	FDR<0.05	Cox5a	12858	cytochrome c oxidase subunit 5A	57521231	57532426
ENSMUSG00000000093	16.4299	24.9411	17.3616	12.9169	17.9124	0.598226	0.569414	1.0506	0.293443	0.444259	Not Sig	Tbx2	21385	T-box 2	85832614	85841948
ENSMUSG00000000094	0	0.296577	0	0.609948	0.226631	0.797352	4.40736	0.180914	0.856435	#N/A	#N/A	Tbx4	21387	T-box 4	85896764	85916097
ENSMUSG00000000103	0.368317	0.677338	0	0	0.261414	0.825891	4.36041	0.189407	0.849774	#N/A	#N/A	Zfy2	22768	zinc finger protein 2, Y-linked	-2106174	-2170409
ENSMUSG00000000120	19.943	24.5321	17.1719	13.2568	18.7259	0.298572	0.474652	0.629032	0.529328	0.674337	Not Sig	Ngfr	18053	nerve growth factor receptor (TNFR superfamily, member 16)	-95568820	-95587698
ENSMUSG00000000125	0.732303	0	1.08747	0	0.454943	-2.06901	4.00302	-0.516863	0.605252	#N/A	#N/A	Wnt3	22415	wingless-type MMTV integration site family, member 3	103774174	103818021
ENSMUSG00000000126	2.07854	16.0917	0.36249	17.7633	9.07399	2.93468	0.830774	3.53247	0.000411703	0.00158276	FDR<0.05	Wnt9a	216795	wingless-type MMTV integration site family, member 9A	59306929	59333552
ENSMUSG00000000127	204.765	303.178	248.158	362.985	279.772	0.567036	0.166321	3.40929	0.000651321	0.00240167	FDR<0.05	Fer	14158	fer (fms/fps related) protein kinase	63937971	64139496
ENSMUSG00000000131	3214.6	2907.51	2983.6	3030.05	3033.94	-0.144822	0.0978906	-1.47943	0.139027	0.250315	Not Sig	Xpo6	74204	exportin 6	-126101718	-126200501
ENSMUSG00000000134	1452.02	2434.57	1733.91	2266.72	1971.8	0.745735	0.119148	6.25889	3.87729e-10	3.46602e-09	FDR<0.05	Tfe3	209446	transcription factor E3	7762660	7775202
ENSMUSG00000000142	99.1617	105.371	59.2661	93.0175	89.2042	0.0860599	0.308784	0.278706	0.780471	0.866026	Not Sig	Axin2	12006	axin 2	108920348	108950781
ENSMUSG00000000148	469.222	620.014	374.344	664.631	532.053	0.400163	0.112382	3.56073	0.000369826	0.00143313	FDR<0.05	Brat1	231841	BRCA1-associated ATM activator 1	140705010	140719378
ENSMUSG00000000149	1843.22	1963.33	1840.21	2056.97	1925.93	0.0912263	0.21102	0.432311	0.665516	0.783659	Not Sig	Gna12	14673	guanine nucleotide binding protein, alpha 12	-140759943	-140830431
ENSMUSG00000000154	11.9434	12.2234	10.4998	15.9571	12.656	0.0335839	0.500901	0.067047	0.946544	0.969069	Not Sig	Slc22a18	18400	solute carrier family 22 (organic cation transporter), member 18	143473788	143499332
ENSMUSG00000000157	6517.58	3486.43	7435.3	3926.13	5341.36	-0.902746	0.161199	-5.6002	2.14103e-08	1.57567e-07	FDR<0.05	Itgb2l	16415	integrin beta 2-like	-96422297	-96443614
ENSMUSG00000000159	1.01882	3.99568	0.376116	4.62471	2.50383	1.95253	1.58746	1.22997	0.218707	0.357337	Not Sig	Igsf5	72058	immunoglobulin superfamily, member 5	96361763	96404030
ENSMUSG00000000167	11.6978	6.01304	10.4862	9.18983	9.34672	-0.961956	0.593622	-1.62049	0.105128	0.200985	Not Sig	Pih1d2	72614	PIH1 domain containing 2	50617320	50625000
ENSMUSG00000000168	995.075	1051.35	1015.01	1017.9	1019.84	0.0803206	0.117091	0.685969	0.492733	0.643152	Not Sig	Dlat	235339	dihydrolipoamide S-acetyltransferase (E2 component of pyruvate dehydrogenase complex)	-50634632	-50659780
ENSMUSG00000000171	1745.23	1921.04	1839.22	1716.06	1805.39	0.138438	0.137425	1.00737	0.313757	0.467492	Not Sig	Sdhd	66925	succinate dehydrogenase complex, subunit D, integral membrane protein	-50596339	-50603849
ENSMUSG00000000182	1.82859	43.3613	2.26928	43.1098	22.6422	4.60848	0.780632	5.90353	3.55814e-09	2.86586e-08	FDR<0.05	Fgf23	64654	fibroblast growth factor 23	127072901	127082296
ENSMUSG00000000183	0	0	0	0	0	#N/A	#N/A	#N/A	#N/A	#N/A	#N/A	Fgf6	14177	fibroblast growth factor 6	127015541	127024718
ENSMUSG00000000184	1760.19	1933.06	1608.07	1964.32	1816.41	0.135248	0.276992	0.488276	0.625354	0.752122	Not Sig	Ccnd2	12444	cyclin D2	-127125708	-127151048
ENSMUSG00000000194	1062.3	1403.38	958.742	1472.28	1224.17	0.401743	0.0909796	4.41574	1.00663e-05	5.07005e-05	FDR<0.05	Gpr107	277463	G protein-coupled receptor 107	31152315	31216567
ENSMUSG00000000197	0	0	0	0	0	#N/A	#N/A	#N/A	#N/A	#N/A	#N/A	Nalcn	338370	sodium leak channel, non-selective	-123276640	-123627144
ENSMUSG00000000202	0	14.5694	0	11.4692	6.50963	6.22919	1.367	4.55683	5.19317e-06	2.72146e-05	FDR<0.05	Btbd17	72014	BTB (POZ) domain containing 17	-114790668	-114795892
ENSMUSG00000000204	8329.23	3679.21	8921.79	7159.61	7022.46	-1.17876	0.259354	-4.54501	5.49335e-06	2.86602e-05	FDR<0.05	Slfn4	20558	schlafen 4	83175185	83190216
ENSMUSG00000000214	0.327417	0	0	0	0.0818542	-1.12616	4.40736	-0.255518	0.798323	#N/A	#N/A	Th	21823	tyrosine hydroxylase	-142892778	-142899995
ENSMUSG00000000215	0	0	0	0	0	#N/A	#N/A	#N/A	#N/A	#N/A	#N/A	Ins2	16334	insulin II	-142678655	-142679726
ENSMUSG00000000216	0.732303	0	0	0	0.183076	-2.07011	4.36406	-0.474353	0.635248	#N/A	#N/A	Scnn1g	20278	sodium channel, nonvoltage-gated 1 gamma	121734478	121768482
ENSMUSG00000000223	31.3913	11.4472	57.1058	16.426	29.0926	-1.47122	0.392802	-3.74545	0.000180069	0.000740852	FDR<0.05	Drp2	13497	dystrophin related protein 2	134404779	134456573
ENSMUSG00000000244	1519.44	1525.19	1625.98	1609.81	1570.11	0.0049464	0.148137	0.0333907	0.973363	0.984669	Not Sig	Tspan32	27027	tetraspanin 32	143005658	143019485
ENSMUSG00000000247	0.982251	1.53888	1.50447	0.306085	1.08292	0.622998	2.18247	0.285456	0.775295	#N/A	#N/A	Lhx2	16870	LIM homeobox protein 2	38339280	38369737
ENSMUSG00000000248	3.47434	4.07986	4.06758	4.55634	4.04453	0.22529	1.06986	0.210579	0.833216	0.902702	Not Sig	Clec2g	70809	C-type lectin domain family 2, member g	128971159	128984707
ENSMUSG00000000253	111.14	231.937	125.874	250.109	179.765	1.06124	0.211812	5.0103	5.43448e-07	3.31742e-06	FDR<0.05	Gmpr	66355	guanosine monophosphate reductase	45507443	45546386
ENSMUSG00000000263	0	0	0	0	0	#N/A	#N/A	#N/A	#N/A	#N/A	#N/A	Glra1	14654	glycine receptor, alpha 1 subunit	-55514238	-55608198
ENSMUSG00000000266	10.5154	15.2711	9.81572	10.1721	11.4436	0.532245	0.64196	0.829094	0.407051	0.563078	Not Sig	Mid2	23947	midline 2	140664955	140767715
ENSMUSG00000000275	3056.9	3071.07	3304.76	3418.49	3212.81	0.00695253	0.151346	0.0459379	0.96336	0.978029	Not Sig	Trim25	217069	tripartite motif-containing 25	88999402	89020293
ENSMUSG00000000276	280.865	254.288	306.198	288.798	282.537	-0.141992	0.16527	-0.859154	0.390256	0.547386	Not Sig	Dgke	56077	diacylglycerol kinase, epsilon	-89035178	-89060748
ENSMUSG00000000278	981.691	3814.49	1165.86	3591.22	2388.32	1.958	0.266451	7.34843	2.00555e-13	2.41751e-12	FDR<0.05	Scpep1	74617	serine carboxypeptidase 1	-88924019	-88955442
ENSMUSG00000000282	1274.81	1626.25	1601.61	1559.64	1515.58	0.35155	0.147975	2.37573	0.0175141	0.0446979	FDR<0.05	Mnt	17428	max binding protein	74830923	74845725
ENSMUSG00000000290	18567.5	19574.8	16779.2	18516	18359.4	0.0762029	0.102871	0.740762	0.458838	0.611806	Not Sig	Itgb2	16414	integrin beta 2	77530369	77565708
ENSMUSG00000000295	103.259	181.609	106.71	150.814	135.598	0.810023	0.196107	4.13051	3.61965e-05	0.000167663	FDR<0.05	Hddc2	69692	HD domain containing 2	31313404	31328086
ENSMUSG00000000296	0	4.05093	1.54378	2.20763	1.95058	4.38193	1.6966	2.58277	0.00980114	0.027045	FDR<0.05	Tpd52l1	21987	tumor protein D52-like 1	-31332372	-31445958
ENSMUSG00000000301	24.3177	35.0653	26.7457	28.8045	28.7333	0.53468	0.350343	1.52616	0.126969	0.233448	Not Sig	Pemt	18618	phosphatidylethanolamine N-methyltransferase	-59970613	-60037005
ENSMUSG00000000303	313.288	5468.82	248.82	5430.28	2865.3	4.12601	0.225548	18.2932	9.37041e-75	1.07304e-72	FDR<0.05	Cdh1	12550	cadherin 1	106603349	106670247
ENSMUSG00000000305	1.30967	0	2.26876	0	0.894606	-2.93143	2.78796	-1.05146	0.293048	#N/A	#N/A	Cdh4	12561	cadherin 4	179442430	179899375
ENSMUSG00000000308	0	0	0.36249	0	0.0906225	0	4.40736	0	1	#N/A	#N/A	Ckmt1	12716	creatine kinase, mitochondrial 1, ubiquitous	121358609	121363737
ENSMUSG00000000317	23.5828	20.6083	24.3412	20.9074	22.3599	-0.184948	0.444924	-0.415684	0.677641	0.79363	Not Sig	Bcl6b	12029	B cell CLL/lymphoma 6, member B	-70224126	-70229798
ENSMUSG00000000318	245.659	3452.67	213.57	2431.52	1585.85	3.81255	0.238278	16.0005	1.26849e-57	9.4506e-56	FDR<0.05	Clec10a	17312	C-type lectin domain family 10, member A	70166622	70170836
ENSMUSG00000000320	327.489	141.643	266.764	391.423	281.83	-1.20936	0.580149	-2.08457	0.0371082	0.0848231	Not Sig	Alox12	11684	arachidonate 12-lipoxygenase	-70241456	-70255370
ENSMUSG00000000326	1659.78	1605.62	1526.22	1386.53	1544.54	-0.0477574	0.207976	-0.229629	0.81838	0.892276	Not Sig	Comt	12846	catechol-O-methyltransferase	-18406881	-18426716
ENSMUSG00000000339	530.947	510.761	495.43	494.941	508.02	-0.055085	0.108728	-0.506629	0.612415	0.742736	Not Sig	Rtca	66368	RNA 3'-terminal phosphate cyclase	-116488963	-116508175
ENSMUSG00000000340	227.98	389.419	225.039	373.217	303.914	0.771638	0.192025	4.01843	5.85863e-05	0.000261718	FDR<0.05	Dbt	13171	dihydrolipoamide branched chain transacylase E2	116513069	116549981
ENSMUSG00000000346	8498.59	8977.29	9521.75	8358.47	8839.02	0.078948	0.0902242	0.87502	0.381563	0.53796	Not Sig	Dazap2	23994	DAZ associated protein 2	100615661	100620761
ENSMUSG00000000355	447.827	635.759	401.122	603.478	522.047	0.505192	0.119801	4.21692	2.47667e-05	0.000117967	FDR<0.05	Mcts1	68995	malignant T cell amplified sequence 1	38600470	38613524
ENSMUSG00000000359	30.8812	5.4616	27.7556	4.16028	17.0647	-2.51611	0.712083	-3.53345	0.000410177	0.00157788	FDR<0.05	Rem1	19700	rad and gem related GTP binding protein 1	152627007	152635191
ENSMUSG00000000365	32.3146	11.787	23.5654	13.6473	20.3286	-1.44137	0.493003	-2.92366	0.00345946	0.0108371	FDR<0.05	Rnf17	30054	ring finger protein 17	56402696	56525031
ENSMUSG00000000374	3877.94	2110.22	3852.27	2334.54	3043.74	-0.877959	0.0904667	-9.70478	2.87691e-22	6.07688e-21	FDR<0.05	Trappc10	216131	trafficking protein particle complex 10	-78185422	-78244645
ENSMUSG00000000378	1857.82	1720.02	1686.62	1575.32	1709.95	-0.111813	0.104298	-1.07205	0.283697	0.433645	Not Sig	Ccm2	216527	cerebral cavernous malformation 2	6560182	6596734
ENSMUSG00000000381	0	0	0	0	0	#N/A	#N/A	#N/A	#N/A	#N/A	#N/A	Wap	22373	whey acidic protein	-6635482	-6638649
ENSMUSG00000000384	1330.61	1249.94	1371.27	1138.58	1272.6	-0.090059	0.116188	-0.775116	0.438271	0.59232	Not Sig	Tbrg4	21379	transforming growth factor beta regulated gene 4	-6615597	-6626067
ENSMUSG00000000385	0	0	0	0	0	#N/A	#N/A	#N/A	#N/A	#N/A	#N/A	Tmprss2	50528	transmembrane protease, serine 2	-97564681	-97611195
ENSMUSG00000000386	157.577	50.3556	172.725	75.4164	114.019	-1.64402	0.334921	-4.90868	9.16922e-07	5.42326e-06	FDR<0.05	Mx1	17857	MX dynamin-like GTPase 1	-97447036	-97462905
ENSMUSG00000000392	33.0738	11.0657	27.5116	17.0348	22.1715	-1.59064	0.476569	-3.33769	0.000844791	0.00303279	FDR<0.05	Fap	14089	fibroblast activation protein	-62500935	-62574021
ENSMUSG00000000394	0.327417	0	0	0	0.0818542	-1.12616	4.40736	-0.255518	0.798323	#N/A	#N/A	Gcg	14526	glucagon	-62474529	-62483653
ENSMUSG00000000399	1246.09	1481.07	1305.56	1330.6	1340.83	0.249206	0.114985	2.16729	0.0302127	0.0712653	Not Sig	Ndufa9	66108	NADH:ubiquinone oxidoreductase subunit A9	-126821862	-126849144
ENSMUSG00000000402	42.0118	7.41136	48.6297	6.46122	26.1285	-2.48447	0.430286	-5.774	7.74134e-09	5.99881e-08	FDR<0.05	Egfl6	54156	EGF-like-domain, multiple 6	-166523006	-166585716
ENSMUSG00000000409	487.401	381.118	493.182	341.194	425.724	-0.355357	0.298366	-1.19101	0.23365	0.376014	Not Sig	Lck	16818	lymphocyte protein tyrosine kinase	-129548343	-129558372
ENSMUSG00000000411	0	0.338669	0	0	0.0846672	0.79737	4.40736	0.180918	0.856432	#N/A	#N/A	Tssk3	58864	testis-specific serine kinase 3	-129489007	-129490770
ENSMUSG00000000416	0.363987	0.917541	1.50394	1.38491	1.04259	1.29282	1.98429	0.651525	0.514707	#N/A	#N/A	Cttnbp2	30785	cortactin binding protein 2	-18366471	-18514869
ENSMUSG00000000420	4257.24	2966.32	4329.71	3045.58	3649.71	-0.521107	0.0815193	-6.39244	1.6326e-10	1.51756e-09	FDR<0.05	Galnt1	14423	polypeptide N-acetylgalactosaminyltransferase 1	24205343	24286816
ENSMUSG00000000435	0	0	0	0	0	#N/A	#N/A	#N/A	#N/A	#N/A	#N/A	Myf5	17877	myogenic factor 5	-107482907	-107486134
ENSMUSG00000000439	361.354	399.134	397.861	409.344	391.923	0.142218	0.147583	0.963651	0.335221	0.490371	Not Sig	Mkrn2	67027	makorin, ring finger protein, 2	115601937	115618670
ENSMUSG00000000440	71.6339	185.766	59.8849	139.873	114.289	1.37223	0.400983	3.42215	0.000621273	0.00230358	FDR<0.05	Pparg	19016	peroxisome proliferator activated receptor gamma	115422065	115490401
ENSMUSG00000000441	3608.01	3231.58	3589.33	3180.83	3402.44	-0.159124	0.0725634	-2.19289	0.0283152	0.0674152	Not Sig	Raf1	110157	v-raf-leukemia viral oncogene 1	-115618570	-115676635
ENSMUSG00000000486	2473.97	2035.67	2626.2	1869.78	2251.41	-0.281716	0.150241	-1.8751	0.060779	0.128055	Not Sig	Septin1	54204	septin 1	-127214441	-127218445
ENSMUSG00000000489	95.0548	131.245	81.4897	248.633	139.106	0.465061	0.316283	1.47039	0.141455	0.253672	Not Sig	Pdgfb	18591	platelet derived growth factor, B polypeptide	-79995864	-80014977
ENSMUSG00000000530	1375.28	838.439	1677.19	1186.67	1269.4	-0.713867	0.20702	-3.4483	0.000564117	0.00211094	FDR<0.05	Acvrl1	11482	activin A receptor, type II-like 1	101128521	101145336
ENSMUSG00000000531	119.23	67.8935	264.525	77.2359	132.221	-0.810579	0.379978	-2.13323	0.0329061	0.0766414	Not Sig	Tamalin	56149	trafficking regulator and scaffold protein tamalin	101224206	101232756
ENSMUSG00000000532	771.922	1009.89	679.479	1308.12	942.353	0.38745	0.122679	3.15824	0.00158723	0.0053678	FDR<0.05	Acvr1b	11479	activin A receptor, type 1B	101174071	101213684
ENSMUSG00000000538	302.903	529.535	323.942	588.9	436.32	0.803173	0.163168	4.92236	8.55065e-07	5.07317e-06	FDR<0.05	Tom1l2	216810	target of myb1-like 2 (chicken)	-60226713	-60352905
ENSMUSG00000000544	0	0	0	0	0	#N/A	#N/A	#N/A	#N/A	#N/A	#N/A	Gpa33	59290	glycoprotein A33 (transmembrane)	166130220	166154136
ENSMUSG00000000552	568.597	1422.76	596.923	1427.3	1003.9	1.32235	0.193739	6.82539	8.76852e-12	9.2372e-11	FDR<0.05	Zfp385a	29813	zinc finger protein 385A	-103313894	-103334338
ENSMUSG00000000555	681.287	1527.62	817.582	1687.49	1178.5	1.16542	0.165091	7.05927	1.67378e-12	1.88529e-11	FDR<0.05	Itga5	16402	integrin alpha 5 (fibronectin receptor alpha)	-103344285	-103366791
ENSMUSG00000000560	0	0.607059	1.85281	0	0.614966	1.65715	2.67442	0.61963	0.535502	#N/A	#N/A	Gabra2	14395	gamma-aminobutyric acid (GABA) A receptor, subunit alpha 2	-70958391	-71095849
ENSMUSG00000000561	870.517	808.297	700.579	803.179	795.643	-0.106861	0.104111	-1.02642	0.304696	0.456991	Not Sig	Wdr77	70465	WD repeat domain 77	105959497	105969760
ENSMUSG00000000562	83.8603	275.167	50.0112	288.4	174.36	1.71343	0.271687	6.30663	2.85171e-10	2.58851e-09	FDR<0.05	Adora3	11542	adenosine A3 receptor	105904420	105908928
ENSMUSG00000000563	4281.55	4342.97	4348.63	3964.59	4234.43	0.0204904	0.128735	0.159167	0.873537	0.929171	Not Sig	Atp5pb	11950	ATP synthase peripheral stalk-membrane subunit b	-105942697	-105959263
ENSMUSG00000000567	1.01882	4.00883	1.49032	1.17658	1.92364	1.95382	1.42224	1.37376	0.169515	0.292559	Not Sig	Sox9	20682	SRY (sex determining region Y)-box 9	112782209	112787757
ENSMUSG00000000568	6108.11	4755.93	7727.58	4637.25	5807.22	-0.361146	0.106693	-3.38491	0.000712005	0.0026014	FDR<0.05	Hnrnpd	11991	heterogeneous nuclear ribonucleoprotein D	-99955934	-99978938
ENSMUSG00000000579	515.206	597.538	759.786	844.333	679.216	0.212751	0.141579	1.5027	0.132917	0.241671	Not Sig	Dynlt1c	100040563	dynein light chain Tctex-type 1C	6601778	6607891
ENSMUSG00000000581	729.628	778.849	838.348	783.69	782.629	0.0933995	0.137581	0.678869	0.497221	0.647269	Not Sig	C1d	57316	C1D nuclear receptor co-repressor	17257546	17269176
ENSMUSG00000000594	3108.51	5811.52	3087.62	6300.31	4576.99	0.902555	0.160005	5.64078	1.69277e-08	1.26192e-07	FDR<0.05	Gm2a	14667	GM2 ganglioside activator protein	55097984	55113028
ENSMUSG00000000600	1182.66	908.662	1020.85	987.816	1025	-0.380468	0.144205	-2.63838	0.00833024	0.023484	FDR<0.05	Krit1	79264	KRIT1, ankyrin repeat containing	3803164	3844515
ENSMUSG00000000605	1405.23	1772.8	1308.9	1758.85	1561.45	0.335452	0.145982	2.2979	0.0215675	0.0534435	Not Sig	Clcn4	12727	chloride channel, voltage-sensitive 4	-7298000	-7300851
ENSMUSG00000000606	0	0	0.72498	0	0.181245	0	4.40736	0	1	#N/A	#N/A	Vmn2r88	669149	vomeronasal 2, receptor 88	51411000	51419527
ENSMUSG00000000617	51.978	80.3961	14.9849	115.844	65.8008	0.629447	0.330361	1.90533	0.0567373	0.120993	Not Sig	Grm6	108072	glutamate receptor, metabotropic 6	50850684	50866208
ENSMUSG00000000627	278.699	218.868	248.788	192.291	234.661	-0.35022	0.377933	-0.926674	0.354096	0.510138	Not Sig	Sema4f	20355	sema domain, immunoglobulin domain (Ig), TM domain, and short cytoplasmic domain	-82911884	-82939769
ENSMUSG00000000628	2052.32	3766.6	1840.11	5369.15	3257.04	0.87598	0.159515	5.49152	3.98498e-08	2.82431e-07	FDR<0.05	Hk2	15277	hexokinase 2	-82725026	-82774454
ENSMUSG00000000631	2950.25	1879.79	3040.38	2138.84	2502.31	-0.650239	0.0799139	-8.13675	4.06022e-16	5.9461e-15	FDR<0.05	Myo18a	360013	myosin XVIIIA	77801297	77865988
ENSMUSG00000000632	0	0.310482	0.36249	0	0.168243	0.797361	4.40736	0.180916	0.856434	#N/A	#N/A	Sez6	20370	seizure related gene 6	77930838	77979052
ENSMUSG00000000673	474.099	540.418	443.468	600.659	514.661	0.187911	0.200803	0.935795	0.349379	0.505521	Not Sig	Haao	107766	3-hydroxyanthranilate 3,4-dioxygenase	-83831353	-83846790
ENSMUSG00000000682	5648.03	7362.57	6503.63	6267.39	6445.4	0.382343	0.152524	2.50678	0.0121837	0.0326115	FDR<0.05	Cd52	23833	CD52 antigen	-134093537	-134095073
ENSMUSG00000000686	163.026	154.35	132.366	176.092	156.458	-0.0826924	0.282057	-0.293176	0.769387	0.858791	Not Sig	Abhd15	67477	abhydrolase domain containing 15	77515116	77520628
ENSMUSG00000000690	0	1.53888	0.778441	0.868268	0.796398	2.98885	2.28928	1.30558	0.191694	#N/A	#N/A	Hoxb6	15414	homeobox B6	96299073	96301569
ENSMUSG00000000693	61.195	363.537	56.3525	270.223	187.827	2.57004	0.584878	4.39414	1.11212e-05	5.56622e-05	FDR<0.05	Loxl3	16950	lysyl oxidase-like 3	83034204	83052566
ENSMUSG00000000701	0	0.310482	0	0	0.0776206	0.79737	4.40736	0.180918	0.856432	#N/A	#N/A	Tcl1b5	27382	T cell leukemia/lymphoma 1B, 5	105176343	105181145
ENSMUSG00000000706	34.5531	0.296577	41.126	0	18.9939	-6.67723	1.24806	-5.35008	8.79155e-08	5.948e-07	FDR<0.05	Btn1a1	12231	butyrophilin, subfamily 1, member A1	-23456992	-23465901
ENSMUSG00000000708	1389.11	899.8	1537.14	933.792	1189.96	-0.626183	0.154944	-4.04136	5.31424e-05	0.000238779	FDR<0.05	Kat2b	18519	K(lysine) acetyltransferase 2B	53584125	53672721
ENSMUSG00000000711	2550.34	2451.46	2198.26	2398	2399.52	-0.0574248	0.122836	-0.46749	0.640149	0.764489	Not Sig	Rab5b	19344	RAB5B, member RAS oncogene family	-128677182	-128696268
ENSMUSG00000000724	0	0	0	0	0	#N/A	#N/A	#N/A	#N/A	#N/A	#N/A	Cryba1	12957	crystallin, beta A1	-77718613	-77725293
ENSMUSG00000000730	16.777	50.4521	18.7167	58.8259	36.1929	1.58375	0.464433	3.41007	0.000649452	0.00239549	FDR<0.05	Dnmt3l	54427	DNA (cytosine-5-)-methyltransferase 3-like	78055334	78063622
ENSMUSG00000000731	3.18349	6.98695	5.5993	13.9091	7.4197	1.13159	0.776968	1.45642	0.145277	0.25908	Not Sig	Aire	11634	autoimmune regulator (autoimmune polyendocrinopathy candidiasis ectodermal dystrophy)	-78030021	-78043610
ENSMUSG00000000732	887.17	799.738	873.502	946.292	876.676	-0.15004	0.166404	-0.901662	0.367236	0.523279	Not Sig	Icosl	50723	icos ligand	78069367	78079525
ENSMUSG00000000738	1281.5	1011.97	1272.06	1014.44	1144.99	-0.340958	0.0828115	-4.11728	3.83376e-05	0.00017672	FDR<0.05	Spg7	234847	SPG7, paraplegin matrix AAA peptidase subunit	123065507	123097760
ENSMUSG00000000739	0.732303	1.2983	0.72498	1.17435	0.982485	0.838053	1.88214	0.445266	0.656127	#N/A	#N/A	Sult5a1	57429	sulfotransferase family 5A, member 1	-123142846	-123158280
ENSMUSG00000000740	7375.59	8074.57	8035.42	7716.79	7800.59	0.130713	0.106364	1.22893	0.219098	0.357881	Not Sig	Rpl13	270106	ribosomal protein L13	123102349	123105242
ENSMUSG00000000743	1933.71	2397.99	2166.69	2100.13	2149.63	0.3102	0.127498	2.43298	0.014975	0.0391013	FDR<0.05	Chmp1a	234852	charged multivesicular body protein 1A	-123204260	-123212788
ENSMUSG00000000751	4371.88	2229.71	4342.01	2278.2	3305.45	-0.971172	0.0836149	-11.6148	3.46514e-31	1.09744e-29	FDR<0.05	Rpa1	68275	replication protein A1	-75300258	-75348383
ENSMUSG00000000753	178.065	165.939	208.929	190.343	185.819	-0.10056	0.249973	-0.402286	0.687474	0.800823	Not Sig	Serpinf1	20317	serine (or cysteine) peptidase inhibitor, clade F, member 1	-75410028	-75422623
ENSMUSG00000000759	1791.14	992.396	1808	1084.81	1419.09	-0.851984	0.131217	-6.49295	8.41697e-11	8.10407e-10	FDR<0.05	Tubgcp3	259279	tubulin, gamma complex associated protein 3	-12614276	-12672100
ENSMUSG00000000766	0.982251	0	2.99374	0.306085	1.07052	-2.53006	2.39152	-1.05793	0.290088	#N/A	#N/A	Oprm1	18390	opioid receptor, mu 1	6758592	6850572
ENSMUSG00000000776	306.732	376.344	307.665	279.018	317.44	0.296828	0.157476	1.88491	0.0594417	0.125709	Not Sig	Polr3d	67065	polymerase (RNA) III (DNA directed) polypeptide D	-70438747	-70443227
ENSMUSG00000000782	440.483	361.673	314.615	264.05	345.205	-0.284589	0.343555	-0.828364	0.407464	0.563335	Not Sig	Tcf7	21414	transcription factor 7, T cell specific	-52252282	-52282595
ENSMUSG00000000787	10995.6	9529.67	13272.3	10604.3	11100.5	-0.206318	0.110066	-1.87449	0.0608629	0.128221	Not Sig	Ddx3x	13205	DEAD box helicase 3, X-linked	13281021	13293983
ENSMUSG00000000791	51.685	143.582	41.5168	142.814	94.8995	1.47462	0.268085	5.50057	3.78558e-08	2.69302e-07	FDR<0.05	Il12rb1	16161	interleukin 12 receptor, beta 1	70808448	70821423
ENSMUSG00000000792	3.51091	7.99098	1.83918	7.11894	5.115	1.19291	0.860179	1.38682	0.165498	0.287149	Not Sig	Slc5a5	114479	solute carrier family 5 (sodium iodide symporter), member 5	-70882888	-70892757
ENSMUSG00000000794	1.09196	21.3707	0	30.5597	13.2556	4.32558	1.13459	3.81247	0.000137587	0.000577598	FDR<0.05	Kcnn3	140493	potassium intermediate/small conductance calcium-activated channel, subfamily N, member 3	89520163	89672494
ENSMUSG00000000804	6803.45	2425.02	6058.87	2260.4	4386.93	-1.48845	0.138199	-10.7703	4.75205e-27	1.26389e-25	FDR<0.05	Usp32	237898	ubiquitin specific peptidase 32	-84984487	-85139955
ENSMUSG00000000805	0	272.851	0	311.888	146.185	10.4529	1.70492	6.13102	8.73179e-10	7.52284e-09	FDR<0.05	Car4	12351	carbonic anhydrase 4	84957753	84966054
ENSMUSG00000000811	96.7501	188.921	139.215	133.215	139.525	0.960779	0.229507	4.18626	2.83583e-05	0.000133761	FDR<0.05	Txnrd3	232223	thioredoxin reductase 3	89643987	89675529
ENSMUSG00000000817	54.2267	15.6564	45.8941	9.84432	31.4054	-1.79026	0.538787	-3.32277	0.000891285	0.00318491	FDR<0.05	Fasl	14103	Fas ligand (TNF superfamily, member 6)	-161780691	-161788495
ENSMUSG00000000823	506.789	675.93	663.377	710.81	639.227	0.413444	0.132151	3.12857	0.0017566	0.00589226	FDR<0.05	Zfp512b	269401	zinc finger protein 512B	-181582102	-181592461
ENSMUSG00000000826	3934.85	4262.45	3821.49	4367.81	4096.65	0.11543	0.0655531	1.76087	0.0782604	0.157983	Not Sig	Dnajc5	13002	DnaJ heat shock protein family (Hsp40) member C5	181520484	181552880
ENSMUSG00000000827	1042.63	1029.39	1098.59	1002.54	1043.29	-0.0181176	0.0996827	-0.181752	0.855777	0.917865	Not Sig	Tpd52l2	66314	tumor protein D52-like 2	181497141	181517962
ENSMUSG00000000838	2265.33	1227.51	2528.16	1424.01	1861.25	-0.884263	0.100394	-8.80789	1.27529e-18	2.19974e-17	FDR<0.05	Fmr1	14265	fragile X messenger ribonucleoprotein 1	68678540	68717961
ENSMUSG00000000861	2137	1950.93	1689.74	1848.7	1906.59	-0.131383	0.1799	-0.730312	0.4652	0.617722	Not Sig	Bcl11a	14025	B cell CLL/lymphoma 11A (zinc finger protein)	24080694	24173558
ENSMUSG00000000869	31.5284	155.876	21.4166	218.857	106.919	2.31886	0.257944	8.98979	2.47699e-19	4.45588e-18	FDR<0.05	Il4	16189	interleukin 4	-53612460	-53618665
ENSMUSG00000000876	529.843	490.238	601.542	492.892	528.629	-0.11229	0.153725	-0.730458	0.465111	0.617722	Not Sig	Pxmp4	59038	peroxisomal membrane protein 4	-154587043	-154603673
ENSMUSG00000000881	161.079	129.197	145.983	167.903	151.041	-0.315931	0.211437	-1.49421	0.135122	0.244889	Not Sig	Dlg3	53310	discs large MAGUK scaffold protein 3	100777270	100818410
ENSMUSG00000000884	88.5575	49.756	101.14	53.0323	73.1214	-0.83362	0.262288	-3.17826	0.0014816	0.00504647	FDR<0.05	Gnb1l	13972	guanine nucleotide binding protein (G protein), beta polypeptide 1-like	18498870	18566680
ENSMUSG00000000889	0	0	0	0.306085	0.0765213	0	4.40736	0	1	#N/A	#N/A	Dbh	13166	dopamine beta hydroxylase	27165506	27183204
ENSMUSG00000000901	45.5725	75.3794	35.2994	81.3176	59.3922	0.725183	0.285047	2.54409	0.0109564	0.0297906	FDR<0.05	Mmp11	17385	matrix metallopeptidase 11	-75923221	-75932502
ENSMUSG00000000902	1531.39	1457.14	1315.93	1423.05	1431.87	-0.071739	0.0960731	-0.746713	0.455237	0.608532	Not Sig	Smarcb1	20587	SWI/SNF related, matrix associated, actin dependent regulator of chromatin, subfamily b, member 1	-75896768	-75921614
ENSMUSG00000000903	929.138	729.657	727.063	630.095	753.988	-0.348429	0.183003	-1.90395	0.0569169	0.121324	Not Sig	Vpreb3	22364	V-set pre-B cell surrogate light chain 3	75948299	75949657
ENSMUSG00000000915	2977.04	1955.93	2839.6	2142.99	2478.89	-0.606341	0.134505	-4.50794	6.54585e-06	3.38586e-05	FDR<0.05	Hip1r	29816	huntingtin interacting protein 1 related	123973627	124003215
ENSMUSG00000000916	319.079	232.179	275.096	252.372	269.682	-0.45855	0.178115	-2.57447	0.0100395	0.0276133	FDR<0.05	Nsun5	100609	NOL1/NOP2/Sun domain family, member 5	135369952	135376797
ENSMUSG00000000934	99.6546	129.808	89.3811	121.308	110.038	0.383028	0.191631	1.99878	0.0456323	0.100967	Not Sig	Top1mt	72960	DNA topoisomerase 1, mitochondrial	-75657032	-75678800
ENSMUSG00000000938	7.91794	6.12696	6.00162	6.20402	6.56263	-0.36683	0.722359	-0.507823	0.611578	0.742229	Not Sig	Hoxa10	15395	homeobox A10	-52231196	-52240854
ENSMUSG00000000942	5.68184	8.93596	9.70776	9.0021	8.33191	0.666573	0.744284	0.89559	0.370472	0.526554	Not Sig	Hoxa4	15401	homeobox A4	-52189684	-52191703
ENSMUSG00000000948	0	0.338669	1.1011	0.25832	0.424521	0.797365	3.42647	0.232708	0.815988	#N/A	#N/A	#N/A	#N/A	#N/A	#N/A	#N/A
ENSMUSG00000000957	250.083	2681.19	376.838	4555.92	1966.01	3.42083	0.211759	16.1544	1.05768e-58	8.27902e-57	FDR<0.05	Mmp14	17387	matrix metallopeptidase 14 (membrane-inserted)	54431597	54442456
ENSMUSG00000000958	290.243	422.385	230.052	365.457	327.035	0.541532	0.220854	2.45198	0.0142071	0.0372812	FDR<0.05	Slc7a7	20540	solute carrier family 7 (cationic amino acid transporter, y+ system), member 7	-54369441	-54417679
ENSMUSG00000000959	938.084	1184.66	963.275	1110.52	1049.13	0.336586	0.112699	2.9866	0.00282099	0.00903617	FDR<0.05	Oxa1l	69089	oxidase assembly 1-like	54360840	54369669
ENSMUSG00000000976	1076.24	934.004	913.855	1001.72	981.456	-0.204501	0.156533	-1.30644	0.191404	0.321797	Not Sig	Heatr6	217026	HEAT repeat containing 6	83753636	83783754
ENSMUSG00000000982	1707.53	2237.05	1052.07	2556.7	1888.34	0.389758	0.276047	1.41193	0.157971	0.27659	Not Sig	Ccl3	20302	chemokine (C-C motif) ligand 3	-83647842	-83649378
ENSMUSG00000000983	4.96252	4.43131	2.2153	4.50969	4.0297	-0.163299	1.05288	-0.155097	0.876745	0.930712	Not Sig	Wfdc18	14038	WAP four-disulfide core domain 18	83709003	83711360
ENSMUSG00000001014	799.591	34.2033	764.06	32.8055	407.665	-4.54629	0.222927	-20.3936	1.90418e-92	3e-90	FDR<0.05	Icam4	78369	intercellular adhesion molecule 4, Landsteiner-Wiener blood group	21029431	21030596
ENSMUSG00000001016	2001.81	1242.58	1976.14	1262.85	1620.84	-0.687941	0.0843724	-8.15363	3.53157e-16	5.18725e-15	FDR<0.05	Ilf2	67781	interleukin enhancer binding factor 2	90476200	90488379
ENSMUSG00000001017	3262.6	2758.08	3069.86	2685.68	2944.05	-0.242193	0.0910159	-2.66099	0.00779103	0.0221329	FDR<0.05	Chtop	66511	chromatin target of PRMT1	-90498538	-90509498
ENSMUSG00000001018	487.073	831.541	540.301	827.829	671.686	0.769877	0.118553	6.49396	8.36067e-11	8.05574e-10	FDR<0.05	Snapin	20615	SNAP-associated protein	-90488025	-90491013
ENSMUSG00000001020	581.3	1028.63	651.151	1081.51	835.647	0.822562	0.276648	2.97332	0.00294595	0.0093866	FDR<0.05	S100a4	20198	S100 calcium binding protein A4	90603769	90606045
ENSMUSG00000001021	3.47434	3.43034	2.95442	2.39758	3.06417	-0.0217205	1.04774	-0.0207308	0.98346	0.99039	Not Sig	S100a3	20197	S100 calcium binding protein A3	90586951	90602706
ENSMUSG00000001023	0.327417	0.635246	0	0.822726	0.446347	0.740346	2.92319	0.253267	0.800062	#N/A	#N/A	S100a5	20199	S100 calcium binding protein A5	90608521	90611780
ENSMUSG00000001025	4261.67	8236.25	4570.23	6815.79	5970.99	0.950449	0.237778	3.9972	6.40952e-05	0.000284172	FDR<0.05	S100a6	20200	S100 calcium binding protein A6 (calcyclin)	90612893	90614414
ENSMUSG00000001027	139.936	1332.72	96.8651	1152.51	680.509	3.25301	0.335438	9.6978	3.08063e-22	6.49611e-21	FDR<0.05	Scn4a	110880	sodium channel, voltage-gated, type IV, alpha	-106318592	-106349390
ENSMUSG00000001029	395.854	387.051	374.743	361.898	379.886	-0.034616	0.136673	-0.253276	0.800055	0.879762	Not Sig	Icam2	15896	intercellular adhesion molecule 2	-106377655	-106382781
ENSMUSG00000001034	734.319	967.033	621.678	839.345	790.594	0.396688	0.14927	2.65752	0.00787177	0.0223366	FDR<0.05	Mapk7	23939	mitogen-activated protein kinase 7	-61488811	-61494266
ENSMUSG00000001036	30.0816	27.8614	20.7834	19.7547	24.6203	-0.111188	0.498675	-0.222967	0.823561	0.895892	Not Sig	Epn2	13855	epsin 2	-61515882	-61579687
ENSMUSG00000001039	10.4832	10.4169	7.11634	8.69157	9.177	-0.0174479	0.532845	-0.0327447	0.973878	0.985109	Not Sig	B9d1	27078	B9 protein domain 1	61505143	61512931
ENSMUSG00000001052	1531.57	1797.62	1296.56	1915.37	1635.28	0.2313	0.106751	2.16673	0.0302558	0.0713351	Not Sig	Sec24b	99683	Sec24 related gene family, member B (S. cerevisiae)	-129982758	-130060907
ENSMUSG00000001053	165.146	433.253	115.627	386.01	275.009	1.39216	0.221126	6.29581	3.05808e-10	2.76468e-09	FDR<0.05	N4bp3	212706	NEDD4 binding protein 3	-51643088	-51651073
ENSMUSG00000001054	889.164	1210.35	938.353	1217.92	1063.95	0.444304	0.130183	3.41291	0.000642739	0.00237455	FDR<0.05	Rmnd5b	66089	required for meiotic nuclear division 5 homolog B	-51623672	-51635896
ENSMUSG00000001056	993.282	1206.53	1103.96	1017.16	1080.23	0.281126	0.116019	2.4231	0.0153885	0.0400583	FDR<0.05	Nhp2	52530	NHP2 ribonucleoprotein	51619772	51623718
ENSMUSG00000001062	709.851	734.787	563.946	766.748	693.833	0.0494762	0.144805	0.341674	0.732596	0.833177	Not Sig	Vps9d1	72325	VPS9 domain containing 1	-123242355	-123254222
ENSMUSG00000001065	1045.34	824.215	755.777	873.928	874.814	-0.343236	0.140861	-2.4367	0.0148222	0.0387186	FDR<0.05	Zfp276	57247	zinc finger protein (C2H2 type) 276	123254194	123270551
ENSMUSG00000001076	0	0	0	0	0	#N/A	#N/A	#N/A	#N/A	#N/A	#N/A	C1ql4	239659	complement component 1, q subcomponent-like 4	-99084753	-99087728
ENSMUSG00000001082	1224.18	1084.83	1268.58	1198	1193.9	-0.174104	0.102275	-1.70231	0.0886975	0.174885	Not Sig	Mfsd10	68294	major facilitator superfamily domain containing 10	-34633645	-34637212
ENSMUSG00000001089	155.872	343.963	164.088	436.067	274.997	1.14179	0.20721	5.5103	3.58225e-08	2.55941e-07	FDR<0.05	Luzp1	269593	leucine zipper protein 1	136469760	136549318
ENSMUSG00000001095	2.48343	16.4319	4.8738	20.152	10.9853	2.73879	0.746458	3.66905	0.00024345	0.00097708	FDR<0.05	Slc13a2	20500	solute carrier family 13 (sodium-dependent dicarboxylate transporter), member 2	-78397275	-78422234
ENSMUSG00000001098	2616.63	2184	3269.09	2298.74	2592.12	-0.26067	0.088204	-2.95531	0.00312353	0.00988745	FDR<0.05	Kctd10	330171	potassium channel tetramerisation domain containing 10	-114363571	-114380505
ENSMUSG00000001100	778.352	887.541	831.277	874.629	842.95	0.18986	0.0991709	1.91447	0.0555598	0.118915	Not Sig	Poldip2	67811	polymerase (DNA-directed), delta interacting protein 2	78512295	78522736
ENSMUSG00000001103	0	0	0	0	0	#N/A	#N/A	#N/A	#N/A	#N/A	#N/A	Sebox	18292	SEBOX homeobox	78503512	78505081
ENSMUSG00000001105	628.876	875.818	668.853	736.28	727.457	0.477475	0.139966	3.41136	0.000646406	0.00238615	FDR<0.05	Ift20	55978	intraflagellar transport 20	78536360	78541732
ENSMUSG00000001119	146.244	380.598	98.3006	294.72	229.966	1.37977	0.652344	2.1151	0.0344216	0.0796687	Not Sig	Col6a1	12833	collagen, type VI, alpha 1	-76708791	-76726044
ENSMUSG00000001120	94.0805	83.3531	85.9594	92.1032	88.874	-0.174834	0.202316	-0.864165	0.387497	0.544433	Not Sig	Pcbp3	59093	poly(rC) binding protein 3	-76761853	-76816741
ENSMUSG00000001123	3728.63	3516.78	4149.19	3554.85	3737.36	-0.084258	0.109479	-0.769624	0.441523	0.595405	Not Sig	Lgals9	16859	lectin, galactose binding, soluble 9	-78962978	-78984924
ENSMUSG00000001127	1310.99	1661.56	1221.64	1737.09	1482.82	0.341591	0.100743	3.39071	0.000697126	0.00255231	FDR<0.05	Araf	11836	Araf proto-oncogene, serine/threonine kinase	20848542	20860521
ENSMUSG00000001128	3070.77	11092	2627.96	10385.2	6793.97	1.85279	0.120129	15.4234	1.13999e-53	7.68326e-52	FDR<0.05	Cfp	18636	complement factor properdin	-20925453	-20931555
ENSMUSG00000001131	10.552	1479.25	10.3098	1122.93	655.76	7.1305	0.575686	12.3861	3.10824e-35	1.14579e-33	FDR<0.05	Timp1	21857	tissue inhibitor of metalloproteinase 1	20870165	20874737
ENSMUSG00000001134	212.136	248.945	236.465	232.859	232.601	0.232143	0.133453	1.7395	0.0819461	0.163992	Not Sig	Uxt	22294	ubiquitously expressed prefoldin like chaperone	-20951664	-20961978
ENSMUSG00000001138	640.587	496.767	562.749	562.646	565.688	-0.367937	0.13387	-2.74847	0.00598745	0.017564	FDR<0.05	Cnnm3	94218	cyclin M3	36511866	36528236
ENSMUSG00000001143	958.103	671.717	726.928	659.318	754.016	-0.511665	0.109374	-4.67814	2.89489e-06	1.58911e-05	FDR<0.05	Lman2l	214895	lectin, mannose-binding 2-like	-36423185	-36445271
ENSMUSG00000001150	2176.84	2078.37	1919.99	2062.74	2059.48	-0.0666961	0.154114	-0.432772	0.665181	0.783413	Not Sig	Mcm3ap	54387	minichromosome maintenance complex component 3 associated protein	76468901	76515859
ENSMUSG00000001151	2798.69	1658.77	2925.57	1977.25	2340.07	-0.754643	0.117501	-6.42245	1.34101e-10	1.26073e-09	FDR<0.05	Pcnt	18541	pericentrin (kendrin)	-76351253	-76442912
ENSMUSG00000001155	0	0	0	0	0	#N/A	#N/A	#N/A	#N/A	#N/A	#N/A	Ftcd	14317	formiminotransferase cyclodeaminase	76575647	76590338
ENSMUSG00000001156	23594	9619.58	24730.8	8849.04	16698.4	-1.29436	0.20815	-6.21838	5.02315e-10	4.4295e-09	FDR<0.05	Mxd1	17119	MAX dimerization protein 1	-86647044	-86669159
ENSMUSG00000001157	611.287	559.583	517.338	534.077	555.571	-0.127499	0.093683	-1.36097	0.173525	0.29794	Not Sig	Gmcl1	23885	germ cell-less, spermatogenesis associated 1	-86691767	-86733378
ENSMUSG00000001158	548.77	621.281	548.207	550.69	567.237	0.17901	0.133015	1.34579	0.178371	0.304339	Not Sig	Snrnp27	66618	small nuclear ribonucleoprotein 27 (U4/U6.U5)	-86675168	-86684491
ENSMUSG00000001166	144.228	102.936	166.771	103.09	129.256	-0.487412	0.267205	-1.82411	0.0681347	0.140677	Not Sig	Oas1c	114643	2'-5' oligoadenylate synthetase 1C	-120800198	-120812514
ENSMUSG00000001168	0	0	0	0	0	#N/A	#N/A	#N/A	#N/A	#N/A	#N/A	Oas1h	246729	2'-5' oligoadenylate synthetase 1H	120861421	120873505
ENSMUSG00000001173	530.171	723.955	650.585	857.064	690.444	0.450018	0.173817	2.58903	0.00962458	0.0266261	FDR<0.05	Ocrl	320634	OCRL, inositol polyphosphate-5-phosphatase	47912455	47965866
ENSMUSG00000001175	10827.5	14732	10837.5	14283.7	12670.2	0.444222	0.0828027	5.36483	8.10265e-08	5.50299e-07	FDR<0.05	Calm1	12313	calmodulin 1	100200143	100209824
ENSMUSG00000001211	641.072	1336.13	608.753	1268.01	963.492	1.05929	0.132179	8.01405	1.10992e-15	1.57059e-14	FDR<0.05	Agpat3	28169	1-acylglycerol-3-phosphate O-acyltransferase 3	-78271562	-78351700
ENSMUSG00000001225	7.31266	20.3384	4.12261	16.1939	11.9919	1.46521	0.614799	2.38324	0.017161	0.0439782	FDR<0.05	Slc26a3	13487	solute carrier family 26, member 3	31438218	31473919
ENSMUSG00000001227	279.932	654.944	189.964	829.749	488.647	1.2282	0.264811	4.63804	3.5173e-06	1.89957e-05	FDR<0.05	Sema6b	20359	sema domain, transmembrane domain (TM), and cytoplasmic domain, (semaphorin) 6B	-56123084	-56140343
ENSMUSG00000001228	7071.22	2149.47	7389.04	2316.71	4731.61	-1.718	0.114603	-14.9909	8.42526e-51	5.22303e-49	FDR<0.05	Uhrf1	18140	ubiquitin-like, containing PHD and RING finger domains, 1	56303336	56323486
ENSMUSG00000001229	1917.82	1984.49	1694.57	1907.46	1876.08	0.0495992	0.141967	0.349371	0.72681	0.829156	Not Sig	Dpp9	224897	dipeptidylpeptidase 9	-56186681	-56218889
ENSMUSG00000001240	527.701	625.182	597.798	560.201	577.721	0.243433	0.136407	1.7846	0.0743258	0.151213	Not Sig	Ramp2	54409	receptor (calcitonin) activity modifying protein 2	101246333	101248250
ENSMUSG00000001247	77.7264	94.6754	69.6569	155.006	99.2661	0.28268	0.305652	0.924843	0.355048	0.510979	Not Sig	Lsr	54135	lipolysis stimulated lipoprotein receptor	-30957769	-30973469
ENSMUSG00000001248	2290.49	2098.62	1862.93	2323.01	2143.76	-0.126129	0.159626	-0.79015	0.42944	0.58444	Not Sig	Gramd1a	52857	GRAM domain containing 1A	-31130126	-31151171
ENSMUSG00000001249	278.304	43.9696	422.88	81.3368	206.623	-2.66137	0.298069	-8.92871	4.31013e-19	7.65334e-18	FDR<0.05	Hpn	15451	hepsin	-31098724	-31115326
ENSMUSG00000001260	0	0	0	0	0	#N/A	#N/A	#N/A	#N/A	#N/A	#N/A	Gabrg1	14405	gamma-aminobutyric acid (GABA) A receptor, subunit gamma 1	-70751046	-70842617
ENSMUSG00000001270	182.386	332.849	138.146	318.475	242.964	0.866406	0.368538	2.35093	0.0187267	0.0473189	FDR<0.05	Ckb	12709	creatine kinase, brain	-111669354	-111672338
ENSMUSG00000001280	4366.07	3315.21	4115.96	3426.51	3805.94	-0.397184	0.0982652	-4.04197	5.30051e-05	0.000238292	FDR<0.05	Sp1	20683	trans-acting transcription factor 1	102406315	102436404
ENSMUSG00000001281	3105.47	2140.29	2832.79	2199.28	2569.46	-0.537126	0.12761	-4.20911	2.56383e-05	0.000121697	FDR<0.05	Itgb7	16421	integrin beta 7	-102215994	-102231935
ENSMUSG00000001285	556.409	540.757	567.157	511.168	543.873	-0.0417596	0.110486	-0.377961	0.70546	0.81441	Not Sig	Myg1	60315	melanocyte proliferating gene 1	102331708	102338138
ENSMUSG00000001288	614.474	831.586	426.704	909.692	695.614	0.435976	0.212801	2.04875	0.0404862	0.0913543	Not Sig	Rarg	19411	retinoic acid receptor, gamma	-102234937	-102257522
ENSMUSG00000001289	1617.05	2159.35	1837.12	1981.56	1898.77	0.41681	0.119573	3.48582	0.000490629	0.00185505	FDR<0.05	Pfdn5	56612	prefoldin 5	102326115	102331489
ENSMUSG00000001300	32.1731	34.9333	52.6328	33.9071	38.4116	0.115704	0.405756	0.285157	0.775524	0.862588	Not Sig	Efnb2	13642	ephrin B2	-8617435	-8661242
ENSMUSG00000001305	375.574	365.79	416.837	341.393	374.899	-0.0365394	0.134675	-0.271316	0.786148	0.870117	Not Sig	Rrp15	67223	ribosomal RNA processing 15 homolog	-186721086	-186749358
ENSMUSG00000001313	19.0663	61.4461	17.2552	52.8887	37.6641	1.69208	0.369829	4.57531	4.75525e-06	2.50524e-05	FDR<0.05	Rnd2	11858	Rho family GTPase 2	101468174	101471853
ENSMUSG00000001323	149.546	171.408	156.933	223.308	175.299	0.197791	0.185588	1.06575	0.286535	0.436366	Not Sig	Srr	27364	serine racemase	-74904026	-74925948
ENSMUSG00000001333	1.02315	1.24193	1.14145	0.917144	1.08092	0.270117	2.04642	0.131995	0.894989	#N/A	#N/A	Sync	68828	syncoilin	129287620	129308559
ENSMUSG00000001334	8.05556	17.9418	8.98278	31.579	16.6398	1.15122	0.62234	1.84982	0.0643389	0.134275	Not Sig	Fndc5	384061	fibronectin type III domain containing 5	129136998	129144593
ENSMUSG00000001348	1970.07	1412.55	1951.26	1343.54	1669.35	-0.479783	0.319076	-1.50366	0.132668	0.241344	Not Sig	Acp5	11433	acid phosphatase 5, tartrate resistant	-22126726	-22135746
ENSMUSG00000001349	1.78769	0	4.20175	0.306085	1.57388	-3.35651	1.84887	-1.81544	0.0694557	0.143046	Not Sig	Cnn1	12797	calponin 1	22099252	22109221
ENSMUSG00000001366	2554.48	859.905	2306.35	867.288	1647.01	-1.57131	0.113717	-13.8177	1.99282e-43	9.51592e-42	FDR<0.05	Fbxo9	71538	f-box protein 9	-78081499	-78108656
ENSMUSG00000001376	458.287	705.205	456.252	680.485	575.057	0.622885	0.13556	4.59492	4.32909e-06	2.2997e-05	FDR<0.05	Vps50	73288	VPS50 EARP/GARPII complex subunit	3498392	3603531
ENSMUSG00000001380	2629.9	1533.22	2806.26	1417.52	2096.72	-0.777975	0.117984	-6.5939	4.28413e-11	4.24551e-10	FDR<0.05	Hars	15115	histidyl-tRNA synthetase	-36766527	-36783205
ENSMUSG00000001383	1813.1	1525.17	1971.32	1410.63	1680.06	-0.249647	0.112731	-2.21453	0.0267926	0.0643287	Not Sig	Zmat2	66492	zinc finger, matrin type 2	36793922	36799660
ENSMUSG00000001403	5875.67	1118.89	5793.68	1233.57	3505.45	-2.39212	0.120711	-19.817	2.12529e-87	3.0923e-85	FDR<0.05	Ube2c	68612	ubiquitin-conjugating enzyme E2C	164769928	164772902
ENSMUSG00000001415	2632.86	2873.68	2732.77	2774.81	2753.53	0.126672	0.102826	1.2319	0.217985	0.356487	Not Sig	Smg5	229512	SMG5 nonsense mediated mRNA decay factor	88336259	88362337
ENSMUSG00000001416	3531.06	3486.03	3352.02	3270.68	3409.95	-0.0183101	0.115936	-0.157933	0.87451	0.929611	Not Sig	Cct3	12462	chaperonin containing Tcp1, subunit 3 (gamma)	88297134	88321766
ENSMUSG00000001418	1048.16	3275.46	1060.75	2703.42	2021.95	1.64364	0.177252	9.2729	1.81149e-20	3.47343e-19	FDR<0.05	Glmp	56700	glycosylated lysosomal membrane protein	88325022	88328631
ENSMUSG00000001419	4171.06	3806.64	4401.79	4170.02	4137.38	-0.131776	0.109832	-1.1998	0.230217	0.37182	Not Sig	Mef2d	17261	myocyte enhancer factor 2D	88142371	88172091
ENSMUSG00000001420	41.8509	44.9976	41.6211	32.4655	40.2337	0.0959504	0.310732	0.308788	0.757483	0.850231	Not Sig	Tmem79	71913	transmembrane protein 79	-88328652	-88334433
ENSMUSG00000001424	2978.77	6481.6	3081.48	5512	4513.46	1.12173	0.109585	10.2362	1.36481e-24	3.24602e-23	FDR<0.05	Snd1	56463	staphylococcal nuclease and tudor domain containing 1	28480347	28888832
ENSMUSG00000001435	19.674	302.651	21.885	445.622	197.458	3.94204	0.323095	12.2009	3.07511e-34	1.08973e-32	FDR<0.05	Col18a1	12822	collagen, type XVIII, alpha 1	-77052178	-77113705
ENSMUSG00000001436	366.644	287.011	352.228	296.149	325.508	-0.351102	0.235923	-1.4882	0.136697	0.247055	Not Sig	Slc19a1	20509	solute carrier family 19 (folate transporter), member 1	77033211	77050432
ENSMUSG00000001440	9617.47	6686.93	9256.88	7214.16	8193.86	-0.524207	0.103188	-5.08014	3.77164e-07	2.35347e-06	FDR<0.05	Kpnb1	16211	karyopherin (importin) beta 1	-97159709	-97187892
ENSMUSG00000001441	3500.62	3826.86	3128.5	3779.39	3558.84	0.128778	0.113362	1.13599	0.255961	0.401765	Not Sig	Npepps	19155	aminopeptidase puromycin sensitive	-97205841	-97280576
ENSMUSG00000001444	78.5524	32.396	55.9104	30.9394	49.4495	-1.28015	0.395939	-3.23321	0.0012241	0.00425014	FDR<0.05	Tbx21	57765	T-box 21	-97098006	-97115331
ENSMUSG00000001445	827.463	961.483	793.365	928.264	877.644	0.216117	0.0962545	2.24526	0.0247512	0.0601278	Not Sig	Mrpl10	107732	mitochondrial ribosomal protein L10	97041581	97049213
ENSMUSG00000001467	374.986	1402.67	665.068	1606.88	1012.4	1.90342	0.204114	9.3253	1.10674e-20	2.14178e-19	FDR<0.05	Cyp51	13121	cytochrome P450, family 51	-4080673	-4104697
ENSMUSG00000001472	4315.32	6502.46	4865.26	6853.97	5634.25	0.591485	0.0849592	6.96199	3.35506e-12	3.66553e-11	FDR<0.05	Tcf25	66855	transcription factor 25 (basic helix-loop-helix)	123373710	123401331
ENSMUSG00000001473	160.927	1488.47	239.867	1386.16	818.856	3.21268	0.19521	16.4575	7.40379e-61	6.18692e-59	FDR<0.05	Tubb6	67951	tubulin, beta 6 class V	67390730	67402749
ENSMUSG00000001482	1633.4	1161.94	1831.88	1327.69	1488.73	-0.491026	0.110088	-4.46032	8.18365e-06	4.17624e-05	FDR<0.05	Def8	23854	differentially expressed in FDCP 8	123442955	123463899
ENSMUSG00000001493	3.55181	1.86289	1.53015	1.17435	2.0298	-0.922238	1.46038	-0.631505	0.52771	0.672935	Not Sig	Meox1	17285	mesenchyme homeobox 1	-101877509	-101894354
ENSMUSG00000001494	0	0	0.36249	0	0.0906225	0	4.40736	0	1	#N/A	#N/A	Sost	74499	sclerostin	-101962457	-101967015
ENSMUSG00000001496	0	0	0	0	0	#N/A	#N/A	#N/A	#N/A	#N/A	#N/A	Nkx2-1	21869	NK2 homeobox 1	-56531934	-56536908
ENSMUSG00000001497	0	0	0	0	0	#N/A	#N/A	#N/A	#N/A	#N/A	#N/A	Pax9	18511	paired box 9	56695470	56712822
ENSMUSG00000001504	0.654834	0.931447	0.36249	0	0.487193	0.495316	3.89004	0.127329	0.89868	#N/A	#N/A	Irx2	16372	Iroquois homeobox 2	72628819	72634196
ENSMUSG00000001506	478.349	134.073	553.25	89.3661	313.76	-1.83469	0.566087	-3.24101	0.00119108	0.0041456	FDR<0.05	Col1a1	12842	collagen, type I, alpha 1	94936223	94953042
ENSMUSG00000001507	14.3946	24.0379	12.5125	23.0228	18.4919	0.733943	0.41446	1.77084	0.0765868	0.15513	Not Sig	Itga3	16400	integrin alpha 3	-95044474	-95076714
ENSMUSG00000001508	0.695734	0	0	0.821615	0.379337	-2.00505	3.48261	-0.575733	0.564795	#N/A	#N/A	Sgca	20391	sarcoglycan, alpha (dystrophin-associated glycoprotein)	-94962776	-94976327
ENSMUSG00000001510	0.691404	0	1.50342	0.516641	0.677866	-2.00116	2.70041	-0.741058	0.458659	#N/A	#N/A	Dlx3	13393	distal-less homeobox 3	95120116	95125296
ENSMUSG00000001517	2925.24	869.461	2719.18	1063.86	1894.43	-1.75025	0.150426	-11.6353	2.72735e-31	8.67109e-30	FDR<0.05	Foxm1	14235	forkhead box M1	128362993	128375886
ENSMUSG00000001518	351.468	249.677	366.368	268.207	308.93	-0.493225	0.191183	-2.57986	0.00988415	0.0272345	FDR<0.05	Itfg2	101142	integrin alpha FG-GAP repeat containing 2	-128409443	-128424910
ENSMUSG00000001520	4.08394	0.620964	2.30911	0.868268	1.97057	-2.71541	1.66637	-1.62954	0.1032	0.197895	Not Sig	Nrip2	60345	nuclear receptor interacting protein 2	128399765	128408935
ENSMUSG00000001521	69.6453	162.038	73.4958	158.492	115.918	1.21454	0.252537	4.80937	1.51406e-06	8.66907e-06	FDR<0.05	Tulp3	22158	tubby-like protein 3	-128321160	-128355851
ENSMUSG00000001524	303.015	352.747	279.398	324.036	314.799	0.218063	0.147419	1.47921	0.139085	0.250384	Not Sig	Gtf2h4	14885	general transcription factor II H, polypeptide 4	-35667727	-35673743
ENSMUSG00000001525	25482.4	15489.5	25976.3	16200.7	20787.2	-0.718217	0.0920722	-7.80059	6.16171e-15	8.32841e-14	FDR<0.05	Tubb5	22154	tubulin, beta 5 class I	-35833919	-35838301
ENSMUSG00000001542	1718.39	1859.94	1586.16	1768.18	1733.17	0.114869	0.128893	0.8912	0.372822	0.528679	Not Sig	Ell2	192657	elongation factor for RNA polymerase II 2	75707483	75772358
ENSMUSG00000001552	352.962	356.769	414.003	442.741	391.619	0.0147773	0.213278	0.0692866	0.944761	0.968153	Not Sig	Jup	16480	junction plakoglobin	-100368855	-100397790
ENSMUSG00000001555	27.3467	80.5636	23.2826	50.51	45.4257	1.55161	0.534692	2.90187	0.00370946	0.01153	FDR<0.05	Fkbp10	14230	FK506 binding protein 10	100415693	100424840
ENSMUSG00000001558	2.14735	0.917541	0.738606	3.47752	1.82025	-1.19728	1.51169	-0.792015	0.428352	0.583343	Not Sig	Klhl10	66720	kelch-like 10	100441923	100457024
ENSMUSG00000001566	0	0	0	0	0	#N/A	#N/A	#N/A	#N/A	#N/A	#N/A	Mnx1	15285	motor neuron and pancreas homeobox 1	-29473822	-29478470
ENSMUSG00000001569	817.925	769.31	790.464	693.103	767.701	-0.0876202	0.113264	-0.773592	0.439172	0.593181	Not Sig	Nom1	433864	nucleolar protein with MIF4G domain 1	29434666	29452169
ENSMUSG00000001576	719.103	1361.38	682.987	1349.15	1028.15	0.921481	0.167651	5.49642	3.87589e-08	2.7541e-07	FDR<0.05	Ergic1	67458	endoplasmic reticulum-golgi intermediate compartment (ERGIC) 1	26561511	26656933
ENSMUSG00000001583	137.845	9.88131	126.668	13.7439	72.0345	-3.78854	0.411451	-9.20777	3.32968e-20	6.31109e-19	FDR<0.05	Tnk1	83813	tyrosine kinase, non-receptor, 1	-69850562	-69858730
ENSMUSG00000001588	4791.53	4511.72	4123.41	4657.69	4521.09	-0.0868423	0.143476	-0.605275	0.544997	0.687289	Not Sig	Acap1	216859	ArfGAP with coiled-coil, ankyrin repeat and PH domains 1	-69881566	-69895539
ENSMUSG00000001604	19.4695	16.4585	7.4107	8.17505	12.8784	-0.247673	0.648926	-0.381665	0.70271	0.812259	Not Sig	Tcea3	21401	transcription elongation factor A (SII), 3	136247956	136274899
ENSMUSG00000001622	0.368317	0	0.376116	0	0.186108	-1.12617	4.40736	-0.25552	0.798322	#N/A	#N/A	Csn3	12994	casein kappa	87925578	87932550
ENSMUSG00000001627	1256.72	1548.42	2179.9	1493.41	1619.61	0.301619	0.177746	1.6969	0.0897147	0.176595	Not Sig	Ifrd1	15982	interferon-related developmental regulator 1	-40203128	-40223189
ENSMUSG00000001630	210.437	221.221	247.579	276.252	238.872	0.072405	0.188748	0.383608	0.701269	0.811309	Not Sig	Stk38l	232533	serine/threonine kinase 38 like	146724929	146778808
ENSMUSG00000001632	2770.66	2261.95	2953.74	2494.09	2620.11	-0.292785	0.0911736	-3.21129	0.0013214	0.0045605	FDR<0.05	Brpf1	78783	bromodomain and PHD finger containing, 1	113307136	113324862
ENSMUSG00000001642	773.376	1236.27	814.686	1074.95	974.82	0.676426	0.162889	4.15267	3.28618e-05	0.000153134	FDR<0.05	Akr1b3	11677	aldo-keto reductase family 1, member B3 (aldose reductase)	-34303929	-34317489
ENSMUSG00000001655	0.327417	0	0	0	0.0818542	-1.12616	4.40736	-0.255518	0.798323	#N/A	#N/A	Hoxc13	15422	homeobox C13	102921130	102928814
ENSMUSG00000001656	2.08287	3.1191	2.18857	1.17658	2.14178	0.578872	1.43077	0.404586	0.685782	0.799115	Not Sig	Hoxc11	109663	homeobox C11	102954525	102956701
ENSMUSG00000001657	1.45595	1.21412	1.1142	1.22101	1.25132	-0.236242	1.98102	-0.119253	0.905075	0.946912	Not Sig	Hoxc8	15426	homeobox C8	102990538	102994254
ENSMUSG00000001661	2.40596	3.76863	1.50394	3.52862	2.80179	0.631673	1.0806	0.584557	0.558846	0.699568	Not Sig	Hoxc6	15425	homeobox C6	103009561	103011881
ENSMUSG00000001663	163.8	62.0129	176.916	101.697	126.107	-1.401	0.356583	-3.92894	8.53201e-05	0.000370049	FDR<0.05	Gstt1	14871	glutathione S-transferase, theta 1	-75783812	-75798584
ENSMUSG00000001665	33.5795	161.091	38.4423	151.528	96.16	2.25762	0.287093	7.86372	3.7289e-15	5.10711e-14	FDR<0.05	Gstt3	103140	glutathione S-transferase, theta 3	-75774121	-75781414
ENSMUSG00000001666	103.302	372.809	111.368	309.707	224.296	1.84845	0.197335	9.36702	7.46088e-21	1.4554e-19	FDR<0.05	Ddt	13202	D-dopachrome tautomerase	-75771232	-75773374
ENSMUSG00000001670	0	0	0	0	0	#N/A	#N/A	#N/A	#N/A	#N/A	#N/A	Tat	234724	tyrosine aminotransferase	109990435	109999804
ENSMUSG00000001672	0.982251	0.338669	0	0	0.33023	-1.54634	4.33373	-0.356816	0.72123	#N/A	#N/A	Marveld3	73608	MARVEL (membrane-associating) domain containing 3	-109952908	-109962205
ENSMUSG00000001674	826.041	808.062	802.685	753.615	797.601	-0.0308216	0.132199	-0.233146	0.815648	0.890259	Not Sig	Ddx18	66942	DEAD box helicase 18	-121553834	-121567980
ENSMUSG00000001687	2244.78	4917.85	2043.45	4664.07	3467.54	1.13115	0.0987262	11.4575	2.15709e-30	6.58712e-29	FDR<0.05	Ubl3	24109	ubiquitin-like 3	-148504630	-148551673
ENSMUSG00000001700	376.079	505.963	356.102	522.474	440.155	0.428522	0.25781	1.66216	0.0964803	0.187348	Not Sig	Gramd2b	107022	GRAM domain containing 2B	56432131	56503792
ENSMUSG00000001707	574.041	412.639	508.407	325.924	455.253	-0.475238	0.20777	-2.28732	0.0221769	0.0547124	Not Sig	Eef1e1	66143	eukaryotic translation elongation factor 1 epsilon 1	-38645690	-38659028
ENSMUSG00000001729	4792.9	6227.26	4874.04	6047.07	5485.32	0.377494	0.0880271	4.28839	1.79977e-05	8.74258e-05	FDR<0.05	Akt1	11651	thymoma viral proto-oncogene 1	-112653820	-112674276
ENSMUSG00000001739	694.399	240.185	678.762	257.61	467.739	-1.53139	0.169292	-9.04587	1.48476e-19	2.7024e-18	FDR<0.05	Cldn15	60363	claudin 15	136967868	136975845
ENSMUSG00000001741	3842.98	2199.25	3744.63	2054.18	2960.26	-0.805287	0.167904	-4.79611	1.61775e-06	9.21156e-06	FDR<0.05	Il16	16170	interleukin 16	-83642818	-83735539
ENSMUSG00000001750	3847.62	5654.1	3492.73	5949.21	4735.92	0.555402	0.210059	2.64403	0.0081926	0.0231487	FDR<0.05	Tcirg1	27060	T cell, immune regulator 1, ATPase, H+ transporting, lysosomal V0 protein A3	-3896049	-3907133
ENSMUSG00000001751	284.591	1554.23	266.315	1460.62	891.438	2.44875	0.259076	9.45186	3.32853e-21	6.67731e-20	FDR<0.05	Naglu	27419	alpha-N-acetylglucosaminidase (Sanfilippo disease IIIB)	101070093	101077671
ENSMUSG00000001755	485.576	727.217	469.895	684.51	591.799	0.58262	0.118334	4.92354	8.49923e-07	5.04629e-06	FDR<0.05	Coasy	71743	Coenzyme A synthase	101082564	101086619
ENSMUSG00000001761	185.345	130.883	195.733	163.934	168.974	-0.500621	0.180201	-2.77812	0.0054675	0.0162273	FDR<0.05	Smo	319757	smoothened, frizzled class receptor	29735496	29761366
ENSMUSG00000001763	8101.28	123.775	7884.11	184.078	4073.31	-6.03055	0.198002	-30.457	9.67435e-204	6.837e-201	FDR<0.05	Tspan33	232670	tetraspanin 33	29694213	29718558
ENSMUSG00000001767	1351.85	1062.22	1416.91	1069.28	1225.07	-0.347147	0.0812491	-4.27263	1.93182e-05	9.34916e-05	FDR<0.05	Crnkl1	66877	crooked neck pre-mRNA splicing factor 1	-145917481	-145934700
ENSMUSG00000001768	889.645	1603.31	759.265	1668.45	1230.17	0.849221	0.182098	4.66354	3.1081e-06	1.69636e-05	FDR<0.05	Rin2	74030	Ras and Rab interactor 2	145786115	145887616
ENSMUSG00000001773	0	0	0	0	0	#N/A	#N/A	#N/A	#N/A	#N/A	#N/A	Folh1	53320	folate hydrolase 1	-86718975	-86775864
ENSMUSG00000001774	1542.24	1329.72	961.541	1312.11	1286.4	-0.21313	0.147154	-1.44835	0.147519	0.262226	Not Sig	Chordc1	66917	cysteine and histidine-rich domain (CHORD)-containing, zinc-binding protein 1	18292266	18314000
ENSMUSG00000001783	2285.43	2621	2358.7	2425.73	2422.72	0.197425	0.0943858	2.09168	0.0364668	0.0835732	Not Sig	Rtcb	28088	RNA 2',3'-cyclic phosphate and 5'-OH ligase	-85938636	-85957793
ENSMUSG00000001785	1091.75	1009.19	1118.65	1087.88	1076.87	-0.113266	0.183633	-0.616804	0.537364	0.680893	Not Sig	Pwp1	103136	PWP1 homolog, endonuclein	85871830	85889103
ENSMUSG00000001786	2036.42	492.275	2014.17	529.023	1267.97	-2.04825	0.113779	-18.002	1.87826e-72	2.01994e-70	FDR<0.05	Fbxo7	69754	F-box protein 7	86022153	86048328
ENSMUSG00000001794	4279.56	5981.22	4477.7	5713.38	5112.97	0.482912	0.142752	3.38288	0.00071731	0.00261846	FDR<0.05	Capns1	12336	calpain, small subunit 1	-30186933	-30195153
ENSMUSG00000001802	4.49316	5.7578	5.66639	3.16921	4.77164	0.344444	1.0281	0.33503	0.737603	0.836755	Not Sig	Lrp3	435965	low density lipoprotein receptor-related protein 3	-35200877	-35215345
ENSMUSG00000001804	0	0	0	0	0	#N/A	#N/A	#N/A	#N/A	#N/A	#N/A	Dsg4	16769	desmoglein 4	20436174	20471821
ENSMUSG00000001815	0	0	0.38922	0	0.0973051	0	4.40736	0	1	#N/A	#N/A	Evx2	14029	even-skipped homeobox 2	-74652990	-74659557
ENSMUSG00000001819	0	0	0	0	0	#N/A	#N/A	#N/A	#N/A	#N/A	#N/A	Hoxd13	15433	homeobox D13	74668224	74671603
ENSMUSG00000001823	0	0	0	0	0	#N/A	#N/A	#N/A	#N/A	#N/A	#N/A	Hoxd12	15432	homeobox D12	74675012	74677705
ENSMUSG00000001827	8.53358	0	7.41123	0.25832	4.05078	-5.61624	1.50257	-3.73775	0.000185673	0.000762177	FDR<0.05	Folr1	14275	folate receptor 1 (adult)	-101858330	-101870788
ENSMUSG00000001829	476.924	488.766	456.729	498.886	480.326	0.0371608	0.145237	0.255863	0.798056	0.878462	Not Sig	Clpb	20480	ClpB caseinolytic peptidase B	101663750	101790168
ENSMUSG00000001833	3973.65	3634.92	3874.88	3726.37	3802.45	-0.128467	0.0616021	-2.08543	0.0370305	0.0846769	Not Sig	Septin7	235072	septin 7	25252891	25308571
ENSMUSG00000001844	477.682	478.023	548.865	457.719	490.572	-0.000571063	0.151188	-0.00377717	0.996986	0.998237	Not Sig	Zdhhc4	72881	zinc finger, DHHC domain containing 4	-143316488	-143329238
ENSMUSG00000001847	5225.2	6760.5	4997.06	6792.52	5943.82	0.371559	0.109489	3.39358	0.000689852	0.00252966	FDR<0.05	Rac1	19353	Rac family small GTPase 1	-143505480	-143528031
ENSMUSG00000001855	2134.31	1818.86	1980.83	2002.71	1984.18	-0.23055	0.129829	-1.77579	0.0757673	0.153754	Not Sig	Nup214	227720	nucleoporin 214	31974449	32053975
ENSMUSG00000001864	7.8186	10.8973	7.93514	15.1095	10.4401	0.491624	0.56453	0.870854	0.383834	0.540483	Not Sig	Aif1l	108897	allograft inflammatory factor 1-like	31950302	31973442
ENSMUSG00000001865	530.191	1542.51	470.081	1779.78	1080.64	1.54041	0.259873	5.92752	3.07536e-09	2.4908e-08	FDR<0.05	Cpa3	12873	carboxypeptidase A3, mast cell	-20215615	-20242181
ENSMUSG00000001870	129.954	326.731	129.076	573.684	289.861	1.32858	0.356677	3.72489	0.0001954	0.000799407	FDR<0.05	Ltbp1	268977	latent transforming growth factor beta binding protein 1	75005528	75392512
ENSMUSG00000001891	1762.23	2088.19	1676.99	1967.25	1873.66	0.244799	0.106211	2.30483	0.0211759	0.0525996	Not Sig	Ugp2	216558	UDP-glucose pyrophosphorylase 2	-21321125	-21371267
ENSMUSG00000001901	2.77427	0.310482	1.47721	0.916033	1.3695	-3.04155	1.76557	-1.7227	0.0849424	0.169003	Not Sig	Kcnh6	192775	potassium voltage-gated channel, subfamily H (eag-related), member 6	106008147	106035594
ENSMUSG00000001909	921.832	1093.47	980.544	974.776	992.656	0.246925	0.12572	1.96409	0.0495201	0.108052	Not Sig	Trmt1	212528	tRNA methyltransferase 1	84689283	84699808
ENSMUSG00000001910	2777.64	2760.19	2705.65	2838.33	2770.45	-0.008803	0.0970296	-0.090725	0.927711	0.958475	Not Sig	Nacc1	66830	nucleus accumbens associated 1, BEN and BTB (POZ) domain containing	-84670478	-84687862
ENSMUSG00000001911	1339.17	487.284	1190.16	526.269	885.719	-1.4584	0.144196	-10.114	4.78793e-24	1.11467e-22	FDR<0.05	Nfix	18032	nuclear factor I/X	-84704711	-84773410
ENSMUSG00000001918	7947.47	4052.03	7117.78	3765.18	5720.61	-0.971849	0.16481	-5.8968	3.70622e-09	2.97544e-08	FDR<0.05	Slc1a5	20514	solute carrier family 1 (neutral amino acid transporter), member 5	16781345	16798274
ENSMUSG00000001924	8400.49	9676.35	8069.9	10071.8	9054.63	0.204093	0.0783826	2.6038	0.00921964	0.0256608	FDR<0.05	Uba1	22201	ubiquitin-like modifier activating enzyme 1	20658301	20683179
ENSMUSG00000001930	940.118	2127.86	1135.45	3413.75	1904.3	1.17831	0.28671	4.10977	3.96048e-05	0.000182053	FDR<0.05	Vwf	22371	Von Willebrand factor	125552947	125686679
ENSMUSG00000001942	283.516	407.58	282.223	502.546	368.966	0.524183	0.216015	2.4266	0.015241	0.0397121	FDR<0.05	Siae	22619	sialic acid acetylesterase	37613820	37648257
ENSMUSG00000001943	0.327417	2.17413	1.12783	4.72247	2.08796	2.52664	1.58509	1.59401	0.110934	0.209703	Not Sig	Vsig2	57276	V-set and immunoglobulin domain containing 2	37539254	37544205
ENSMUSG00000001946	75.0004	98.7717	59.4382	154.716	96.9815	0.395047	0.354846	1.11329	0.265583	0.413086	Not Sig	Esam	69524	endothelial cell-specific adhesion molecule	37528088	37538319
ENSMUSG00000001948	16.2511	14.2299	22.3689	9.05098	15.4752	-0.181484	0.495393	-0.366343	0.714109	0.820298	Not Sig	Spa17	20686	sperm autoantigenic protein 17	-37603293	-37613720
ENSMUSG00000001962	1079.09	1480.25	1019.83	1287.18	1216.59	0.456658	0.14004	3.26092	0.00111053	0.00389576	FDR<0.05	Fam50a	108160	family with sequence similarity 50, member A	74313032	74320149
ENSMUSG00000001964	1652.24	1545.62	1825.35	1565.76	1647.24	-0.0956514	0.0943541	-1.01375	0.310703	0.463944	Not Sig	Emd	13726	emerin	74254686	74257893
ENSMUSG00000001983	214.612	184.478	185.993	205.684	197.692	-0.219544	0.147981	-1.4836	0.137915	0.248712	Not Sig	Taco1	70207	translational activator of mitochondrially encoded cytochrome c oxidase I	106066090	106074033
ENSMUSG00000001985	0	0	0	0	0	#N/A	#N/A	#N/A	#N/A	#N/A	#N/A	Grik3	14807	glutamate receptor, ionotropic, kainate 3	125490695	125714173
ENSMUSG00000001986	612.046	652.694	712.002	755.638	683.095	0.0929229	0.188326	0.493414	0.62172	0.749829	Not Sig	Gria3	53623	glutamate receptor, ionotropic, AMPA3 (alpha 3)	41401397	41678601
ENSMUSG00000001988	0	0	0	0	0	#N/A	#N/A	#N/A	#N/A	#N/A	#N/A	Npas1	18142	neuronal PAS domain protein 1	-16455720	-16476780
ENSMUSG00000001995	1043.36	966.119	869.359	1045.87	981.179	-0.110275	0.146199	-0.75428	0.450681	0.604075	Not Sig	Sipa1l2	244668	signal-induced proliferation-associated 1 like 2	-125418067	-125569863
ENSMUSG00000001998	472.879	448.43	477.312	493.589	473.052	-0.0762317	0.163564	-0.466066	0.641169	0.765226	Not Sig	Ap4e1	108011	adaptor-related protein complex AP-4, epsilon 1	127008710	127069814
ENSMUSG00000001999	546.961	811.655	502.068	732.444	648.282	0.569416	0.204354	2.78642	0.00532936	0.0158942	FDR<0.05	Blvra	109778	biliverdin reductase A	127070656	127097084
ENSMUSG00000002006	206.48	256.785	150.395	238.97	213.157	0.312879	0.196319	1.59372	0.110998	0.209804	Not Sig	Pdzd4	245469	PDZ domain containing 4	-73793356	-73824969
ENSMUSG00000002007	273.16	168.684	242.113	182.997	216.738	-0.697035	0.285497	-2.44148	0.0146273	0.038258	FDR<0.05	Srpk3	56504	serine/arginine-rich protein specific kinase 3	73774404	73778924
ENSMUSG00000002010	2042.36	1981.55	2205.02	1848.46	2019.35	-0.0440292	0.0883356	-0.498431	0.618181	0.747163	Not Sig	Idh3g	15929	isocitrate dehydrogenase 3 (NAD+), gamma	-73778962	-73786897
ENSMUSG00000002012	23.8205	4.64483	29.7153	10.1015	17.0705	-2.34871	0.642356	-3.6564	0.000255785	0.00102293	FDR<0.05	Pnck	93843	pregnancy upregulated non-ubiquitously expressed CaM kinase	-73655991	-73659854
ENSMUSG00000002014	1408.63	2199.65	1525.45	2143.22	1819.24	0.642972	0.124074	5.18216	2.19335e-07	1.41025e-06	FDR<0.05	Ssr4	20832	signal sequence receptor, delta	73787022	73790828
ENSMUSG00000002015	1987.1	2491.18	1926.06	2257.81	2165.54	0.326227	0.150235	2.17144	0.029898	0.0706262	Not Sig	Bcap31	27061	B cell receptor associated protein 31	-73686177	-73716204
ENSMUSG00000002017	731.853	672.095	648.768	651.804	676.13	-0.121843	0.135194	-0.901245	0.367458	0.523504	Not Sig	Fam98a	72722	family with sequence similarity 98, member A	-75537084	-75551946
ENSMUSG00000002020	104.742	192.045	65.8896	119.282	120.49	0.874815	0.491983	1.77814	0.075381	0.153083	Not Sig	Ltbp2	16997	latent transforming growth factor beta binding protein 2	-84783211	-84876491
ENSMUSG00000002028	3662.38	2831.29	2810.7	3252.19	3139.14	-0.371336	0.216508	-1.71511	0.0863248	0.171162	Not Sig	Kmt2a	214162	lysine (K)-specific methyltransferase 2A	-44803354	-44881289
ENSMUSG00000002031	270.099	391.844	333.5	384.614	345.014	0.53427	0.174955	3.05376	0.00225995	0.0073963	FDR<0.05	Ift46	76568	intraflagellar transport 46	44773008	44792714
ENSMUSG00000002032	3.53882	3.98102	7.06236	4.65298	4.8088	0.190795	0.869195	0.219508	0.826254	0.89811	Not Sig	Tmem25	71687	transmembrane protein 25	-44793772	-44799247
ENSMUSG00000002033	121.553	59.0559	83.2836	38.9573	75.7125	-1.04445	0.483386	-2.1607	0.0307187	0.072268	Not Sig	Cd3g	12502	CD3 antigen, gamma polypeptide	-44969571	-44980431
ENSMUSG00000002043	333.999	819.394	359.759	826.094	584.811	1.29365	0.196841	6.57207	4.96221e-11	4.88811e-10	FDR<0.05	Trappc6a	67091	trafficking protein particle complex 6A	19508669	19516145
ENSMUSG00000002052	3292.21	3238.01	3345.81	3396.69	3318.18	-0.0237424	0.11484	-0.206744	0.83621	0.904739	Not Sig	Supt6	20926	SPT6, histone chaperone and transcription elongation factor	-78206748	-78245703
ENSMUSG00000002055	3990.49	674.718	3883.1	876.101	2356.1	-2.5644	0.122556	-20.9243	3.21486e-97	5.5608e-95	FDR<0.05	Spag5	54141	sperm associated antigen 5	78301590	78322457
ENSMUSG00000002057	0	0	0	0.25832	0.0645801	0	4.40736	0	1	#N/A	#N/A	Foxn1	15218	forkhead box N1	-78357576	-78386608
ENSMUSG00000002058	1237.94	950.38	1189.91	1026.97	1101.3	-0.381411	0.140442	-2.71579	0.00661178	0.0191591	FDR<0.05	Unc119	22248	unc-119 lipid binding chaperone	78346709	78349164
ENSMUSG00000002059	17.4511	40.8641	19.9646	36.7255	28.7513	1.22453	0.415374	2.94803	0.0031981	0.0101015	FDR<0.05	Rab34	19376	RAB34, member RAS oncogene family	78188747	78192193
ENSMUSG00000002064	699.362	938.454	646.284	890.637	793.684	0.424241	0.152337	2.78489	0.00535457	0.0159573	FDR<0.05	Sdf2	20316	stromal cell derived factor 2	78245750	78255496
ENSMUSG00000002068	1894.15	367.23	1843.51	360.967	1116.47	-2.36724	0.129736	-18.2466	2.2013e-74	2.50918e-72	FDR<0.05	Ccne1	12447	cyclin E1	-38097983	-38107490
ENSMUSG00000002076	3.64249	3.1191	1.53067	5.7829	3.51879	-0.241335	1.30869	-0.184409	0.853692	0.916457	Not Sig	Hsf2bp	74377	heat shock transcription factor 2 binding protein	-31944768	-32034508
ENSMUSG00000002083	521.88	393.26	874.628	417.216	551.746	-0.40656	0.204604	-1.98706	0.0469157	0.103262	Not Sig	Bbc3	170770	BCL2 binding component 3	16309582	16318334
ENSMUSG00000002100	63.5778	49.0365	65.5804	69.3842	61.8947	-0.37173	0.358643	-1.03649	0.299974	0.45164	Not Sig	Mybpc3	17868	myosin binding protein C, cardiac	91118143	91136516
ENSMUSG00000002102	3587.7	3229.57	3582.88	3083.66	3370.95	-0.151622	0.115922	-1.30796	0.190887	0.321327	Not Sig	Psmc3	19182	proteasome (prosome, macropain) 26S subunit, ATPase 3	91054015	91059438
ENSMUSG00000002103	438.386	1640.39	485.817	1767.16	1082.94	1.90331	0.247918	7.67719	1.62622e-14	2.1328e-13	FDR<0.05	Acp2	11432	acid phosphatase 2, lysosomal	91202911	91214098
ENSMUSG00000002104	17.7612	137.436	20.5827	104.031	69.9527	2.94715	0.461419	6.38713	1.6903e-10	1.56943e-09	FDR<0.05	Rapsn	19400	receptor-associated protein of the synapse	91035626	91045729
ENSMUSG00000002105	217.305	493.568	188.744	454.301	338.479	1.18432	0.197638	5.99234	2.06839e-09	1.71052e-08	FDR<0.05	Slc39a13	68427	solute carrier family 39 (metal ion transporter), member 13	-91061780	-91070315
ENSMUSG00000002107	5090.92	4692.81	4564.15	4768.22	4779.02	-0.117588	0.0843587	-1.3939	0.163347	0.284234	Not Sig	Celf2	14007	CUGBP, Elav-like family member 2	-6539698	-7081302
ENSMUSG00000002108	59.6101	79.9581	53.262	107.997	75.2069	0.422403	0.462125	0.914044	0.360694	0.516665	Not Sig	Nr1h3	22259	nuclear receptor subfamily 1, group H, member 3	-91184060	-91195116
ENSMUSG00000002109	276.821	246.225	261.576	299.988	271.152	-0.170177	0.220713	-0.771032	0.440688	0.594611	Not Sig	Ddb2	107986	damage specific DNA binding protein 2	-91211581	-91237066
ENSMUSG00000002111	5747.91	6631.41	5657.83	6118.92	6039.02	0.206207	0.0871746	2.36545	0.0180082	0.0458122	FDR<0.05	Spi1	20375	spleen focus forming virus (SFFV) proviral integration oncogene	91096677	91115759
ENSMUSG00000002129	2893.02	2125.92	2626.4	2143.39	2447.18	-0.444252	0.0934697	-4.7529	2.00518e-06	1.12289e-05	FDR<0.05	Sf3a1	67465	splicing factor 3a, subunit 1	4160353	4182541
ENSMUSG00000002147	4086.01	5802.77	3866.5	5914.05	4917.33	0.505947	0.0996123	5.07916	3.791e-07	2.36376e-06	FDR<0.05	Stat6	20852	signal transducer and activator of transcription 6	127642985	127660987
ENSMUSG00000002190	93.5161	1.60916	73.8335	2.2554	42.8035	-5.89367	0.691725	-8.52026	1.59202e-17	2.58559e-16	FDR<0.05	Clgn	12745	calmegin	83389841	83428552
ENSMUSG00000002204	3689.9	4296.76	3606.9	4110.14	3925.92	0.219584	0.0951825	2.30698	0.0210562	0.0523441	Not Sig	Napsa	16541	napsin A aspartic peptidase	44572444	44586846
ENSMUSG00000002205	1211.23	1632.66	1156.78	1457.19	1364.47	0.43082	0.128716	3.34705	0.000816759	0.00294112	FDR<0.05	Vrk3	101568	vaccinia related kinase 3	44748628	44777514
ENSMUSG00000002210	1135.69	893.84	1159.77	873.037	1015.58	-0.345815	0.112621	-3.0706	0.0021363	0.00703238	FDR<0.05	Smg9	71997	SMG9 nonsense mediated mRNA decay factor	24399627	24422777
ENSMUSG00000002221	2278.8	915.483	2204.63	1018.04	1604.24	-1.31591	0.0862687	-15.2536	1.55736e-52	1.01639e-50	FDR<0.05	Paxip1	55982	PAX interacting (with transcription-activation domain) protein 1	-27740080	-27791550
ENSMUSG00000002222	3491.8	2449.94	3419.37	2646.15	3001.82	-0.511324	0.100875	-5.0689	4.00119e-07	2.48542e-06	FDR<0.05	Rmnd5a	68477	required for meiotic nuclear division 5 homolog A	-71388633	-71440637
ENSMUSG00000002227	768.428	539.193	589.788	550.388	611.949	-0.512415	0.17799	-2.8789	0.0039907	0.012282	FDR<0.05	Mov10	17454	Mov10 RISC complex RNA helicase	-104794833	-104818563
ENSMUSG00000002228	21.4444	75.0973	20.557	56.892	43.4977	1.80593	0.439146	4.11236	3.91628e-05	0.000180188	FDR<0.05	Ppm1j	71887	protein phosphatase 1J	104781055	104786017
ENSMUSG00000002233	135.814	515.481	120.571	424.924	299.197	1.92297	0.31017	6.19973	5.65595e-10	4.96451e-09	FDR<0.05	Rhoc	11853	ras homolog family member C	104789033	104794459
ENSMUSG00000002240	0	0	0	0	0	#N/A	#N/A	#N/A	#N/A	#N/A	#N/A	Prr27	73779	proline rich 27	87825696	87846386
ENSMUSG00000002249	8.44985	15.2456	6.75385	9.56095	10.0026	0.856292	0.53675	1.59533	0.110639	0.209272	Not Sig	Tead3	21678	TEA domain family member 3	-28331672	-28350600
ENSMUSG00000002250	641.52	1326.62	571.162	1342.7	970.502	1.04841	0.0914678	11.462	2.04635e-30	6.25666e-29	FDR<0.05	Ppard	19015	peroxisome proliferator activator receptor delta	28232753	28301469
ENSMUSG00000002257	2304.92	1997.7	2245.66	2007.36	2138.91	-0.206574	0.111646	-1.85025	0.0642768	0.134168	Not Sig	Def6	23853	differentially expressed in FDCP 6	28207777	28228608
ENSMUSG00000002265	2.69681	1.91927	0.376116	0.304974	1.32429	-0.508528	1.68914	-0.301058	0.76337	0.854617	Not Sig	Peg3	18616	paternally expressed 3	-6705959	-6730419
ENSMUSG00000002266	0	0	0	0	0	#N/A	#N/A	#N/A	#N/A	#N/A	#N/A	Zim1	22776	zinc finger, imprinted 1	-6675442	-6696432
ENSMUSG00000002274	428.886	303.681	469.055	296.075	374.424	-0.499706	0.14577	-3.42803	0.000607968	0.00225797	FDR<0.05	Metrn	70083	meteorin, glial cell differentiation regulator	-25794570	-25797045
ENSMUSG00000002279	239.912	547.386	199.424	382.918	342.41	1.18957	0.200059	5.94609	2.74617e-09	2.24106e-08	FDR<0.05	Lmf1	76483	lipase maturation factor 1	25579173	25662826
ENSMUSG00000002280	581.848	573.389	568.438	584.668	577.086	-0.0215418	0.115997	-0.18571	0.852672	0.915719	Not Sig	Ciao3	67563	cytosolic iron-sulfur assembly component 3	25773775	25783332
ENSMUSG00000002289	117.703	82.2355	92.5594	74.5486	91.7617	-0.521003	0.267248	-1.94951	0.0512344	0.111136	Not Sig	Angptl4	57875	angiopoietin-like 4	-33774899	-33781575
ENSMUSG00000002297	1985.83	845.77	2097.27	867.463	1449.08	-1.23079	0.105421	-11.6751	1.70964e-31	5.4777e-30	FDR<0.05	Dbf4	27214	DBF4 zinc finger	-8396968	-8422716
ENSMUSG00000002307	1089.29	1002.21	1119.3	1005.03	1053.95	-0.120634	0.118495	-1.01806	0.308652	0.46151	Not Sig	Daxx	13163	Fas death domain-associated protein	33909497	33915590
ENSMUSG00000002308	69.1917	144.148	75.7429	115.819	101.225	1.06276	0.231665	4.58748	4.48619e-06	2.37767e-05	FDR<0.05	Cd320	54219	CD320 antigen	33843090	33849774
ENSMUSG00000002319	444.451	679.904	398.93	590.49	528.444	0.615202	0.142399	4.32026	1.55847e-05	7.63493e-05	FDR<0.05	Ipo4	75751	importin 4	-55625399	-55635684
ENSMUSG00000002320	1345.47	1229.46	1287.63	1181.96	1261.13	-0.129703	0.128635	-1.0083	0.313309	0.467017	Not Sig	Tm9sf1	74140	transmembrane 9 superfamily member 1	-55635965	-55643806
ENSMUSG00000002324	150.527	23.9247	169.794	30.5901	93.7089	-2.65441	0.282311	-9.40243	5.3319e-21	1.05423e-19	FDR<0.05	Rec8	56739	REC8 meiotic recombination protein	55618165	55625395
ENSMUSG00000002325	2050.07	1453.07	2014.72	1640.7	1789.64	-0.496539	0.19342	-2.56715	0.0102539	0.0281203	FDR<0.05	Irf9	16391	interferon regulatory factor 9	55603984	55610030
ENSMUSG00000002326	462.264	598.769	422	542.42	506.363	0.373261	0.105901	3.52463	0.000424076	0.00162527	FDR<0.05	Gmpr2	105446	guanosine monophosphate reductase 2	55672234	55678751
ENSMUSG00000002329	516.943	462.905	455.685	475.411	477.736	-0.15909	0.104314	-1.5251	0.127233	0.233914	Not Sig	Mdp1	67881	magnesium-dependent phosphatase 1	-55657890	-55660451
ENSMUSG00000002332	744.525	981.811	749.575	951.391	856.826	0.398348	0.185462	2.14787	0.0317244	0.0742597	Not Sig	Dhrs1	52585	dehydrogenase/reductase (SDR family) member 1	-55739019	-55745684
ENSMUSG00000002341	0.727973	0.917541	0.376116	0.609948	0.657895	0.354559	2.68811	0.131899	0.895064	#N/A	#N/A	Ncan	13004	neurocan	-70093084	-70120844
ENSMUSG00000002342	526.515	557.98	580.56	579.909	561.241	0.0843141	0.105216	0.801344	0.422933	0.578045	Not Sig	Tmem161a	234371	transmembrane protein 161A	70172407	70183681
ENSMUSG00000002343	224.011	201.304	168.539	182.774	194.157	-0.151425	0.183192	-0.826591	0.408469	0.564251	Not Sig	Armc6	76813	armadillo repeat containing 6	-70220192	-70234422
ENSMUSG00000002345	377.29	463.061	407.143	431.546	419.76	0.293452	0.146135	2.00809	0.0446334	0.0991298	Not Sig	Borcs8	72368	BLOC-1 related complex subunit 8	70139498	70148634
ENSMUSG00000002346	309.865	104.154	245.737	110.651	192.602	-1.57466	0.188721	-8.34383	7.19243e-17	1.1119e-15	FDR<0.05	Slc25a42	73095	solute carrier family 25, member 42	-70184339	-70212281
ENSMUSG00000002365	1100.53	2853.75	956.499	3068.06	1994.71	1.37482	0.24984	5.5028	3.73815e-08	2.66158e-07	FDR<0.05	Snx9	66616	sorting nexin 9	5841323	5931956
ENSMUSG00000002372	2250.42	1720.85	2113.35	1678.26	1940.72	-0.387401	0.0724007	-5.35079	8.75704e-08	5.9279e-07	FDR<0.05	Ranbp3	71810	RAN binding protein 3	56673224	56711769
ENSMUSG00000002379	541.022	707.133	609.433	614.889	618.119	0.385672	0.177053	2.17829	0.0293845	0.0696449	Not Sig	Ndufa11	69875	NADH:ubiquinone oxidoreductase subunit A11	56717761	56724248
ENSMUSG00000002384	10.2159	0	20.5014	1.64434	8.09041	-5.87815	1.33985	-4.38718	1.14832e-05	5.73234e-05	FDR<0.05	Bmp8b	12164	bone morphogenetic protein 8b	123105160	123126094
ENSMUSG00000002393	165.987	340.852	152.857	324.971	246.167	1.03818	0.257469	4.03228	5.52393e-05	0.000247571	FDR<0.05	Nr2f6	13864	nuclear receptor subfamily 2, group F, member 6	-71374118	-71381952
ENSMUSG00000002395	1240.68	1505.23	1553.95	1458.24	1439.53	0.278487	0.104133	2.67435	0.00748743	0.0213711	FDR<0.05	Use1	67023	unconventional SNARE in the ER 1 homolog (S. cerevisiae)	71366847	71369732
ENSMUSG00000002396	309.788	289.604	250.258	302.736	288.097	-0.0982539	0.14391	-0.682744	0.494769	0.644687	Not Sig	Ocel1	77090	occludin/ELL domain containing 1	71371297	71373689
ENSMUSG00000002409	336.401	200.51	337.151	218.304	273.092	-0.748371	0.186508	-4.01253	6.0071e-05	0.000267915	FDR<0.05	Dyrk1b	13549	dual-specificity tyrosine-(Y)-phosphorylation regulated kinase 1b	28179482	28187298
ENSMUSG00000002413	1712.38	1898.75	1591.55	2197.64	1850.08	0.148912	0.13681	1.08846	0.276392	0.425357	Not Sig	Braf	109880	Braf transforming gene	-39603236	-39725463
ENSMUSG00000002416	298.861	312.278	360.968	241.705	303.453	0.062702	0.166164	0.377351	0.705912	0.814666	Not Sig	Ndufb2	68198	NADH:ubiquinone oxidoreductase subunit B2	39592564	39599843
ENSMUSG00000002428	1015.43	969.827	912.777	1088.03	996.516	-0.0656232	0.100871	-0.650564	0.515328	0.661991	Not Sig	Hltf	20585	helicase-like transcription factor	20058290	20118491
ENSMUSG00000002455	1694.76	1671.68	1646.21	1651.47	1666.03	-0.0193614	0.0821332	-0.235732	0.813641	0.888971	Not Sig	Prpf6	68879	pre-mRNA splicing factor 6	181601318	181655661
ENSMUSG00000002458	2633.18	2551.95	2193.75	2403.83	2445.68	-0.0454218	0.122731	-0.370093	0.711313	0.818493	Not Sig	Rgs19	56470	regulator of G-protein signaling 19	-181688418	-181691817
ENSMUSG00000002459	0.654834	0	0.36249	0	0.254331	-1.92698	4.37608	-0.440344	0.659688	#N/A	#N/A	Rgs20	58175	regulator of G-protein signaling 20	-4909575	-5070285
ENSMUSG00000002475	3.87922	0.310482	0	2.44312	1.65821	-3.51906	1.89325	-1.85874	0.0630641	0.13206	Not Sig	Abhd3	106861	abhydrolase domain containing 3	-10644410	-10706696
ENSMUSG00000002477	1129.68	849.862	1204.62	791.151	993.829	-0.410964	0.102719	-4.00087	6.31099e-05	0.000280306	FDR<0.05	Snrpd1	20641	small nuclear ribonucleoprotein D1	10617795	10628230
ENSMUSG00000002486	295.384	230.18	218.205	226.292	242.515	-0.359005	0.167409	-2.14449	0.0319939	0.074834	Not Sig	Tchp	77832	trichoplein, keratin filament binding	114707778	114722327
ENSMUSG00000002489	2357.56	1724.55	2535.5	1971.14	2147.19	-0.451238	0.132785	-3.39826	0.00067815	0.00249132	FDR<0.05	Tiam1	21844	T cell lymphoma invasion and metastasis 1	-89787110	-89818352
ENSMUSG00000002496	1620.69	1539.95	1511.68	1558.99	1557.83	-0.0736018	0.112994	-0.651381	0.514801	0.661554	Not Sig	Tsc2	22084	TSC complex subunit 2	-24595815	-24632627
ENSMUSG00000002500	30.0467	20.8489	25.0814	21.4479	24.3562	-0.528757	0.373951	-1.41397	0.157369	0.275838	Not Sig	Rpl3l	66211	ribosomal protein L3-like	24727825	24736143
ENSMUSG00000002504	85.0602	38.985	486.952	300.072	227.767	-1.12805	0.265661	-4.24619	2.17441e-05	0.000104394	FDR<0.05	Nherf2	65962	NHERF family PDZ scaffold protein 2	-24639285	-24650305
ENSMUSG00000002524	3051.58	2535.94	3071.36	2467.43	2781.58	-0.266709	0.0591665	-4.50777	6.55125e-06	3.38794e-05	FDR<0.05	Puf60	67959	poly-U binding splicing factor 60	-76070181	-76080946
ENSMUSG00000002546	2243.12	2427.62	2359.56	2376.61	2351.73	0.113957	0.0984338	1.1577	0.246986	0.391942	Not Sig	Golga2	99412	golgi autoantigen, golgin subfamily a, 2	32288325	32307913
ENSMUSG00000002550	603.457	471.244	646.012	480.28	550.248	-0.355993	0.0981706	-3.62627	0.000287548	0.00113964	FDR<0.05	Uck1	22245	uridine-cytidine kinase 1	-32255001	-32260105
ENSMUSG00000002565	59.2048	222.634	40.6809	304.918	156.859	1.91058	0.410328	4.65623	3.22052e-06	1.75268e-05	FDR<0.05	Scin	20259	scinderin	-40059770	-40134228
ENSMUSG00000002578	11.7301	47.8652	11.6806	33.1767	26.1131	2.03071	0.575773	3.52693	0.000420415	0.00161274	FDR<0.05	Ikzf4	22781	IKAROS family zinc finger 4	-128630842	-128645993
ENSMUSG00000002580	423.016	684.343	440.173	545.755	523.322	0.693121	0.145854	4.75215	2.01269e-06	1.12659e-05	FDR<0.05	Mien1	103742	migration and invasion enhancer 1	-98437707	-98438988
ENSMUSG00000002588	0	0	0	0	0	#N/A	#N/A	#N/A	#N/A	#N/A	#N/A	Pon1	18979	paraoxonase 1	-5168089	-5193946
ENSMUSG00000002602	972.533	233.619	654.281	360.525	555.24	-2.05754	0.644221	-3.19384	0.00140396	0.00481583	FDR<0.05	Axl	26362	AXL receptor tyrosine kinase	-25756499	-25788733
ENSMUSG00000002603	4918.49	8551.71	4828.59	8903.43	6800.56	0.797962	0.107455	7.42599	1.1194e-13	1.37822e-12	FDR<0.05	Tgfb1	21803	transforming growth factor, beta 1	25687001	25705077
ENSMUSG00000002608	1848.61	1571.25	1640.52	1540.63	1650.25	-0.234248	0.105044	-2.23	0.0257475	0.0622242	Not Sig	Ccdc97	52132	coiled-coil domain containing 97	-25711112	-25719035
ENSMUSG00000002617	73.4611	97.52	43.2885	57.0374	67.8268	0.407211	0.235664	1.72793	0.0840003	0.167479	Not Sig	Zfp40	22700	zinc finger protein 40	-23173868	-23193228
ENSMUSG00000002625	1480.32	1063.83	1514.36	1105.2	1290.93	-0.477125	0.161373	-2.95666	0.00310986	0.00984796	FDR<0.05	Akap8l	54194	A kinase (PRKA) anchor protein 8-like	-32321423	-32350577
ENSMUSG00000002633	0.654834	0.310482	0.72498	0	0.422574	-0.967123	4.07637	-0.237251	0.812462	#N/A	#N/A	Shh	20423	sonic hedgehog	-28456839	-28467101
ENSMUSG00000002635	282.51	324.392	258.242	304.224	292.342	0.198934	0.138818	1.43305	0.151842	0.2681	Not Sig	Pdcd2l	68079	programmed cell death 2-like	-34184496	-34196670
ENSMUSG00000002658	2310.7	1708.58	2520.56	1717.3	2064.28	-0.435243	0.106475	-4.08773	4.35611e-05	0.000198724	FDR<0.05	Gtf2f1	98053	general transcription factor IIF, polypeptide 1	-57003401	-57011288
ENSMUSG00000002660	423.743	438.316	436.429	396.467	423.739	0.0500355	0.127352	0.392891	0.6944	0.806119	Not Sig	Clpp	53895	caseinolytic mitochondrial matrix peptidase proteolytic subunit	56990263	56996371
ENSMUSG00000002661	114.186	178.419	130.938	150.88	143.606	0.64143	0.222417	2.88391	0.0039277	0.0121122	FDR<0.05	Alkbh7	66400	alkB homolog 7	56997338	56999336
ENSMUSG00000002664	3.61629	0	1.49084	0.25832	1.34136	-4.37473	2.01018	-2.17628	0.029534	0.0699267	Not Sig	Pspn	19197	persephin	-56999312	-57000105
ENSMUSG00000002668	1870	2137.99	1517.51	2118.67	1911.04	0.192855	0.196454	0.981681	0.326257	0.4811	Not Sig	Dennd1c	70785	DENN domain containing 1C	-57066054	-57078498
ENSMUSG00000002679	347.75	291.826	359.593	239.202	309.593	-0.251663	0.118632	-2.12137	0.0338903	0.0785934	Not Sig	Med6	69792	mediator complex subunit 6	-81573556	-81595008
ENSMUSG00000002688	2.1281	0.310482	0	0.822726	0.815327	-2.65176	2.48052	-1.06904	0.285054	#N/A	#N/A	Prkd1	18760	protein kinase D1	-50341230	-50649249
ENSMUSG00000002699	2810.11	4790.2	2558.68	4232.85	3597.96	0.76944	0.13301	5.78484	7.25808e-09	5.64911e-08	FDR<0.05	Lcp2	16822	lymphocyte cytosolic protein 2	34046927	34092281
ENSMUSG00000002718	2427.11	2014.44	2217.73	2108.06	2191.83	-0.268827	0.141597	-1.89853	0.0576262	0.122559	Not Sig	Cse1l	110750	chromosome segregation 1-like (S. cerevisiae)	166906095	166946389
ENSMUSG00000002728	397.459	763.102	387.939	733.788	570.572	0.94115	0.163865	5.74346	9.27604e-09	7.12776e-08	FDR<0.05	Naa20	67877	N(alpha)-acetyltransferase 20, NatB catalytic subunit	145903240	145916425
ENSMUSG00000002731	252.082	330.231	301.03	312.62	298.991	0.388859	0.201796	1.92699	0.0539803	0.116064	Not Sig	Prkra	23992	protein kinase, interferon inducible double stranded RNA dependent activator	-76629897	-76648027
ENSMUSG00000002732	26.1745	18.718	32.8805	25.3099	25.7707	-0.484039	0.391949	-1.23495	0.216848	0.354979	Not Sig	Fkbp7	14231	FK506 binding protein 7	-76663033	-76673098
ENSMUSG00000002733	416.105	832.017	357.79	793.577	599.872	1.00041	0.108947	9.18251	4.21168e-20	7.93418e-19	FDR<0.05	Plekha3	83435	pleckstrin homology domain-containing, family A (phosphoinositide binding specific) member 3	76675314	76697335
ENSMUSG00000002741	1765.82	2401	1679.25	2089.09	1983.79	0.443542	0.0963923	4.60143	4.19608e-06	2.233e-05	FDR<0.05	Ykt6	56418	YKT6 v-SNARE homolog (S. cerevisiae)	5955757	5967781
ENSMUSG00000002748	7990.93	4501.27	6565.03	5171.98	6057.3	-0.82792	0.11742	-7.0509	1.77762e-12	1.99499e-11	FDR<0.05	Baz1b	22385	bromodomain adjacent to zinc finger domain, 1B	135187322	135246129
ENSMUSG00000002763	999.916	911.529	805.306	941.766	914.629	-0.133747	0.108898	-1.22819	0.219375	0.358215	Not Sig	Pex6	224824	peroxisomal biogenesis factor 6	46711475	46725543
ENSMUSG00000002767	576.208	766.714	642.538	685.231	667.673	0.412161	0.131994	3.12257	0.00179278	0.00600223	FDR<0.05	Mrpl2	27398	mitochondrial ribosomal protein L2	46646220	46650132
ENSMUSG00000002768	605.14	852.503	610.522	785.924	713.522	0.494035	0.108464	4.55483	5.24276e-06	2.74512e-05	FDR<0.05	Mea1	17256	male enhanced antigen 1	46680985	46683126
ENSMUSG00000002769	14.3343	14.3709	10.4589	14.8932	13.5143	0.0115486	0.640226	0.0180383	0.985608	0.99127	Not Sig	Gnmt	14711	glycine N-methyltransferase	-46725663	-46729165
ENSMUSG00000002771	11.0021	13.621	6.84767	12.3035	10.9436	0.30853	0.614808	0.501831	0.615786	0.74521	Not Sig	Grin2d	14814	glutamate receptor, ionotropic, NMDA2D (epsilon 4)	-45832482	-45866681
ENSMUSG00000002778	1401.78	1847.75	1454.44	1729.38	1608.34	0.398533	0.124971	3.189	0.00142764	0.00488555	FDR<0.05	Kdelr1	68137	KDEL (Lys-Asp-Glu-Leu) endoplasmic reticulum protein retention receptor 1	45872839	45883726
ENSMUSG00000002781	163.428	205.174	174.483	203.726	186.703	0.330853	0.197794	1.67271	0.0943837	0.183991	Not Sig	Tmem143	70209	transmembrane protein 143	45897068	45917413
ENSMUSG00000002791	0	0.945728	0.36249	0.918255	0.556618	2.27961	2.80992	0.811271	0.41721	#N/A	#N/A	#N/A	#N/A	#N/A	#N/A	#N/A
ENSMUSG00000002797	103.87	89.2347	96.2765	93.8098	95.7977	-0.222107	0.233461	-0.951366	0.341419	0.49693	Not Sig	Ggct	110175	gamma-glutamyl cyclotransferase	-54985094	-54992867
ENSMUSG00000002799	79.2092	160.017	132.66	217.201	147.272	1.01767	0.342504	2.97126	0.0029658	0.00944375	FDR<0.05	Jag2	16450	jagged 2	-112908589	-112929495
ENSMUSG00000002803	121.532	129.605	107.332	151.6	127.517	0.0896351	0.16703	0.53664	0.591516	0.726148	Not Sig	Btbd6	399566	BTB (POZ) domain containing 6	112976481	112978940
ENSMUSG00000002804	92.5844	179.096	98.739	204.636	143.764	0.947403	0.188293	5.03153	4.86574e-07	2.99239e-06	FDR<0.05	Nudt14	66174	nudix hydrolase 14	-112934290	-112942142
ENSMUSG00000002808	385.689	66.4221	428.833	60.1922	235.284	-2.53602	0.38661	-6.55964	5.39379e-11	5.28587e-10	FDR<0.05	Epdr1	105298	ependymin related protein 1 (zebrafish)	-19591707	-19619830
ENSMUSG00000002812	4365.78	5008.25	4211.29	5203.32	4697.16	0.197968	0.079459	2.49145	0.0127223	0.0338881	FDR<0.05	Flii	14248	flightless I actin binding protein	-60714145	-60727263
ENSMUSG00000002814	488.409	446.148	502.059	469.387	476.501	-0.129285	0.119022	-1.08623	0.277379	0.426536	Not Sig	Top3a	21975	topoisomerase (DNA) III alpha	-60738208	-60777365
ENSMUSG00000002820	2222.85	717.905	2002.97	707.297	1412.75	-1.63093	0.101573	-16.0568	5.12359e-58	3.89944e-56	FDR<0.05	Atg4d	235040	autophagy related 4D, cysteine peptidase	21265284	21274837
ENSMUSG00000002825	220.687	274.452	247.869	214.734	239.435	0.317023	0.199222	1.5913	0.111541	0.210544	Not Sig	Qtrt1	60507	queuine tRNA-ribosyltransferase catalytic subunit 1	21411836	21420279
ENSMUSG00000002831	21.8639	8.63858	13.011	12.688	14.0504	-1.34476	0.590544	-2.27715	0.0227774	0.0559761	Not Sig	Plin4	57435	perilipin 4	-56100588	-56109782
ENSMUSG00000002833	1737.19	1293.95	1747.51	1356.2	1533.71	-0.425228	0.0909101	-4.67746	2.90453e-06	1.59369e-05	FDR<0.05	Hdgfl2	15193	HDGF like 2	56079630	56100604
ENSMUSG00000002835	2926.21	1133.14	2850.78	1162.87	2018.25	-1.36867	0.0928543	-14.74	3.5704e-49	2.11277e-47	FDR<0.05	Chaf1a	27221	chromatin assembly factor 1, subunit A (p150)	56040415	56068026
ENSMUSG00000002844	1675.26	2114.98	1586.93	2021.42	1849.65	0.336535	0.109862	3.06325	0.00218946	0.00719017	FDR<0.05	Adprh	11544	ADP-ribosylarginine hydrolase	-38445398	-38452689
ENSMUSG00000002845	476.504	746.904	470.726	741.871	609.001	0.649899	0.117465	5.53272	3.15307e-08	2.27049e-07	FDR<0.05	Tmem39a	67846	transmembrane protein 39a	38562813	38592162
ENSMUSG00000002846	342.464	343.116	275.676	315.214	319.117	0.00566076	0.14189	0.0398954	0.968176	0.981228	Not Sig	Timmdc1	76916	translocase of inner mitochondrial membrane domain containing 1	-38497842	-38522663
ENSMUSG00000002847	14.6898	30.3441	8.24469	13.5064	16.6962	1.04563	0.733107	1.42629	0.153784	0.270871	Not Sig	Pla1a	85031	phospholipase A1 member A	-38396116	-38433145
ENSMUSG00000002870	7503.74	2231.09	7681.25	2372.13	4947.06	-1.74985	0.108661	-16.1038	2.40018e-58	1.85526e-56	FDR<0.05	Mcm2	17216	minichromosome maintenance complex component 2	-88883473	-88898780
ENSMUSG00000002871	998.378	795.457	834.698	806.364	858.724	-0.327658	0.233399	-1.40385	0.160363	0.279889	Not Sig	Tpra1	24100	transmembrane protein, adipocyte asscociated 1	88902250	88912240
ENSMUSG00000002881	1115.68	2069.77	1338.3	2137.38	1665.28	0.891622	0.144955	6.15104	7.69787e-10	6.67391e-09	FDR<0.05	Nab1	17936	Ngfi-A binding protein 1	-52455848	-52500448
ENSMUSG00000002885	7846.07	4024.97	8657.11	3687.31	6053.86	-0.962919	0.25233	-3.81611	0.00013557	0.000569616	FDR<0.05	Adgre5	26364	adhesion G protein-coupled receptor E5	-83723250	-83741311
ENSMUSG00000002897	6375.48	3175.57	5222.48	3585.11	4589.66	-1.00563	0.15123	-6.64968	2.93737e-11	2.95469e-10	FDR<0.05	Il17ra	16172	interleukin 17 receptor A	120463196	120483727
ENSMUSG00000002900	59.9715	110.81	53.9629	72.429	74.2933	0.885479	0.45216	1.95833	0.0501911	0.109227	Not Sig	Lamb1	16777	laminin B1	31265292	31329644
ENSMUSG00000002908	11.9216	2.51242	5.22318	3.68585	5.83576	-2.23798	0.875931	-2.55497	0.0106197	0.0289933	FDR<0.05	Kcnn1	84036	potassium intermediate/small conductance calcium-activated channel, subfamily N, member 1	-70843163	-70863258
ENSMUSG00000002910	494.253	228.322	393.079	238.805	338.615	-1.11608	0.168218	-6.63471	3.25132e-11	3.26253e-10	FDR<0.05	Arrdc2	70807	arrestin domain containing 2	-70835137	-70839720
ENSMUSG00000002930	0	0	0	0	0	#N/A	#N/A	#N/A	#N/A	#N/A	#N/A	Ppp1r17	19051	protein phosphatase 1, regulatory subunit 17	56017496	56032689
ENSMUSG00000002944	3957.9	1731.05	3688.81	1723.62	2775.34	-1.19296	0.291098	-4.09814	4.16488e-05	0.000190739	FDR<0.05	Cd36	12491	CD36 molecule	-17781689	-17888959
ENSMUSG00000002948	1027.97	1073.65	1038.16	1097.56	1059.33	0.0624622	0.113048	0.552529	0.580586	0.717004	Not Sig	Map2k7	26400	mitogen-activated protein kinase kinase 7	4238739	4247897
ENSMUSG00000002949	879.042	982.585	940.379	929.228	932.808	0.161696	0.108065	1.49629	0.134578	0.244033	Not Sig	Timm44	21856	translocase of inner mitochondrial membrane 44	-4259730	-4275905
ENSMUSG00000002957	5558.48	6333.05	5123.83	6699.94	5928.82	0.188239	0.299293	0.628948	0.529383	0.674373	Not Sig	Ap2a2	11772	adaptor-related protein complex 2, alpha 2 subunit	141562179	141633011
ENSMUSG00000002963	4765.75	3437.67	4932.12	3932.69	4267.06	-0.471429	0.101422	-4.64821	3.34829e-06	1.81662e-05	FDR<0.05	Pnkp	59047	polynucleotide kinase 3'- phosphatase	44857145	44862929
ENSMUSG00000002968	1171.19	1230.17	1243.74	1272.98	1229.52	0.0710798	0.12658	0.561541	0.574429	0.712313	Not Sig	Med25	75613	mediator complex subunit 25	-44876764	-44892424
ENSMUSG00000002980	11.1789	8.63901	10.8209	7.80281	9.61041	-0.36653	0.695237	-0.527201	0.598054	0.731632	Not Sig	Bcam	57278	basal cell adhesion molecule	-19756137	-19770532
ENSMUSG00000002981	2460.95	2448.71	2387.42	2504.89	2450.49	-0.00686899	0.0870969	-0.078866	0.937139	0.963839	Not Sig	Clptm1	56457	cleft lip and palate associated transmembrane protein 1	-19631579	-19665030
ENSMUSG00000002983	428.497	1325.76	727.024	1371.53	963.204	1.62982	0.305735	5.33083	9.77658e-08	6.57856e-07	FDR<0.05	Relb	19698	avian reticuloendotheliosis viral (v-rel) oncogene related B	-19606222	-19629438
ENSMUSG00000002984	1067.65	1275.91	1123.15	1186.55	1163.31	0.25703	0.104842	2.45161	0.0142221	0.0373165	FDR<0.05	Tomm40	53333	translocase of outer mitochondrial membrane 40	-19701312	-19715429
ENSMUSG00000002985	4117.44	6101.31	3464.37	5742.27	4856.35	0.567377	1.0076	0.563095	0.57337	0.711606	Not Sig	Apoe	11816	apolipoprotein E	-19696243	-19698398
ENSMUSG00000002992	57.3887	66.1827	44.3308	52.0814	54.9959	0.206734	0.584772	0.35353	0.723691	0.827042	Not Sig	Apoc2	11813	apolipoprotein C2	-19671578	-19677941
ENSMUSG00000002996	2480.57	1996.96	2844.91	1808.7	2282.78	-0.313127	0.118978	-2.63181	0.00849304	0.0238858	FDR<0.05	Hbp1	73389	high mobility group box transcription factor 1	-31926454	-31950245
ENSMUSG00000002997	3424.18	1193.13	3283.07	1642.3	2385.67	-1.52046	0.0838206	-18.1394	1.55609e-73	1.73378e-71	FDR<0.05	Prkar2b	19088	protein kinase, cAMP dependent regulatory, type II beta	-31958470	-32060589
ENSMUSG00000003031	4626.61	1879.42	4652.07	2398.13	3389.06	-1.29987	0.161857	-8.03102	9.66654e-16	1.37336e-14	FDR<0.05	Cdkn1b	12576	cyclin-dependent kinase inhibitor 1B	134920400	134925525
ENSMUSG00000003032	4801.17	1250.55	6703.34	841.503	3399.14	-1.9405	0.216451	-8.96508	3.10046e-19	5.53717e-18	FDR<0.05	Klf4	16600	Kruppel-like factor 4 (gut)	-55527136	-55532475
ENSMUSG00000003033	2577.77	2241.67	2548.53	2115.25	2370.8	-0.201868	0.0814712	-2.47778	0.0132202	0.0350258	FDR<0.05	Ap1m1	11767	adaptor-related protein complex AP-1, mu subunit 1	72240017	72257386
ENSMUSG00000003037	3215.96	3429.36	3058.6	3275.16	3244.77	0.0926429	0.0764664	1.21155	0.225684	0.366413	Not Sig	Rab8a	17274	RAB8A, member RAS oncogene family	72161199	72181366
ENSMUSG00000003038	9960.34	4566.31	8009.59	3021.77	6389.5	-1.12519	0.163565	-6.87918	6.01962e-12	6.44011e-11	FDR<0.05	Hmgn2	15331	high mobility group nucleosomal binding domain 2	-133964738	-133967991
ENSMUSG00000003039	3103.6	2328.83	3299.68	2067.14	2699.81	-0.414367	0.0749403	-5.5293	3.2151e-08	2.31179e-07	FDR<0.05	Fam32a	67922	family with sequence similarity 32, member A	72219744	72225034
ENSMUSG00000003051	1.01882	0	0.376116	0.516641	0.477894	-2.55979	3.25855	-0.785561	0.432125	#N/A	#N/A	Elf3	13710	E74-like factor 3	-135253573	-135258472
ENSMUSG00000003053	0.327417	0	0	0	0.0818542	-1.12616	4.40736	-0.255518	0.798323	#N/A	#N/A	Cyp2c29	13095	cytochrome P450, family 2, subfamily c, polypeptide 29	39287084	39330713
ENSMUSG00000003062	282.077	655.47	297.385	659.728	473.665	1.21533	0.230769	5.26643	1.39102e-07	9.19724e-07	FDR<0.05	Stard3nl	76205	STARD3 N-terminal like	-19364955	-19395813
ENSMUSG00000003068	6621.36	3089.73	5817.91	3098.28	4656.82	-1.09956	0.105283	-10.4439	1.56298e-25	3.87379e-24	FDR<0.05	Stk11	20869	serine/threonine kinase 11	80115794	80130679
ENSMUSG00000003070	4.88938	6.11113	4.51026	10.0527	6.39086	0.306607	0.85512	0.358555	0.719928	0.824441	Not Sig	Efna2	13637	ephrin A2	80179481	80190010
ENSMUSG00000003072	2137.08	2842.73	2373.37	2527.56	2470.18	0.411426	0.102908	3.99798	6.38844e-05	0.000283339	FDR<0.05	Atp5d	66043	ATP synthase, H+ transporting, mitochondrial F1 complex, delta subunit	80142314	80145818
ENSMUSG00000003099	1447.4	1315.29	1328.77	1292.8	1346.06	-0.137718	0.0966164	-1.42541	0.15404	0.271187	Not Sig	Ppp5c	19060	protein phosphatase 5, catalytic subunit	-17004640	-17027914
ENSMUSG00000003119	2241.2	1504.48	2057	1556.74	1839.86	-0.575087	0.117851	-4.87977	1.0621e-06	6.22242e-06	FDR<0.05	Cdk12	69131	cyclin-dependent kinase 12	98203304	98253540
ENSMUSG00000003123	711.49	757.288	536.157	712.036	679.243	0.0893822	0.17755	0.50342	0.614669	0.744337	Not Sig	Lipe	16890	lipase, hormone sensitive	-25379526	-25395987
ENSMUSG00000003131	1624.88	1883.68	1600.74	1914.26	1755.89	0.213719	0.0847525	2.52168	0.0116795	0.031487	FDR<0.05	Pafah1b2	18475	platelet-activating factor acetylhydrolase, isoform 1b, subunit 2	-45965310	-45985394
ENSMUSG00000003134	2819.2	1746.53	2530.21	1926.3	2255.56	-0.691115	0.176006	-3.92666	8.61343e-05	0.000373385	FDR<0.05	Tbc1d8	54610	TBC1 domain family, member 8	-39371495	-39478747
ENSMUSG00000003135	735.513	680.353	739.776	719.054	718.674	-0.111615	0.105582	-1.05714	0.290446	0.441044	Not Sig	Cnot11	52846	CCR4-NOT transcription complex, subunit 11	39535700	39546877
ENSMUSG00000003153	8659.56	5311	8508.94	6692.53	7293.01	-0.705229	0.15226	-4.63173	3.62621e-06	1.95498e-05	FDR<0.05	Slc2a3	20527	solute carrier family 2 (facilitated glucose transporter), member 3	-122727808	-122742745
ENSMUSG00000003154	1001.47	952.507	863.714	1070.03	971.932	-0.0722906	0.099129	-0.729258	0.465844	0.61823	Not Sig	Foxj2	60611	forkhead box J2	122820183	122845366
ENSMUSG00000003161	3587.17	2919.1	4083.57	3045.85	3408.92	-0.2976	0.103549	-2.87401	0.00405296	0.0124488	FDR<0.05	Sri	109552	sorcin	8046077	8069314
ENSMUSG00000003166	1210.82	1123.63	1149.44	1126.59	1152.62	-0.107526	0.101848	-1.05574	0.291086	0.441705	Not Sig	Dgcr2	13356	DiGeorge syndrome critical region gene 2	-17840355	-17891728
ENSMUSG00000003184	1169.27	1172.68	935.481	1222.89	1125.08	0.00361653	0.0955689	0.0378421	0.969814	0.982444	Not Sig	Irf3	54131	interferon regulatory factor 3	44997647	45002848
ENSMUSG00000003190	295.121	284.741	275.476	331.105	296.611	-0.0546479	0.154638	-0.353392	0.723795	0.827084	Not Sig	Bcl2l12	75736	BCL2-like 12 (proline rich)	-44991221	-44997579
ENSMUSG00000003198	206.04	175.386	218.426	180.99	195.21	-0.231999	0.174446	-1.32992	0.183546	0.31145	Not Sig	Zfp959	224893	zinc finger protein 959	55892092	55898930
ENSMUSG00000003199	679.167	1037.01	783.18	938.194	859.389	0.609674	0.149988	4.06483	4.80678e-05	0.000217638	FDR<0.05	Mpnd	68047	MPN domain containing	56009200	56016783
ENSMUSG00000003200	1437.26	1945.93	1405.44	1922.32	1677.74	0.43729	0.14985	2.91819	0.00352068	0.0110121	FDR<0.05	Sh3gl1	20405	SH3-domain GRB2-like 1	-56016749	-56036637
ENSMUSG00000003206	822.29	844.333	862.307	742.323	817.813	0.0379158	0.174644	0.217103	0.828128	0.899198	Not Sig	Ebi3	50498	Epstein-Barr virus induced gene 3	55952622	55957022
ENSMUSG00000003208	282.104	301.56	341.264	284.411	302.335	0.0955298	0.143486	0.66578	0.505552	0.654224	Not Sig	Yju2	72886	YJU2 splicing factor	55959186	55967951
ENSMUSG00000003226	6825.88	5666.27	6698.03	6484.75	6418.73	-0.268535	0.132179	-2.03161	0.0421933	0.0945764	Not Sig	Ranbp2	19386	RAN binding protein 2	58446851	58494154
ENSMUSG00000003227	2.03764	0	6.36359	0	2.10031	-3.56697	1.89026	-1.88702	0.0591578	0.125173	Not Sig	Edar	13608	ectodysplasin-A receptor	-58600787	-58675696
ENSMUSG00000003228	584.002	520.788	408.055	651.821	541.167	-0.165258	0.177502	-0.931023	0.351842	0.508175	Not Sig	Grk5	14773	G protein-coupled receptor kinase 5	60889748	61092555
ENSMUSG00000003233	782.116	861.23	630.137	901.744	793.807	0.138989	0.161591	0.860125	0.38972	0.546959	Not Sig	Dvl3	13544	dishevelled segment polarity protein 3	20516985	20534013
ENSMUSG00000003234	883.078	1322.83	776.009	1267.62	1062.38	0.582976	0.115903	5.02985	4.90867e-07	3.01729e-06	FDR<0.05	Abcf3	27406	ATP-binding cassette, sub-family F (GCN20), member 3	20548602	20561603
ENSMUSG00000003235	1039.93	1240.28	1036.98	1168.06	1121.31	0.254375	0.0982537	2.58896	0.00962663	0.0266288	FDR<0.05	Eif2b5	224045	eukaryotic translation initiation factor 2B, subunit 5 epsilon	20498816	20509325
ENSMUSG00000003269	1189.19	922.288	1255.53	929.619	1074.16	-0.365936	0.0897972	-4.07514	4.59874e-05	0.000209022	FDR<0.05	Cyth2	19158	cytohesin 2	-45806636	-45814316
ENSMUSG00000003271	4.7299	3.54271	5.63965	9.4005	5.82819	-0.415017	0.950912	-0.436441	0.662517	0.781716	Not Sig	Sult2b1	54200	sulfotransferase family, cytosolic, 2B, member 1	-45729982	-45742478
ENSMUSG00000003273	0.654834	1.27012	0.36249	0.868268	0.788927	0.913861	2.30795	0.395962	0.692133	#N/A	#N/A	Car11	12348	carbonic anhydrase 11	45699966	45704661
ENSMUSG00000003279	0	0.903636	2.91355	3.73584	1.88825	2.24296	1.95813	1.14546	0.252018	0.397149	Not Sig	Dlgap1	224997	DLG associated protein 1	69969072	70821413
ENSMUSG00000003282	30.5185	24.7314	31.0009	31.3649	29.4039	-0.296296	0.338097	-0.876365	0.380831	0.537296	Not Sig	Plag1	56711	pleiomorphic adenoma gene 1	-3901157	-3938405
ENSMUSG00000003283	4268.34	2448.28	3844.52	2675.3	3309.11	-0.801954	0.172879	-4.63883	3.50388e-06	1.89274e-05	FDR<0.05	Hck	15162	hemopoietic cell kinase	153108467	153151441
ENSMUSG00000003299	751.013	884.398	725.798	794.391	788.9	0.235268	0.0994566	2.36554	0.018004	0.0458064	FDR<0.05	Mrpl4	66163	mitochondrial ribosomal protein L4	21002736	21008837
ENSMUSG00000003308	1456.27	1406.54	1366.67	1506.95	1434.11	-0.0506239	0.0866375	-0.584319	0.559006	0.699588	Not Sig	Keap1	50868	kelch-like ECH-associated protein 1	-21229729	-21239332
ENSMUSG00000003309	38.6234	32.279	41.301	35.942	37.0364	-0.26252	0.463539	-0.566337	0.571165	0.709478	Not Sig	Ap1m2	11768	adaptor protein complex AP-1, mu 2 subunit	-21295456	-21312333
ENSMUSG00000003316	3975.19	4749.72	3969.14	5068.04	4440.52	0.257021	0.0919686	2.79466	0.00519543	0.0155542	FDR<0.05	Glg1	20340	golgi apparatus protein 1	-111153301	-111259210
ENSMUSG00000003341	7.2222	3.13338	5.23576	3.12256	4.67848	-1.21226	0.893108	-1.35736	0.174668	0.29937	Not Sig	Atp8b3	67331	ATPase, class I, type 8B, member 3	-80519584	-80539124
ENSMUSG00000003344	545.362	548.09	510.835	635.214	559.875	0.00710678	0.139094	0.0510933	0.959251	0.97558	Not Sig	Btbd2	208198	BTB (POZ) domain containing 2	-80642622	-80656494
ENSMUSG00000003345	2726.03	2950.76	3012.63	3075.38	2941.2	0.113804	0.0851253	1.33689	0.181257	0.308222	Not Sig	Csnk1g2	103236	casein kinase 1, gamma 2	80622779	80640771
ENSMUSG00000003346	1165.13	1138.38	1292.18	1121.01	1179.17	-0.0336792	0.089564	-0.376035	0.706891	0.815377	Not Sig	Abhd17a	216169	abhydrolase domain containing 17A	-80583648	-80590341
ENSMUSG00000003348	2818.13	3061.17	2220.36	3085.12	2796.2	0.11908	0.111529	1.0677	0.285655	0.435573	Not Sig	Mob3a	208228	MOB kinase activator 3A	-80685252	-80701820
ENSMUSG00000003352	6.10837	449.295	7.98756	387.122	212.628	6.2121	0.681491	9.11546	7.83406e-20	1.45041e-18	FDR<0.05	Cacnb3	12297	calcium channel, voltage-dependent, beta 3 subunit	98632327	98644536
ENSMUSG00000003354	0	0.296577	0.75171	0	0.262072	0.797352	4.40736	0.180914	0.856435	#N/A	#N/A	Ccdc65	105833	coiled-coil domain containing 65	98708193	98710870
ENSMUSG00000003355	49.3626	121.24	35.0695	76.8615	70.6335	1.30444	0.26796	4.86803	1.12716e-06	6.58331e-06	FDR<0.05	Fkbp11	66120	FK506 binding protein 11	-98724367	-98727627
ENSMUSG00000003360	2799.97	2273.8	2839.06	2265.46	2544.57	-0.300206	0.0993632	-3.0213	0.00251688	0.00814858	FDR<0.05	Ddx23	74351	DEAD box helicase 23	-98645506	-98662889
ENSMUSG00000003363	1376.03	3264.07	1189.48	2658	2121.9	1.24616	0.429207	2.90341	0.00369125	0.0114861	FDR<0.05	Pld3	18807	phospholipase D family, member 3	-27531999	-27553218
ENSMUSG00000003378	189.31	119.964	198.06	164.952	168.071	-0.658593	0.192545	-3.42047	0.000625134	0.00231651	FDR<0.05	Grik5	14809	glutamate receptor, ionotropic, kainate 5 (gamma 2)	-25009850	-25072369
ENSMUSG00000003379	3975.35	4553.35	3199.36	3565.57	3823.41	0.195841	0.22148	0.884238	0.376568	0.532617	Not Sig	Cd79a	12518	CD79A antigen (immunoglobulin-associated alpha)	24897496	24901858
ENSMUSG00000003380	1385.31	1977.82	1397.97	1771.64	1633.18	0.513458	0.141254	3.635	0.000277986	0.00110546	FDR<0.05	Rabac1	14470	Rab acceptor 1 (prenylated)	-24969749	-24972728
ENSMUSG00000003382	1041.29	4126.51	1111.48	4024.51	2575.95	1.98731	0.14047	14.1476	1.9332e-45	9.94129e-44	FDR<0.05	Etv3	27049	ets variant 3	87525577	87540158
ENSMUSG00000003402	1903.86	2585.7	1935.12	2466.14	2222.7	0.442147	0.110888	3.98732	6.68252e-05	0.000295168	FDR<0.05	Prkcsh	19089	protein kinase C substrate 80K-H	22002987	22014245
ENSMUSG00000003410	1.38714	0.677338	1.47721	0.304974	0.961665	-1.08996	1.97889	-0.550794	0.581775	#N/A	#N/A	Elavl3	15571	ELAV like RNA binding protein 3	-22015004	-22052023
ENSMUSG00000003411	6.32175	3.78254	7.82927	2.16209	5.02391	-0.743401	0.935597	-0.794573	0.426862	0.581758	Not Sig	Rab3b	69908	RAB3B, member RAS oncogene family	108879069	108943324
ENSMUSG00000003418	111.866	126.098	100.772	121.394	115.032	0.17558	0.23899	0.734672	0.462539	0.615466	Not Sig	St8sia6	241230	ST8 alpha-N-acetyl-neuraminide alpha-2,8-sialyltransferase 6	-13654935	-13793520
ENSMUSG00000003420	400.037	1677.86	338.533	1392.42	952.212	2.06806	0.532224	3.88569	0.000102038	0.000437418	FDR<0.05	Fcgrt	14132	Fc fragment of IgG receptor and transporter	-45092992	-45103822
ENSMUSG00000003421	882.859	1015.16	913.998	937.627	937.411	0.200912	0.101863	1.97238	0.0485658	0.10627	Not Sig	Nosip	66394	nitric oxide synthase interacting protein	45062428	45078503
ENSMUSG00000003423	854.59	824.174	921.409	705.233	826.352	-0.0529264	0.127825	-0.414053	0.678835	0.794471	Not Sig	Pih1d1	68845	PIH1 domain containing 1	45154302	45160064
ENSMUSG00000003429	7799.54	10212.2	8391.15	8735.69	8784.65	0.388822	0.095984	4.0509	5.10205e-05	0.000229871	FDR<0.05	Rps11	27207	ribosomal protein S11	-45122387	-45124389
ENSMUSG00000003435	3795.73	3750.36	3812.49	3903.84	3815.61	-0.0173064	0.103108	-0.167848	0.866703	0.925416	Not Sig	Supt5	20924	suppressor of Ty 5, DSIF elongation factor subunit	-28314895	-28338719
ENSMUSG00000003436	0.727973	0.310482	0.72498	0	0.440859	-1.09989	4.03732	-0.272429	0.785292	#N/A	#N/A	Dll3	13389	delta like canonical Notch ligand 3	-28293554	-28301785
ENSMUSG00000003437	1184.17	1373.26	1166.57	1368.64	1273.16	0.213285	0.096386	2.21282	0.0269098	0.0645787	Not Sig	Paf1	54624	Paf1, RNA polymerase II complex component	28392995	28399383
ENSMUSG00000003438	867.073	826.464	908.837	790.054	848.107	-0.0681624	0.107068	-0.636627	0.524368	0.669931	Not Sig	Timm50	66525	translocase of inner mitochondrial membrane 50	-28305825	-28312046
ENSMUSG00000003444	160.796	187.497	178.923	179.99	176.802	0.219766	0.15257	1.44043	0.149746	0.265366	Not Sig	Med29	67224	mediator complex subunit 29	-28385246	-28392690
ENSMUSG00000003452	54.7391	58.9591	64.7828	99.1729	69.4135	0.106979	0.272704	0.392288	0.694845	0.806447	Not Sig	Bicd1	12121	BICD cargo adaptor 1	149408983	149563326
ENSMUSG00000003458	1933.16	3367.14	2081	3368.63	2687.48	0.800344	0.135689	5.89839	3.67066e-09	2.94977e-08	FDR<0.05	Ncstn	59287	nicastrin	-172066012	-172082749
ENSMUSG00000003464	910.886	1027.17	1045.13	1004.62	996.952	0.172815	0.125456	1.37749	0.16836	0.290931	Not Sig	Pex19	19298	peroxisomal biogenesis factor 19	172126754	172136497
ENSMUSG00000003469	921.554	0.635246	1411.04	3.56971	584.2	-10.5181	1.0278	-10.2336	1.40217e-24	3.32848e-23	FDR<0.05	Phyhip	105653	phytanoyl-CoA hydroxylase interacting protein	70457516	70468824
ENSMUSG00000003476	0	0.917541	0.36249	1.1277	0.601933	2.24847	2.39321	0.93952	0.347464	#N/A	#N/A	Crhr2	12922	corticotropin releasing hormone receptor 2	-55090048	-55117913
ENSMUSG00000003477	0	0	0	0	0	#N/A	#N/A	#N/A	#N/A	#N/A	#N/A	Inmt	21743	indolethylamine N-methyltransferase	-55170626	-55174990
ENSMUSG00000003484	2711.36	2411.73	2346.95	2284.16	2438.55	-0.169131	0.114701	-1.47454	0.140337	0.252105	Not Sig	Cyp4f18	72054	cytochrome P450, family 4, subfamily f, polypeptide 18	-71988481	-72009626
ENSMUSG00000003500	1274.9	1437.61	1431.58	1474.36	1404.61	0.173488	0.13111	1.32322	0.185761	0.314432	Not Sig	Impdh1	23917	inosine monophosphate dehydrogenase 1	-29200436	-29216364
ENSMUSG00000003505	0	0	0	0	0	#N/A	#N/A	#N/A	#N/A	#N/A	#N/A	Psg18	26438	pregnancy specific beta-1-glycoprotein 18	-18348201	-18354993
ENSMUSG00000003518	509.079	2003.03	712.513	1945.16	1292.45	1.97634	0.218841	9.03095	1.70187e-19	3.09301e-18	FDR<0.05	Dusp3	72349	dual specificity phosphatase 3 (vaccinia virus phosphatase VH1-related)	-101971143	-101984791
ENSMUSG00000003526	345.274	358.781	435.781	432.123	392.99	0.0545827	0.145963	0.373949	0.708442	0.816367	Not Sig	Prodh	19125	proline dehydrogenase	-18071725	-18089190
ENSMUSG00000003527	472.935	465.06	502.629	469.037	477.415	-0.0252765	0.117987	-0.214231	0.830367	0.900954	Not Sig	Ess2	27886	ess-2 splicing factor	-17900708	-17911348
ENSMUSG00000003528	536.379	1541.74	705.336	1533.78	1079.31	1.52242	0.152571	9.9784	1.89503e-23	4.2807e-22	FDR<0.05	Slc25a1	13358	solute carrier family 25 (mitochondrial carrier, citrate transporter), member 1	-17925210	-17928219
ENSMUSG00000003531	207.783	330.563	246.99	310.312	273.912	0.667999	0.175349	3.80955	0.000139221	0.000584261	FDR<0.05	Dgcr6	13353	DiGeorge syndrome critical region gene 6	18052859	18071632
ENSMUSG00000003534	132.476	301.786	74.4103	286.902	198.894	1.18939	0.228117	5.21394	1.84871e-07	1.20147e-06	FDR<0.05	Ddr1	12305	discoidin domain receptor family, member 1	-35681566	-35702044
ENSMUSG00000003541	1278.05	4441	1307.12	4037.41	2765.89	1.79729	0.237936	7.55369	4.23107e-14	5.40018e-13	FDR<0.05	Ier3	15937	immediate early response 3	35821712	35822911
ENSMUSG00000003545	26231.5	1006.88	31665.6	2247.32	15287.8	-4.7033	0.46503	-10.114	4.79033e-24	1.11467e-22	FDR<0.05	Fosb	14282	FBJ osteosarcoma oncogene B	-19302695	-19310045
ENSMUSG00000003546	489.959	758.315	497.195	727.686	618.289	0.629698	0.18587	3.38783	0.00070447	0.00257615	FDR<0.05	Klc4	74764	kinesin light chain 4	-46630628	-46646080
ENSMUSG00000003549	215.404	251.043	214.69	249.512	232.662	0.219141	0.151927	1.44241	0.149187	0.264621	Not Sig	Ercc1	13870	excision repair cross-complementing rodent repair deficiency, complementation group 1	19345070	19354830
ENSMUSG00000003555	0	0	0	0	0	#N/A	#N/A	#N/A	#N/A	#N/A	#N/A	Cyp17a1	13074	cytochrome P450, family 17, subfamily a, polypeptide 1	-46667164	-46673000
ENSMUSG00000003559	211.435	271.365	256.361	314.884	263.511	0.359436	0.18735	1.91853	0.0550437	0.117961	Not Sig	As3mt	57344	arsenite methyltransferase	46707457	46741095
ENSMUSG00000003573	289.868	714.641	241.088	671.962	479.39	1.30135	0.193465	6.72651	1.73775e-11	1.78643e-10	FDR<0.05	Homer3	26558	homer scaffolding protein 3	70282998	70294361
ENSMUSG00000003575	374.217	459.488	388.845	470.341	423.223	0.295654	0.119782	2.46827	0.0135768	0.03584	FDR<0.05	Crtc1	382056	CREB regulated transcription coactivator 1	-70382357	-70439573
ENSMUSG00000003581	289.746	338.837	224.815	362.303	303.925	0.225645	0.143334	1.57426	0.115427	0.216184	Not Sig	Rnf215	71673	ring finger protein 215	4135159	4141192
ENSMUSG00000003585	1244.14	42.6833	1117.46	73.9228	619.552	-4.86828	0.266942	-18.2372	2.61361e-74	2.95195e-72	FDR<0.05	Sec14l2	67815	SEC14-like lipid binding 2	-4097039	-4118729
ENSMUSG00000003604	247.201	277.663	248.313	228.658	250.459	0.168421	0.150941	1.11581	0.264504	0.411945	Not Sig	Aven	74268	apoptosis, caspase activation inhibitor	112571612	112631253
ENSMUSG00000003617	127.678	96.0784	83.8751	121.321	107.238	-0.411302	0.485586	-0.847021	0.396983	0.553361	Not Sig	Cp	12870	ceruloplasmin	19957053	20009750
ENSMUSG00000003623	701.3	625.662	653.707	721.712	675.595	-0.165185	0.131539	-1.25579	0.209192	0.34544	Not Sig	Crot	74114	carnitine O-octanoyltransferase	-8966047	-8997146
ENSMUSG00000003644	7793.02	4885.77	6602.22	4905.7	6046.68	-0.67368	0.0942638	-7.14675	8.88547e-13	1.0194e-11	FDR<0.05	Rps6ka1	20111	ribosomal protein S6 kinase polypeptide 1	-133847290	-133874731
ENSMUSG00000003657	0	0	0	0	0	#N/A	#N/A	#N/A	#N/A	#N/A	#N/A	Calb2	12308	calbindin 2	-110142525	-110168212
ENSMUSG00000003660	5461	4488.66	5535.58	4791.33	5069.14	-0.282859	0.103158	-2.742	0.00610671	0.0178736	FDR<0.05	Snrnp200	320632	small nuclear ribonucleoprotein 200 (U5)	127208385	127240453
ENSMUSG00000003662	750.809	700.351	682.183	662.438	698.945	-0.100778	0.112622	-0.894836	0.370875	0.526885	Not Sig	Ciao1	26371	cytosolic iron-sulfur protein assembly 1	-127240937	-127247816
ENSMUSG00000003665	0.695734	0.931822	1.91937	4.20916	1.93902	0.419111	1.91241	0.219153	0.826531	0.898218	Not Sig	Has1	15116	hyaluronan synthase 1	-17843325	-17855188
ENSMUSG00000003680	409.291	411.879	374.658	402.878	399.676	0.00968229	0.163198	0.0593283	0.952691	0.972587	Not Sig	Taf6l	225895	TATA-box binding protein associated factor 6 like	-8774353	-8786316
ENSMUSG00000003721	275.124	503.319	215.544	531.953	381.485	0.869709	0.198686	4.37731	1.20152e-05	5.97789e-05	FDR<0.05	Insig2	72999	insulin induced gene 2	-121304352	-121332589
ENSMUSG00000003731	1402.85	1568.97	1264.2	1552.64	1447.16	0.161948	0.100421	1.61268	0.106814	0.203572	Not Sig	Kpna6	16650	karyopherin (importin) alpha 6	-129643978	-129672767
ENSMUSG00000003746	2501.78	6337.27	2232.02	5949.98	4255.26	1.34103	0.206416	6.49674	8.20767e-11	7.92415e-10	FDR<0.05	Man1a	17155	mannosidase 1, alpha	-53904784	-54075737
ENSMUSG00000003752	167.455	275.676	318.985	241.219	250.834	0.721814	0.204432	3.53082	0.000414272	0.00159189	FDR<0.05	Itpkc	233011	inositol 1,4,5-trisphosphate 3-kinase C	-27207169	-27228617
ENSMUSG00000003762	329.04	526.135	317.138	498.101	417.604	0.677372	0.167345	4.04776	5.17103e-05	0.000232725	FDR<0.05	Coq8b	76889	coenzyme Q8B	27233012	27257949
ENSMUSG00000003778	3115.71	1780.98	3108.76	1829.21	2458.67	-0.80734	0.103292	-7.81609	5.4491e-15	7.38944e-14	FDR<0.05	Brd8	78656	bromodomain containing 8	-34598614	-34624863
ENSMUSG00000003779	3227.53	1086.7	2986.6	1232.38	2133.3	-1.57038	0.0913271	-17.1952	2.8857e-66	2.7453e-64	FDR<0.05	Kif20a	19348	kinesin family member 20A	34624935	34633277
ENSMUSG00000003808	1549.18	1342.28	1582.04	1337.74	1452.81	-0.206668	0.121961	-1.69454	0.0901625	0.177279	Not Sig	Farsa	66590	phenylalanyl-tRNA synthetase, alpha subunit	84856985	84869257
ENSMUSG00000003809	521.027	321.869	474.329	291.226	402.113	-0.695109	0.151734	-4.58111	4.62522e-06	2.44351e-05	FDR<0.05	Gcdh	270076	glutaryl-Coenzyme A dehydrogenase	-84886386	-84893921
ENSMUSG00000003810	2244.97	1062.93	2033.25	1120.76	1615.48	-1.07831	0.171183	-6.29914	2.99299e-10	2.7098e-09	FDR<0.05	Mast2	17776	microtubule associated serine/threonine kinase 2	-116306759	-116464181
ENSMUSG00000003812	1103.7	1900.09	1241.05	1631.1	1468.98	0.783524	0.210292	3.72588	0.000194638	0.000796423	FDR<0.05	Dnase2a	13423	deoxyribonuclease II alpha	84908754	84911703
ENSMUSG00000003813	8963.77	1793.26	8560.25	1663.33	5245.15	-2.3214	0.117584	-19.7425	9.3077e-87	1.32314e-84	FDR<0.05	Rad23a	19358	RAD23 homolog A, nucleotide excision repair protein	-84834926	-84840652
ENSMUSG00000003814	18519.1	32338.4	15611.2	30726.5	24298.8	0.804256	0.183644	4.37943	1.18989e-05	5.9267e-05	FDR<0.05	Calr	12317	calreticulin	-84842087	-84846931
ENSMUSG00000003824	473.807	301.36	576.381	291.538	410.772	-0.652816	0.15791	-4.13411	3.56335e-05	0.000165148	FDR<0.05	Syce2	71846	synaptonemal complex central element protein 2	84872110	84887446
ENSMUSG00000003847	1811.15	1736.65	1501.63	1962.71	1753.04	-0.0607215	0.211475	-0.287134	0.77401	0.861617	Not Sig	Nfat5	54446	nuclear factor of activated T cells 5	107293469	107379517
ENSMUSG00000003848	597.904	618.727	606.532	616.896	610.015	0.0505274	0.161799	0.312285	0.754824	0.848855	Not Sig	Nob1	67619	NIN1/RPN12 binding protein 1 homolog	-107412488	-107425038
ENSMUSG00000003849	366.132	151.971	349.628	186.808	263.635	-1.26967	0.16582	-7.65691	1.90458e-14	2.48995e-13	FDR<0.05	Nqo1	18104	NAD(P)H dehydrogenase, quinone 1	-107388224	-107403205
ENSMUSG00000003863	2.04197	12.6748	6.4312	12.5502	8.42456	2.59279	0.791511	3.27575	0.0010538	0.00371043	FDR<0.05	Ppfia3	76787	protein tyrosine phosphatase, receptor type, f polypeptide (PTPRF), interacting protein (liprin), alpha 3	-45339125	-45367019
ENSMUSG00000003865	1783.56	2108.62	1754.6	2460.9	2026.92	0.241521	0.261781	0.922606	0.356212	0.512143	Not Sig	Gys1	14936	glycogen synthase 1, muscle	45434838	45456617
ENSMUSG00000003868	1578.81	1468.93	1578.08	1468.41	1523.56	-0.104053	0.128436	-0.810156	0.417851	0.573037	Not Sig	Ruvbl2	20174	RuvB-like protein 2	-45421897	-45434464
ENSMUSG00000003872	8.81384	3.16195	7.92152	4.95573	6.21326	-1.48412	0.732855	-2.02512	0.042855	0.095788	Not Sig	Lin7b	22342	lin-7 homolog B, crumbs cell polarity complex component	-45367890	-45370564
ENSMUSG00000003873	791.61	1628.61	787.943	1476.57	1171.18	1.04109	0.111642	9.32523	1.10747e-20	2.14178e-19	FDR<0.05	Bax	12028	BCL2-associated X protein	-45461694	-45466898
ENSMUSG00000003882	1017.48	1631.9	750.978	2400.1	1450.11	0.681854	0.231639	2.9436	0.00324416	0.0102287	FDR<0.05	Il7r	16197	interleukin 7 receptor	-9506158	-9529876
ENSMUSG00000003923	721.871	696.809	722.063	665.944	701.672	-0.0505414	0.140302	-0.360233	0.718673	0.823514	Not Sig	Tfam	21780	transcription factor A, mitochondrial	-71225476	-71238044
ENSMUSG00000003929	221.016	194.685	179.316	189.998	196.254	-0.180563	0.156241	-1.15567	0.247815	0.392804	Not Sig	Zfp81	224694	zinc finger protein 81	-33333727	-33358878
ENSMUSG00000003934	61.7838	8.67954	33.9417	9.49924	28.4761	-2.8418	0.566344	-5.01779	5.2268e-07	3.19775e-06	FDR<0.05	Efnb3	13643	ephrin B3	-69554091	-69560237
ENSMUSG00000003948	322.046	501.284	282.079	550.544	413.988	0.638484	0.206831	3.08698	0.00202201	0.00669269	FDR<0.05	Mmd	67468	monocyte to macrophage differentiation-associated	90249475	90278573
ENSMUSG00000003949	152.207	110.256	159.789	113.794	134.011	-0.466238	0.217859	-2.14009	0.0323479	0.0755262	Not Sig	Hlf	217082	hepatic leukemia factor	-90336534	-90390917
ENSMUSG00000003955	369.701	971.84	355.311	967.211	666.016	1.39438	0.314931	4.42758	9.5296e-06	4.8164e-05	FDR<0.05	Fam162a	70186	family with sequence similarity 162, member A	-36043843	-36071561
ENSMUSG00000003970	17453.9	18873.6	19324.8	16701.5	18088.5	0.112818	0.103788	1.087	0.277036	0.426176	Not Sig	Rpl8	26961	ribosomal protein L8	76904070	76906318
ENSMUSG00000003974	0	0	0	0	0	#N/A	#N/A	#N/A	#N/A	#N/A	#N/A	Grm3	108069	glutamate receptor, metabotropic 3	-9485235	-9725352
ENSMUSG00000003992	493.881	196.39	554.969	273.897	379.784	-1.33012	0.12988	-10.2412	1.29653e-24	3.08956e-23	FDR<0.05	Ssbp2	66970	single-stranded DNA binding protein 2	91461096	91706175
ENSMUSG00000004018	420.964	176.546	468.868	162.762	307.285	-1.25507	0.139422	-9.00196	2.21723e-19	4.00023e-18	FDR<0.05	Fancl	67030	Fanconi anemia, complementation group L	26387083	26471883
ENSMUSG00000004031	28.7351	0.338669	26.2359	2.912	14.5554	-6.40554	1.24277	-5.15425	2.54651e-07	1.62131e-06	FDR<0.05	Brinp2	240843	bone morphogenic protein/retinoic acid inducible neural-specific 2	-158245268	-158356260
ENSMUSG00000004032	525.65	57.738	601.698	65.9543	312.76	-3.18024	0.229203	-13.8752	8.95507e-44	4.33471e-42	FDR<0.05	Gstm5	14866	glutathione S-transferase, mu 5	107895853	107898685
ENSMUSG00000004035	9.08304	7.24181	12.6758	6.86395	8.96615	-0.332544	0.666984	-0.498579	0.618076	0.74711	Not Sig	Gstm7	68312	glutathione S-transferase, mu 7	-107926333	-107931817
ENSMUSG00000004038	44.6026	26.7894	59.3602	29.5861	40.0846	-0.731742	0.495607	-1.47646	0.139821	0.251526	Not Sig	Gstm3	14864	glutathione S-transferase, mu 3	-107963695	-107969174
ENSMUSG00000004040	5031.91	6483.11	4817.25	6890.73	5805.75	0.36576	0.123474	2.96224	0.00305408	0.0096924	FDR<0.05	Stat3	20848	signal transducer and activator of transcription 3	-100886805	-100939540
ENSMUSG00000004043	1195.98	1906.44	1257.14	1957.73	1579.32	0.67224	0.120566	5.57571	2.46518e-08	1.79924e-07	FDR<0.05	Stat5a	20850	signal transducer and activator of transcription 5A	100859350	100885169
ENSMUSG00000004044	201.024	314.394	166.285	398.093	269.949	0.643747	0.248259	2.59304	0.0095131	0.0263619	FDR<0.05	Cavin1	19285	caveolae associated 1	-100956735	-100970617
ENSMUSG00000004054	2283.33	2306.29	2169.53	2448.82	2301.99	0.0143612	0.114053	0.125918	0.899797	0.943791	Not Sig	Map3k11	26403	mitogen-activated protein kinase kinase kinase 11	5689130	5702864
ENSMUSG00000004056	2399.06	2720.67	2615.55	2569.7	2576.25	0.18167	0.0827518	2.19536	0.0281377	0.0670635	Not Sig	Akt2	11652	thymoma viral proto-oncogene 2	27591551	27640826
ENSMUSG00000004069	868.586	795.685	713.099	849.775	806.786	-0.125409	0.1172	-1.07004	0.284599	0.434648	Not Sig	Dnaja3	83945	DnaJ heat shock protein family (Hsp40) member A3	4684069	4707693
ENSMUSG00000004070	1009.83	1609.7	1012.35	1409.95	1260.46	0.672708	0.132728	5.06832	4.01334e-07	2.49234e-06	FDR<0.05	Hmox2	15369	heme oxygenase 2	4741612	4766249
ENSMUSG00000004071	477.281	584.632	467.127	627.688	539.182	0.293266	0.150223	1.95221	0.0509134	0.110546	Not Sig	Cdip1	66626	cell death inducing Trp53 target 1	-4765460	-4790292
ENSMUSG00000004085	1029.91	503.453	1127.6	573.83	808.698	-1.03252	0.162593	-6.3503	2.14894e-10	1.97672e-09	FDR<0.05	Map3k20	65964	mitogen-activated protein kinase kinase kinase 20	72285700	72407501
ENSMUSG00000004096	1323.87	1650.94	1455.77	1528.84	1489.85	0.31837	0.10025	3.17578	0.00149435	0.00508567	FDR<0.05	Cwc15	66070	CWC15 spliceosome-associated protein	14500618	14510620
ENSMUSG00000004098	474.028	242.956	348.435	197.596	315.754	-0.964771	0.211865	-4.55371	5.27073e-06	2.75802e-05	FDR<0.05	Col5a3	53867	collagen, type V, alpha 3	-20770056	-20815067
ENSMUSG00000004099	10497.1	4383.05	9852.69	5310.03	7510.71	-1.25993	0.0893891	-14.0949	4.08453e-45	2.07883e-43	FDR<0.05	Dnmt1	13433	DNA methyltransferase (cytosine-5) 1	-20907205	-20959888
ENSMUSG00000004100	1012.95	798.082	1042.29	714.638	891.99	-0.343669	0.173192	-1.98432	0.0472196	0.103866	Not Sig	Ppan	235036	peter pan homolog	20888174	20892179
ENSMUSG00000004105	50.2644	392.843	42.0426	442.636	231.946	2.9611	0.326013	9.08277	1.05843e-19	1.94504e-18	FDR<0.05	Angptl2	26360	angiopoietin-like 2	33215960	33247714
ENSMUSG00000004110	622.646	413.639	646.536	544.366	556.797	-0.590674	0.243748	-2.4233	0.0153801	0.0400407	FDR<0.05	Cacna1e	12290	calcium channel, voltage-dependent, R type, alpha 1E subunit	-154392518	-154725920
ENSMUSG00000004113	17.6686	122.321	9.14316	98.533	61.9164	2.79283	0.462154	6.04307	1.51212e-09	1.26831e-08	FDR<0.05	Cacna1b	12287	calcium channel, voltage-dependent, N type, alpha 1B subunit	-24603888	-24763152
ENSMUSG00000004127	171.028	126.22	174.157	121.714	148.28	-0.43812	0.17062	-2.56781	0.0102343	0.0280775	FDR<0.05	Trmt10a	108943	tRNA methyltransferase 10A	138143447	138159820
ENSMUSG00000004151	10.5693	375.034	9.74864	194.635	147.497	5.14969	0.372583	13.8216	1.88806e-43	9.0331e-42	FDR<0.05	Etv1	14009	ets variant 1	38783710	38868215
ENSMUSG00000004187	46.5113	45.434	45.126	37.5678	43.6598	-0.0377383	0.336236	-0.112237	0.910635	0.949673	Not Sig	Kifc2	16581	kinesin family member C2	76660580	76668196
ENSMUSG00000004207	35423.7	120908	35207.1	111446	75746.1	1.77112	0.27945	6.33788	2.32954e-10	2.13333e-09	FDR<0.05	Psap	19156	prosaposin	60277627	60302600
ENSMUSG00000004221	960.015	1345.72	973.467	1436.73	1178.98	0.486413	0.0982412	4.95121	7.37528e-07	4.41606e-06	FDR<0.05	Ikbkg	16151	inhibitor of kappaB kinase gamma	74429314	74453778
ENSMUSG00000004231	0	0	0	0	0	#N/A	#N/A	#N/A	#N/A	#N/A	#N/A	Pax2	18504	paired box 2	44756905	44838269
ENSMUSG00000004233	118.564	182.541	118.762	184.728	151.149	0.622735	0.176766	3.52294	0.000426784	0.00163347	FDR<0.05	Wars2	70560	tryptophanyl tRNA synthetase 2 (mitochondrial)	99141089	99220203
ENSMUSG00000004263	866.515	993.647	803.89	1022.43	921.62	0.198484	0.108327	1.83227	0.0669107	0.138694	Not Sig	Atn1	13498	atrophin 1	-124742543	-124756487
ENSMUSG00000004264	3001.73	2933.83	3045.6	2675.74	2914.22	-0.0329126	0.0978207	-0.336459	0.736525	0.835976	Not Sig	Phb2	12034	prohibitin 2	124712288	124716945
ENSMUSG00000004266	8662.7	9355.94	7857.75	9400.81	8819.3	0.110967	0.0934899	1.18695	0.235249	0.378033	Not Sig	Ptpn6	15170	protein tyrosine phosphatase, non-receptor type 6	-124720706	-124733154
ENSMUSG00000004267	4.60287	31.588	1.11472	32.3982	17.4259	2.78408	0.655513	4.24717	2.16486e-05	0.000103976	FDR<0.05	Eno2	13807	enolase 2, gamma neuronal	-124760052	-124769673
ENSMUSG00000004268	1740.11	1508.78	1652.16	1375.32	1569.09	-0.205874	0.0921365	-2.23445	0.0254537	0.0615886	Not Sig	Emg1	14791	EMG1 N1-specific pseudouridine methyltransferase	-124704369	-124712178
ENSMUSG00000004270	2071.41	1808.9	2004.31	1591.95	1869.14	-0.195867	0.0716537	-2.73352	0.0062661	0.0182752	FDR<0.05	Lpcat3	14792	lysophosphatidylcholine acyltransferase 3	124663103	124704716
ENSMUSG00000004285	1014.7	1949.32	1134.04	1599.62	1424.42	0.941688	0.156836	6.00428	1.92177e-09	1.59567e-08	FDR<0.05	Atp6v1f	66144	ATPase, H+ transporting, lysosomal V1 subunit F	29467782	29470509
ENSMUSG00000004296	2.19691	3.17585	0.38922	7.75616	3.37954	0.55063	1.1847	0.464785	0.642085	0.765803	Not Sig	Il12b	16160	interleukin 12b	44400062	44414677
ENSMUSG00000004317	313.961	6642.05	293.248	6364.28	3403.38	4.40327	0.329765	13.3528	1.14138e-40	5.01459e-39	FDR<0.05	Clcn5	12728	chloride channel, voltage-sensitive 5	-7158411	-7188714
ENSMUSG00000004319	5393.3	1645.69	5488.87	1750.95	3569.7	-1.71259	0.0958298	-17.8712	1.97682e-71	2.0896e-69	FDR<0.05	Clcn3	12725	chloride channel, voltage-sensitive 3	-60910388	-60983311
ENSMUSG00000004328	37.4133	20.6681	43.6233	16.9133	29.6545	-0.854937	0.542477	-1.57599	0.115029	0.215662	Not Sig	Hif3a	53417	hypoxia inducible factor 3, alpha subunit	-17030992	-17056679
ENSMUSG00000004341	0	0	0	0.25832	0.0645801	0	4.40736	0	1	#N/A	#N/A	Gpx6	75512	glutathione peroxidase 6	21312202	21319624
ENSMUSG00000004344	0	0	0	0	0	#N/A	#N/A	#N/A	#N/A	#N/A	#N/A	Gpx5	14780	glutathione peroxidase 5	-21286428	-21292686
ENSMUSG00000004347	9.63682	23.5015	10.5664	36.8364	20.1353	1.2727	0.542673	2.34524	0.0190147	0.0479584	FDR<0.05	Pde1c	18575	phosphodiesterase 1C	-56079987	-56369634
ENSMUSG00000004356	909.768	983.734	840.283	1089.31	955.774	0.113356	0.194412	0.583071	0.559845	0.700196	Not Sig	Utp20	70683	UTP20 small subunit processome component	-88746606	-88826814
ENSMUSG00000004359	95.247	16.0909	86.0398	20.5558	54.4834	-2.57059	0.400267	-6.42219	1.3433e-10	1.26241e-09	FDR<0.05	Spic	20728	Spi-C transcription factor (Spi-1/PU.1 related)	-88675269	-88683023
ENSMUSG00000004360	0	0	0.738606	0	0.184652	0	4.40736	0	1	#N/A	#N/A	9330159F19Rik	212448	RIKEN cDNA 9330159F19 gene	29211642	29230779
ENSMUSG00000004364	3520.77	2744.06	3613.69	2829.53	3177.01	-0.359353	0.0663095	-5.41933	5.9823e-08	4.15535e-07	FDR<0.05	Cul3	26554	cullin 3	-80264922	-80340690
ENSMUSG00000004366	0	0	0	0	0	#N/A	#N/A	#N/A	#N/A	#N/A	#N/A	Sst	20604	somatostatin	-23889580	-23890844
ENSMUSG00000004371	1.42371	4.67264	1.86643	2.25429	2.55427	1.72852	1.09726	1.57531	0.115186	0.215876	Not Sig	Il11	16156	interleukin 11	-4772377	-4778141
ENSMUSG00000004383	46.6539	82.3893	54.673	107.671	72.8467	0.819591	0.292498	2.80203	0.00507815	0.0152548	FDR<0.05	Large1	16795	LARGE xylosyl- and glucuronyltransferase 1	-72814597	-73353540
ENSMUSG00000004393	688.597	796.214	719.871	750.186	738.717	0.210105	0.13644	1.53991	0.123583	0.228292	Not Sig	Ddx56	52513	DEAD box helicase 56	-6257544	-6267729
ENSMUSG00000004394	628.894	898.175	634.276	898.976	765.08	0.514718	0.129135	3.9859	6.7225e-05	0.000296613	FDR<0.05	Tmed4	103694	transmembrane p24 trafficking protein 4	-6270713	-6274837
ENSMUSG00000004415	0.368317	0	1.89264	1.4349	0.923963	-1.1262	2.622	-0.429518	0.667546	#N/A	#N/A	Col26a1	140709	collagen, type XXVI, alpha 1	-136741759	-136883215
ENSMUSG00000004446	1063.87	1045.14	951.583	898.075	989.667	-0.0259794	0.107648	-0.241337	0.809294	0.886021	Not Sig	Bid	12122	BH3 interacting domain death agonist	-120893118	-120916824
ENSMUSG00000004451	1466.08	2069.95	1338.3	2064.66	1734.75	0.497212	0.148265	3.35355	0.000797832	0.00288051	FDR<0.05	Ralb	64143	v-ral simian leukemia viral oncogene B	-119470304	-119504782
ENSMUSG00000004455	4465.26	3463.97	4429.3	3465.03	3955.89	-0.366219	0.0678763	-5.39539	6.83758e-08	4.70976e-07	FDR<0.05	Ppp1cc	19047	protein phosphatase 1 catalytic subunit gamma	122158274	122175273
ENSMUSG00000004460	2750.99	3959.66	2519.01	3578.79	3202.11	0.525483	0.15319	3.43026	0.000602999	0.00224077	FDR<0.05	Dnajb11	67838	DnaJ heat shock protein family (Hsp40) member B11	22857844	22872465
ENSMUSG00000004462	837.559	392.648	765.015	399.158	598.595	-1.0946	0.0978852	-11.1825	4.96879e-29	1.43746e-27	FDR<0.05	Tbccd1	70573	TBCC domain containing 1	-22813213	-22857669
ENSMUSG00000004473	55.8687	29.2323	53.8408	26.8346	41.4441	-0.939791	0.335788	-2.79877	0.00512983	0.0153802	FDR<0.05	Clec11a	20256	C-type lectin domain family 11, member a	-44303765	-44306959
ENSMUSG00000004500	146.841	219.065	118.706	248.785	183.349	0.576939	0.194477	2.96661	0.00301101	0.00956801	FDR<0.05	Zfp324	243834	zinc finger protein 324	12965837	12973822
ENSMUSG00000004508	1032.17	2285.16	1036.11	2201.28	1638.68	1.1465	0.128152	8.94638	3.67328e-19	6.55073e-18	FDR<0.05	Gab2	14389	growth factor receptor bound protein 2-associated protein 2	97081750	97308951
ENSMUSG00000004530	2716.38	4398.58	2682.68	4430.83	3557.12	0.695286	0.119529	5.81689	5.99519e-09	4.70616e-08	FDR<0.05	Coro1c	23790	coronin, actin binding protein 1C	-113842438	-113908706
ENSMUSG00000004535	7129.78	6041.48	7964.59	6337.7	6868.39	-0.239016	0.0739068	-3.23403	0.00122058	0.00423913	FDR<0.05	Tax1bp1	52440	Tax1 (human T cell leukemia virus type I) binding protein 1	52713728	52766779
ENSMUSG00000004540	0	1.91964	0	4.8386	1.68956	3.29502	1.93037	1.70694	0.0878334	0.173487	Not Sig	Psg17	26437	pregnancy specific beta-1-glycoprotein 17	-18813936	-18821591
ENSMUSG00000004542	0	0	0	0	0	#N/A	#N/A	#N/A	#N/A	#N/A	#N/A	Psg19	26439	pregnancy specific beta-1-glycoprotein 19	-18789124	-18798510
ENSMUSG00000004552	18246.7	307.462	19288	928.42	9692.65	-5.89113	0.699416	-8.42293	#N/A	#N/A	#N/A	Ctse	13034	cathepsin E	131638313	131675507
ENSMUSG00000004558	100.304	83.0622	79.2045	109.079	92.9124	-0.27218	0.25989	-1.04729	0.294967	0.445974	Not Sig	Ndrg2	29811	N-myc downstream regulated gene 2	-51905270	-51913488
ENSMUSG00000004561	216.432	281.175	205.979	285.663	247.312	0.374769	0.137084	2.73385	0.00625978	0.0182632	FDR<0.05	Mettl17	52535	methyltransferase like 17	51884841	51891868
ENSMUSG00000004562	251.449	196.233	431.958	379.052	314.673	-0.358018	0.294939	-1.21387	0.224796	0.365355	Not Sig	Arhgef40	268739	Rho guanine nucleotide exchange factor (GEF) 40	51984832	52006247
ENSMUSG00000004565	1169.64	581.135	1010.71	721.325	870.703	-1.00932	0.158654	-6.36176	1.9946e-10	1.84022e-09	FDR<0.05	Pnpla6	50767	patatin-like phospholipase domain containing 6	3516862	3544263
ENSMUSG00000004567	750.105	1020.05	740.385	1031.75	885.573	0.443069	0.175712	2.52157	0.0116833	0.0314938	FDR<0.05	Mcoln1	94178	mucolipin 1	3500518	3515231
ENSMUSG00000004568	2827.63	1727	2511.35	1823.27	2222.31	-0.711765	0.158629	-4.48698	7.22408e-06	3.71569e-05	FDR<0.05	Arhgef18	102098	rho/rac guanine nucleotide exchange factor (GEF) 18	3393007	3456601
ENSMUSG00000004591	2775.53	1304.69	2888.75	1399.77	2092.18	-1.08886	0.100448	-10.84	2.22519e-27	6.00875e-26	FDR<0.05	Pkn2	109333	protein kinase N2	-142790901	-142882004
ENSMUSG00000004609	6379.42	8127.09	5911.18	7275.27	6923.24	0.349233	0.206452	1.6916	0.0907231	0.178155	Not Sig	Cd33	12489	CD33 molecule	-43527455	-43533171
ENSMUSG00000004610	1001.28	928.579	1110.27	909.282	987.353	-0.109025	0.169168	-0.644478	0.519265	0.665571	Not Sig	Etfb	110826	electron transferring flavoprotein, beta polypeptide	43444071	43457800
ENSMUSG00000004612	1225.79	327.564	1390.84	287.829	808.004	-1.9033	0.15317	-12.4261	1.88721e-35	6.98805e-34	FDR<0.05	Nkg7	72310	natural killer cell group 7 sequence	43437137	43438246
ENSMUSG00000004626	4443.15	4798.68	4592.08	4899.99	4683.47	0.110808	0.0712534	1.55513	0.119915	0.222898	Not Sig	Stxbp2	20911	syntaxin binding protein 2	3631108	3643998
ENSMUSG00000004630	0	0.310482	0	0	0.0776206	0.79737	4.40736	0.180918	0.856432	#N/A	#N/A	Pcp2	18545	Purkinje cell protein 2 (L7)	-3623368	-3625282
ENSMUSG00000004631	38.0753	58.8804	33.2047	71.3522	50.3781	0.627632	0.422587	1.48521	0.137487	0.248085	Not Sig	Sgce	20392	sarcoglycan, epsilon	-4674349	-4747204
ENSMUSG00000004633	132.06	145.435	119.532	170.358	141.846	0.140258	0.241051	0.581861	0.56066	0.700755	Not Sig	Chn2	69993	chimerin 2	54039931	54301812
ENSMUSG00000004637	127.05	171.421	138.013	191.857	157.085	0.433737	0.202645	2.14037	0.0323247	0.0754791	Not Sig	Wwox	80707	WW domain-containing oxidoreductase	114439651	115352712
ENSMUSG00000004642	4538.94	1449.16	4539.51	1459.49	2996.77	-1.64675	0.0794351	-20.7308	1.82757e-95	3.0339e-93	FDR<0.05	Slbp	20492	stem-loop binding protein	-33640054	-33652574
ENSMUSG00000004651	0.368317	0	0.36249	0	0.182702	-1.12617	4.40736	-0.25552	0.798322	#N/A	#N/A	Tyr	22173	tyrosinase	-87424770	-87493512
ENSMUSG00000004654	6.28518	0	2.20219	0	2.12184	-5.17877	1.7993	-2.87822	0.00399925	0.012305	FDR<0.05	Ghrhr	14602	growth hormone releasing hormone receptor	55376294	55388530
ENSMUSG00000004655	25046.7	184.219	27290.6	287.756	13202.3	-7.08641	0.20645	-34.3251	3.3178e-258	4.8274e-255	FDR<0.05	Aqp1	11826	aquaporin 1	55336298	55348555
ENSMUSG00000004661	899.277	650.02	626.489	558.918	683.676	-0.469015	0.152008	-3.08546	0.00203234	0.00672419	FDR<0.05	Arid3b	56380	AT rich interactive domain 3B (BRIGHT-like)	-57790504	-57834234
ENSMUSG00000004665	9225.84	7328.07	9154.08	7028.86	8184.21	-0.332345	0.141319	-2.35174	0.0186859	0.0472441	FDR<0.05	Cnn2	12798	calponin 2	79988599	79995400
ENSMUSG00000004667	884.193	1118.35	901.988	1090.33	998.714	0.337917	0.106355	3.17726	0.00148674	0.0050629	FDR<0.05	Polr2e	66420	polymerase (RNA) II (DNA directed) polypeptide E	-80035952	-80039659
ENSMUSG00000004668	2856.51	1319.02	2717.11	1664.07	2139.18	-1.11492	0.202676	-5.50101	3.77631e-08	2.6872e-07	FDR<0.05	Abca13	268379	ATP-binding cassette, sub-family A (ABC1), member 13	9191941	9684259
ENSMUSG00000004677	4857.39	6948.37	4459.95	7371.89	5909.4	0.516535	0.101578	5.08511	3.67412e-07	2.29552e-06	FDR<0.05	Myo9b	17925	myosin IXb	71272713	71360712
ENSMUSG00000004698	241.254	139.073	308.909	167.056	214.073	-0.795293	0.222117	-3.58052	0.000342906	0.00133635	FDR<0.05	Hdac9	79221	histone deacetylase 9	-34047581	-34917095
ENSMUSG00000004707	759.009	955.176	672.459	929.081	828.931	0.331851	0.169942	1.95273	0.0508515	0.110441	Not Sig	Ly9	17085	lymphocyte antigen 9	-171588612	-171607410
ENSMUSG00000004709	332.896	613.966	277.064	644.989	467.229	0.88471	0.191801	4.61263	3.97598e-06	2.1264e-05	FDR<0.05	Cd244a	18106	CD244 molecule A	171559192	171585316
ENSMUSG00000004730	1212.13	6207.83	801.117	4741.21	3240.57	2.35619	0.1864	12.6405	1.26212e-36	4.92407e-35	FDR<0.05	Adgre1	13733	adhesion G protein-coupled receptor E1	57358685	57483529
ENSMUSG00000004748	209.962	69.1652	154.675	54.7515	122.138	-1.60017	0.199476	-8.02186	1.04156e-15	1.47809e-14	FDR<0.05	Mtfp1	67900	mitochondrial fission process 1	-4091480	-4095431
ENSMUSG00000004768	158.913	101.008	112.707	100.793	118.355	-0.657623	0.283484	-2.31979	0.0203522	0.0508495	Not Sig	Rab23	19335	RAB23, member RAS oncogene family	33720418	33742564
ENSMUSG00000004771	1396.31	1919.98	1485.26	1856.17	1664.43	0.459692	0.118356	3.88398	0.000102762	0.000440067	FDR<0.05	Rab11a	53869	RAB11A, member RAS oncogene family	-64715299	-64737756
ENSMUSG00000004788	965.645	1953.33	1042.44	1762.14	1430.89	1.01644	0.158342	6.41924	1.36952e-10	1.28558e-09	FDR<0.05	Eif2b2	217715	eukaryotic translation initiation factor 2B, subunit 2 beta	85219480	85226628
ENSMUSG00000004789	5166.5	4035.63	5956.98	4071.99	4807.77	-0.356186	0.0696878	-5.11116	3.20186e-07	2.01368e-06	FDR<0.05	Dlst	78920	dihydrolipoamide S-succinyltransferase (E2 component of 2-oxo-glutarate complex)	85110832	85134091
ENSMUSG00000004791	9.34597	260.48	8.28401	444.418	180.632	4.79364	0.691238	6.93486	4.06621e-12	4.41324e-11	FDR<0.05	Pgf	18654	placental growth factor	-85166638	-85175982
ENSMUSG00000004798	774.025	846.004	663.379	967.71	812.779	0.127722	0.139792	0.91366	0.360896	0.516864	Not Sig	Ulk2	29869	unc-51 like kinase 2	-61775597	-61855092
ENSMUSG00000004814	1.80068	33050.8	1.47669	30084	15784.5	14.184	0.941545	15.0646	2.76903e-51	1.7428e-49	FDR<0.05	Ccl24	56221	chemokine (C-C motif) ligand 24	-135569934	-135573049
ENSMUSG00000004815	394.954	456.21	345.433	494.956	422.888	0.208292	0.153405	1.35779	0.17453	0.299231	Not Sig	Dgkq	110524	diacylglycerol kinase, theta	-108647043	-108660830
ENSMUSG00000004821	0	0	0	0	0	#N/A	#N/A	#N/A	#N/A	#N/A	#N/A	Tmed11	67366	transmembrane p24 trafficking protein 11	-108777234	-108795363
ENSMUSG00000004837	484.884	644.688	319.591	639.459	522.155	0.411218	0.181907	2.26059	0.0237848	0.0580939	Not Sig	Grap	71520	GRB2-related adaptor protein	61653320	61672777
ENSMUSG00000004842	0	0.620964	0.376116	0.774961	0.44301	1.67627	4.0738	0.411476	0.680724	#N/A	#N/A	Pou1f1	18736	POU domain, class 1, transcription factor 1	65520511	65535013
ENSMUSG00000004843	696.612	1058.98	716.954	986.245	864.697	0.604183	0.153371	3.93937	8.16956e-05	0.000355576	FDR<0.05	Chmp2b	68942	charged multivesicular body protein 2B	-65539128	-65562762
ENSMUSG00000004846	2315.71	1971.4	1987.71	2052.27	2081.77	-0.231763	0.125634	-1.84474	0.0650752	0.135594	Not Sig	Plod3	26433	procollagen-lysine, 2-oxoglutarate 5-dioxygenase 3	136987018	136996646
ENSMUSG00000004849	874.543	1574.89	960.43	1384.36	1198.56	0.848502	0.169442	5.00762	5.51083e-07	3.35657e-06	FDR<0.05	Ap1s1	11769	adaptor protein complex AP-1, sigma 1	-137034997	-137046108
ENSMUSG00000004864	1172.44	807.153	1171.86	701.765	963.304	-0.539241	0.208346	-2.58821	0.00964771	0.0266782	FDR<0.05	Mapk13	26415	mitogen-activated protein kinase 13	28769316	28778704
ENSMUSG00000004865	1891.5	1814.56	1764.38	2206.46	1919.23	-0.0596768	0.128377	-0.464854	0.642036	0.765781	Not Sig	Srpk1	20815	serine/arginine-rich protein specific kinase 1	-28589587	-28622521
ENSMUSG00000004872	0	0	0	0	0	#N/A	#N/A	#N/A	#N/A	#N/A	#N/A	Pax3	18505	paired box 3	-78101266	-78197136
ENSMUSG00000004880	18365.7	5314.87	16611.9	5363.54	11414	-1.78895	0.0787154	-22.7268	2.43614e-114	5.57944e-112	FDR<0.05	Lbr	98386	lamin B receptor	-181815314	-181842401
ENSMUSG00000004885	1.09629	2.25794	1.50342	2.13815	1.74895	1.05517	1.68914	0.624676	0.532184	0.676574	Not Sig	Crabp2	12904	cellular retinoic acid binding protein II	87948692	87953372
ENSMUSG00000004891	10.8969	36.3042	10.2437	64.719	30.541	1.72093	0.592518	2.90444	0.00367914	0.0114513	FDR<0.05	Nes	18008	nestin	87971092	87980451
ENSMUSG00000004892	0.982251	0	0	0	0.245563	-2.50812	4.33373	-0.578744	0.562762	#N/A	#N/A	Bcan	12032	brevican	-87987530	-88000356
ENSMUSG00000004894	0	0	0	0	0	#N/A	#N/A	#N/A	#N/A	#N/A	#N/A	Hapln2	73940	hyaluronan and proteoglycan link protein 2	-88021749	-88027511
ENSMUSG00000004895	1364.83	917.328	1290.3	888.778	1115.31	-0.572514	0.0948242	-6.03764	1.56387e-09	1.30949e-08	FDR<0.05	Prcc	94315	papillary renal cell carcinoma (translocation-associated)	-87858902	-87885562
ENSMUSG00000004896	369.066	376.61	319.243	389.369	363.572	0.0276721	0.170916	0.161904	0.871381	0.927955	Not Sig	Rrnad1	229503	ribosomal RNA adenine dimethylase domain containing 1	-87922600	-87930195
ENSMUSG00000004897	9309.06	4763.94	10136.6	4550.25	7189.95	-0.966417	0.0888499	-10.877	1.4844e-27	4.04368e-26	FDR<0.05	Hdgf	15191	heparin binding growth factor	87906849	87916132
ENSMUSG00000004902	9.78048	2.89318	18.9164	3.3636	8.73842	-1.76316	1.00841	-1.74846	0.0803845	0.161481	Not Sig	Slc25a18	71803	solute carrier family 25 (mitochondrial carrier), member 18	120773767	120793982
ENSMUSG00000004929	633.545	508.553	554.619	494.489	547.802	-0.316625	0.17321	-1.82798	0.0675529	0.139767	Not Sig	Thop1	50492	thimet oligopeptidase 1	81070082	81082360
ENSMUSG00000004931	407.296	1067.01	418.044	1059.02	737.842	1.3896	0.122787	11.3172	1.07872e-29	3.19165e-28	FDR<0.05	Apba3	57267	amyloid beta (A4) precursor protein-binding, family A, member 3	81268171	81273247
ENSMUSG00000004933	248.277	1670.08	282.969	1468.9	917.557	2.74964	0.128995	21.3158	8.10154e-101	1.49546e-98	FDR<0.05	Matk	17179	megakaryocyte-associated tyrosine kinase	81257298	81262981
ENSMUSG00000004934	869.969	988.429	903.781	863.826	906.501	0.183389	0.0833692	2.19972	0.027827	0.0664924	Not Sig	Pias4	59004	protein inhibitor of activated STAT 4	-81153965	-81167720
ENSMUSG00000004936	1889.8	2644.06	1889.91	2697.14	2280.23	0.484376	0.172934	2.80093	0.00509552	0.0153014	FDR<0.05	Map2k1	26395	mitogen-activated protein kinase kinase 1	-64185768	-64253605
ENSMUSG00000004937	1242.08	1721.72	1191.58	1586.99	1435.59	0.471602	0.113271	4.16347	3.1344e-05	0.000146611	FDR<0.05	Sgta	52551	small glutamine-rich tetratricopeptide repeat (TPR)-containing, alpha	-81044070	-81060176
ENSMUSG00000004939	0	0	0	0	0	#N/A	#N/A	#N/A	#N/A	#N/A	#N/A	Nmrk2	69564	nicotinamide riboside kinase 2	-81198169	-81202037
ENSMUSG00000004945	389.646	678.405	477.558	702.591	562.05	0.798151	0.183863	4.34101	1.4183e-05	7.00094e-05	FDR<0.05	Tmem242	70544	transmembrane protein 242	-5410863	-5440260
ENSMUSG00000004947	490.902	562.617	411.714	600.157	516.347	0.19691	0.146349	1.34548	0.178471	0.304486	Not Sig	Dtx2	74198	deltex 2, E3 ubiquitin ligase	135994799	136032880
ENSMUSG00000004948	0	0	0	0	0	#N/A	#N/A	#N/A	#N/A	#N/A	#N/A	Zp3	22788	zona pellucida glycoprotein 3	135980104	135988624
ENSMUSG00000004951	16.2468	4.07911	11.2515	5.23688	9.20358	-1.99119	0.66723	-2.98427	0.00284257	0.00909467	FDR<0.05	Hspb1	15507	heat shock protein 1	135887918	135889563
ENSMUSG00000004952	528.909	780.98	696.668	1104.91	777.866	0.56201	0.257369	2.18368	0.028986	0.0688401	Not Sig	Rasa4	54153	RAS p21 protein activator 4	136083915	136111861
ENSMUSG00000004961	2.77427	1.98992	2.24203	1.69099	2.1743	-0.521027	1.22514	-0.425278	0.670634	0.787548	Not Sig	Syt5	53420	synaptotagmin V	-4539764	-4547541
ENSMUSG00000004980	27836.8	20306	27145.5	19390.2	23669.6	-0.455093	0.0790713	-5.75547	8.63985e-09	6.66376e-08	FDR<0.05	Hnrnpa2b1	53379	heterogeneous nuclear ribonucleoprotein A2/B1	-51460434	-51469894
ENSMUSG00000004988	0	2.41471	0.72498	2.60703	1.43668	3.64269	2.07601	1.75466	0.0793174	0.159739	Not Sig	Fxyd4	108017	FXYD domain-containing ion transport regulator 4	-117933558	-117937335
ENSMUSG00000004994	255.501	283.906	229.235	293.883	265.631	0.152761	0.13401	1.13992	0.25432	0.39981	Not Sig	Yju2b	67736	YJU2 splicing factor homolog B	-84257766	-84270402
ENSMUSG00000004996	337.009	462.433	376.232	467.931	410.901	0.456502	0.132359	3.44897	0.000562725	0.00210639	FDR<0.05	Mri1	67873	methylthioribose-1-phosphate isomerase 1	-84250575	-84257324
ENSMUSG00000005034	1814.59	2251.43	1874.38	2494.39	2108.7	0.311226	0.154644	2.01253	0.0441643	0.0982642	Not Sig	Prkacb	18749	protein kinase, cAMP dependent, catalytic, beta	-146729578	-146770693
ENSMUSG00000005043	361.27	538.388	404.179	630.682	483.63	0.574429	0.241178	2.38176	0.01723	0.0441231	FDR<0.05	Sgsh	27029	N-sulfoglucosamine sulfohydrolase (sulfamidase)	-119343488	-119355510
ENSMUSG00000005045	4.93028	48.0069	3.81358	91.3914	37.0356	3.28172	0.520486	6.30511	2.87993e-10	2.61221e-09	FDR<0.05	Chd5	269610	chromodomain helicase DNA binding protein 5	152338650	152390194
ENSMUSG00000005054	377.731	4102.34	463.563	3436.62	2095.06	3.44015	0.211964	16.2299	3.09906e-59	2.48075e-57	FDR<0.05	Cstb	13014	cystatin B	78425669	78427622
ENSMUSG00000005057	613.483	2375.69	718.239	2157.94	1466.34	1.9543	0.176689	11.0607	1.94538e-28	5.47428e-27	FDR<0.05	Sh2b2	23921	SH2B adaptor protein 2	-136218148	-136244940
ENSMUSG00000005069	1088.28	1036.66	1294.25	1115.06	1133.56	-0.0701444	0.0951168	-0.737455	0.460846	0.613775	Not Sig	Pex5	19305	peroxisomal biogenesis factor 5	-124396815	-124415067
ENSMUSG00000005078	276.117	451.796	310.328	409.414	361.914	0.709151	0.143634	4.9372	7.92521e-07	4.72248e-06	FDR<0.05	Jkamp	104771	JNK1/MAPK8-associated membrane protein	72085838	72101527
ENSMUSG00000005087	9459.41	14384.3	9115.77	11850.9	11202.6	0.604675	0.0939463	6.43639	1.22347e-10	1.15682e-09	FDR<0.05	Cd44	12505	CD44 antigen	-102811141	-102901665
ENSMUSG00000005089	0.368317	14.6381	2.59141	16.312	8.47746	5.27288	1.3955	3.7785	0.000157778	0.000655245	FDR<0.05	Slc1a2	20511	solute carrier family 1 (glial high affinity glutamate transporter), member 2	102706437	102778106
ENSMUSG00000005102	518.679	587.842	535.871	667.66	577.513	0.181784	0.150583	1.2072	0.227355	0.368293	Not Sig	Eif2ak4	27103	eukaryotic translation initiation factor 2 alpha kinase 4	118388616	118475234
ENSMUSG00000005103	7967.28	9198.88	7644.8	9270.44	8520.35	0.207278	0.0777558	2.66576	0.00768144	0.0218604	FDR<0.05	Wdr1	22388	WD repeat domain 1	-38526805	-38561699
ENSMUSG00000005107	119.107	797.32	247.486	767.749	482.915	2.7387	0.276138	9.91786	3.48131e-23	7.70906e-22	FDR<0.05	Slc2a9	117591	solute carrier family 2 (facilitated glucose transporter), member 9	-38349272	-38480306
ENSMUSG00000005124	2.40596	10.7255	2.6585	5.82845	5.4046	2.14258	1.15423	1.85629	0.0634129	0.132678	Not Sig	Ccn4	22402	cellular communication network factor 4	66891368	66923201
ENSMUSG00000005125	1121.12	1735.03	1284.16	2568.72	1677.26	0.629774	0.307619	2.04726	0.040633	0.0916103	Not Sig	Ndrg1	17988	N-myc downstream regulated gene 1	-66929317	-66969641
ENSMUSG00000005131	18.2931	4.07911	16.2176	7.78221	11.593	-2.16379	0.636904	-3.39736	0.000680396	0.00249808	FDR<0.05	4930550C14Rik	75311	RIKEN cDNA 4930550C14 gene	53405285	53434425
ENSMUSG00000005142	7322.77	8479.25	6710.74	8261.53	7693.57	0.211502	0.133594	1.58317	0.113384	0.213176	Not Sig	Man2b1	17159	mannosidase 2, alpha B1	85083268	85098739
ENSMUSG00000005148	658.033	373.615	637.815	466.174	533.909	-0.816436	0.150279	-5.43281	5.54735e-08	3.875e-07	FDR<0.05	Klf5	12224	Kruppel-like factor 5	99298690	99313409
ENSMUSG00000005150	371.334	394.023	392.322	376.108	383.447	0.0841703	0.15867	0.530474	0.595784	0.729861	Not Sig	Wdr83	67836	WD repeat domain containing 83	-85075034	-85080746
ENSMUSG00000005161	19861	2444.5	20824.8	2209.51	11334.9	-3.02213	0.155454	-19.4407	3.49234e-84	4.79906e-82	FDR<0.05	Prdx2	21672	peroxiredoxin 2	84969621	84974662
ENSMUSG00000005198	8907.82	7332.68	8498.72	7554.51	8073.43	-0.280707	0.0866486	-3.2396	0.00119697	0.00416372	FDR<0.05	Polr2a	20020	polymerase (RNA) II (DNA directed) polypeptide A	-69733998	-69758633
ENSMUSG00000005202	0.327417	0	0	0	0.0818542	-1.12616	4.40736	-0.255518	0.798323	#N/A	#N/A	Shbg	20415	sex hormone binding globulin	-69614815	-69617905
ENSMUSG00000005204	1627.36	1743.63	1687.94	1689.32	1687.06	0.0995619	0.100942	0.986324	0.323974	0.47849	Not Sig	Senp3	80886	SUMO/sentrin specific peptidase 3	-69673109	-69682084
ENSMUSG00000005220	0.982251	0	0	0.25832	0.310143	-2.50813	4.33373	-0.578746	0.562761	#N/A	#N/A	Corin	53419	corin, serine peptidase	-72300024	-72504540
ENSMUSG00000005225	96.6386	195.189	82.168	267.783	160.445	1.01573	0.294718	3.44645	0.000567994	0.0021245	FDR<0.05	Plekha8	231999	pleckstrin homology domain containing, family A (phosphoinositide binding specific) member 8	54603146	54645822
ENSMUSG00000005232	0	0	0	0	0	#N/A	#N/A	#N/A	#N/A	#N/A	#N/A	G6pc2	14378	glucose-6-phosphatase, catalytic, 2	69219948	69227993
ENSMUSG00000005233	1529.78	414.512	1381.57	449.741	943.901	-1.88308	0.141479	-13.31	2.02456e-40	8.86328e-39	FDR<0.05	Spc25	66442	SPC25, NDC80 kinetochore complex component, homolog (S. cerevisiae)	-69193894	-69206213
ENSMUSG00000005237	22.2933	371.395	22.8912	280.258	174.209	4.05061	0.335096	12.0879	1.22371e-33	4.25117e-32	FDR<0.05	Dnah2	327954	dynein, axonemal, heavy chain 2	-69420808	-69549108
ENSMUSG00000005251	0.695734	0.296577	1.14093	1.69322	0.956614	-1.04826	2.21468	-0.473325	0.635981	#N/A	#N/A	Ripk4	72388	receptor-interacting serine-threonine kinase 4	-97741932	-97763779
ENSMUSG00000005262	1097.22	982.341	1199.09	956.876	1058.88	-0.160355	0.0816827	-1.96314	0.0496295	0.108234	Not Sig	Ufd1	22230	ubiquitin recognition factor in ER-associated degradation 1	18812293	18835261
ENSMUSG00000005267	31.9143	42.7574	23.9813	42.3271	35.245	0.424989	0.355172	1.19657	0.231473	0.373253	Not Sig	Zfp287	170740	zinc finger protein 287	-62700364	-62731896
ENSMUSG00000005268	13.0893	1.83508	6.44483	1.8354	5.80115	-2.81027	0.968241	-2.90244	0.00370264	0.0115158	FDR<0.05	Prlr	19116	prolactin receptor	10177237	10337020
ENSMUSG00000005299	1305.68	1147.94	1288.36	1144	1221.49	-0.185343	0.0975649	-1.89968	0.0574746	0.122318	Not Sig	Letm1	56384	leucine zipper-EF-hand containing transmembrane protein 1	-33739672	-33782717
ENSMUSG00000005312	2937.86	2581.02	2572.88	2704.88	2699.16	-0.186505	0.1031	-1.80898	0.0704536	0.14468	Not Sig	Ubqln1	56085	ubiquilin 1	-58176155	-58215653
ENSMUSG00000005320	0	0	0.376116	0	0.0940291	0	4.40736	0	1	#N/A	#N/A	Fgfr4	14186	fibroblast growth factor receptor 4	55152817	55168759
ENSMUSG00000005338	34.5923	13.7905	29.1757	19.0082	24.1417	-1.32972	0.524354	-2.53592	0.0112154	0.0303914	FDR<0.05	Cadm3	94332	cell adhesion molecule 3	-173334253	-173367695
ENSMUSG00000005339	240.626	337.805	231.198	407.398	304.257	0.489949	0.223048	2.19661	0.0280484	0.0668831	Not Sig	Fcer1a	14125	Fc receptor, IgE, high affinity I, alpha polypeptide	-173221270	-173227229
ENSMUSG00000005354	1811.72	1995.4	1900.51	1619.5	1831.78	0.139379	0.137612	1.01284	0.311137	0.464425	Not Sig	Txn2	56551	thioredoxin 2	-77915050	-77928994
ENSMUSG00000005355	0	0	0	0	0	#N/A	#N/A	#N/A	#N/A	#N/A	#N/A	Casp14	12365	caspase 14	-78711994	-78718293
ENSMUSG00000005357	0	0	0	0	0	#N/A	#N/A	#N/A	#N/A	#N/A	#N/A	Slc1a6	20513	solute carrier family 1 (high affinity aspartate/glutamate transporter), member 6	78780495	78814825
ENSMUSG00000005360	19.3641	3.1612	14.3401	0.563294	9.35718	-2.62166	0.850049	-3.08413	0.00204147	0.00675078	FDR<0.05	Slc1a3	20512	solute carrier family 1 (glial high affinity glutamate transporter), member 3	-8634123	-8710807
ENSMUSG00000005362	644.097	638.198	681.818	668.477	658.147	-0.0139849	0.12291	-0.113782	0.909411	0.949406	Not Sig	Crbn	58799	cereblon	-106778244	-106800087
ENSMUSG00000005364	240.711	172.001	175.794	162.042	187.637	-0.484993	0.263607	-1.83984	0.0657924	0.136881	Not Sig	Il5ra	16192	interleukin 5 receptor, alpha	-106710378	-106749037
ENSMUSG00000005370	2002.27	1090.76	1859.88	1144.88	1524.45	-0.876474	0.107177	-8.17782	2.89023e-16	4.26804e-15	FDR<0.05	Msh6	17688	mutS homolog 6	87975049	87990892
ENSMUSG00000005371	1386.67	1663.89	1462.84	1695.06	1552.11	0.26305	0.140193	1.87634	0.060609	0.127741	Not Sig	Fbxo11	225055	F-box protein 11	-87990858	-88066045
ENSMUSG00000005373	4.93028	5.44844	2.60504	2.60814	3.89798	0.133474	0.834989	0.159851	0.872999	0.928878	Not Sig	Mlxipl	58805	MLX interacting protein-like	135106890	135138201
ENSMUSG00000005374	697.802	719.728	546.304	877.702	710.384	0.0453277	0.134748	0.336388	0.736578	0.835976	Not Sig	Tbl2	27368	transducin (beta)-like 2	135149685	135163873
ENSMUSG00000005378	702.173	609.074	693.334	558.793	640.844	-0.204668	0.133096	-1.53774	0.124111	0.229096	Not Sig	Bud23	66138	BUD23, rRNA methyltransferase and ribosome maturation factor	-135052956	-135064959
ENSMUSG00000005397	137.164	106.463	83.089	83.9932	102.677	-0.365736	0.403636	-0.906104	0.364881	0.520824	Not Sig	Nid1	18073	nidogen 1	13437601	13512275
ENSMUSG00000005410	8499.62	2782.48	8904.64	2818.65	5751.35	-1.61094	0.0852878	-18.8883	1.42339e-79	1.77816e-77	FDR<0.05	Mcm5	17218	minichromosome maintenance complex component 5	75109508	75128439
ENSMUSG00000005413	1419.93	6387.82	1064.44	7641.9	4128.52	2.16928	0.301605	7.19246	6.36327e-13	7.3756e-12	FDR<0.05	Hmox1	15368	heme oxygenase 1	75093617	75100593
ENSMUSG00000005417	3293.49	2478.36	2967.36	2519.42	2814.66	-0.41011	0.106689	-3.84398	0.000121055	0.000513424	FDR<0.05	Mprip	26936	myosin phosphatase Rho interacting protein	59662494	59780860
ENSMUSG00000005442	5925.53	5984.7	5603.37	6531.71	6011.33	0.0143639	0.1035	0.138781	0.889623	0.938412	Not Sig	Cic	71722	capicua transcriptional repressor	25267698	25294159
ENSMUSG00000005447	624.174	670.79	671.192	626.31	648.117	0.103282	0.205538	0.502496	0.615319	0.744833	Not Sig	Pafah1b3	18476	platelet-activating factor acetylhydrolase, isoform 1b, subunit 3	-25295048	-25297955
ENSMUSG00000005465	240.701	392.376	180.421	362.042	293.885	0.705073	0.27969	2.52091	0.0117053	0.0315324	FDR<0.05	Il27ra	50931	interleukin 27 receptor, alpha	-84030285	-84042575
ENSMUSG00000005469	1041.9	1325.27	999.754	1370.96	1184.47	0.34706	0.103101	3.36623	0.000762043	0.0027638	FDR<0.05	Prkaca	18747	protein kinase, cAMP dependent, catalytic, alpha	83976882	83996442
ENSMUSG00000005470	2586.18	852.52	2453.12	897.4	1697.31	-1.60067	0.109917	-14.5625	4.86217e-48	2.72712e-46	FDR<0.05	Asf1b	66929	anti-silencing function 1B histone chaperone	83955693	83970195
ENSMUSG00000005474	11.7842	418.127	16.0981	438.362	221.093	5.1318	0.321089	15.9825	1.69239e-57	1.24959e-55	FDR<0.05	Myl10	59310	myosin, light chain 10, regulatory	136693675	136701094
ENSMUSG00000005481	2715.45	2018.63	2781.89	1630.22	2286.55	-0.427883	0.108499	-3.94367	8.0245e-05	0.000349878	FDR<0.05	Ddx39a	68278	DEAD box helicase 39a	83715176	83726904
ENSMUSG00000005483	2925.71	1096.96	3127.29	1342.25	2123.05	-1.41524	0.134278	-10.5396	5.67131e-26	1.43582e-24	FDR<0.05	Dnajb1	81489	DnaJ heat shock protein family (Hsp40) member B1	83608174	83612653
ENSMUSG00000005493	2.52866	3.20404	2.99478	0.917144	2.41116	0.346836	1.14589	0.302679	0.762135	0.853855	Not Sig	Msh4	55993	mutS homolog 4	-153857140	-153906138
ENSMUSG00000005501	164.106	437.582	120.328	490.952	303.242	1.41753	0.152929	9.26923	1.87499e-20	3.58962e-19	FDR<0.05	Usp40	227334	ubiquitin specific peptidase 40	-87945120	-88008551
ENSMUSG00000005503	0	0	1.11472	0	0.278681	0	4.40736	0	1	#N/A	#N/A	Evx1	14028	even-skipped homeobox 1	52313497	52318378
ENSMUSG00000005505	460.388	396.516	339.477	384.288	395.167	-0.214465	0.120649	-1.77759	0.0754709	0.153228	Not Sig	Kbtbd4	67136	kelch repeat and BTB (POZ) domain containing 4	90904739	90910561
ENSMUSG00000005506	5144.75	3019.52	4314.32	2980.05	3864.66	-0.768878	0.0867648	-8.86164	7.88448e-19	1.36954e-17	FDR<0.05	Celf1	13046	CUGBP, Elav-like family member 1	90940396	91019497
ENSMUSG00000005510	687.039	817.559	750.693	697.343	738.159	0.251433	0.123377	2.03792	0.0415579	0.0933383	Not Sig	Ndufs3	68349	NADH:ubiquinone oxidoreductase core subunit S3	-90894626	-90904721
ENSMUSG00000005514	1930.42	3243.31	1812.27	3234.38	2555.09	0.748553	0.193624	3.86602	0.000110628	0.000471628	FDR<0.05	Por	18984	cytochrome p450 oxidoreductase	135689144	135735326
ENSMUSG00000005533	3568.03	2266.92	3469.01	2567.12	2967.77	-0.654435	0.121128	-5.40286	6.55884e-08	4.53291e-07	FDR<0.05	Igf1r	16001	insulin-like growth factor I receptor	67952256	68233667
ENSMUSG00000005534	1291.77	1550.5	1305.87	1752.79	1475.23	0.263114	0.125226	2.10112	0.0356307	0.0819761	Not Sig	Insr	16337	insulin receptor	-3150921	-3279617
ENSMUSG00000005540	958.947	732.913	840.863	1005.01	884.433	-0.388013	0.236978	-1.63734	0.10156	0.195231	Not Sig	Fcer2a	14128	Fc receptor, IgE, low affinity II, alpha polypeptide	-3681736	-3694174
ENSMUSG00000005547	0	0	0	0	0	#N/A	#N/A	#N/A	#N/A	#N/A	#N/A	Cyp2a5	13087	cytochrome P450, family 2, subfamily a, polypeptide 5	26835338	26843264
ENSMUSG00000005553	6.9227	7.24181	13.8833	8.13828	9.04652	0.0556876	0.788447	0.0706296	0.943693	0.967514	Not Sig	Atp4a	11944	ATPase, H+/K+ exchanging, gastric, alpha polypeptide	30712208	30725534
ENSMUSG00000005566	5991.99	4160	5640.99	4123.82	4979.2	-0.526225	0.0811356	-6.48574	8.8297e-11	8.48166e-10	FDR<0.05	Trim28	21849	tripartite motif-containing 28	13024151	13031032
ENSMUSG00000005575	1970.71	2221.77	2048.55	2117.47	2089.63	0.172943	0.108212	1.59819	0.11	0.208399	Not Sig	Ube2m	22192	ubiquitin-conjugating enzyme E2M	-13035119	-13038275
ENSMUSG00000005580	182.996	223.612	156.422	333.709	224.185	0.288691	0.171664	1.68172	0.0926226	0.181223	Not Sig	Adcy9	11515	adenylate cyclase 9	-4284885	-4420498
ENSMUSG00000005583	1530.14	1990.71	1522.12	2548.89	1897.96	0.379727	0.192011	1.97764	0.0479696	0.1052	Not Sig	Mef2c	17260	myocyte enhancer factor 2C	83504033	83667079
ENSMUSG00000005609	1422.01	1148.06	1341.93	1156.69	1267.17	-0.308373	0.105692	-2.91766	0.00352666	0.0110273	FDR<0.05	Ctr9	22083	CTR9 homolog, Paf1/RNA polymerase II complex component	111028950	111056377
ENSMUSG00000005610	21973.6	20235	24199.9	20897.2	21826.4	-0.118866	0.0966984	-1.22924	0.21898	0.357736	Not Sig	Eif4g2	13690	eukaryotic translation initiation factor 4, gamma 2	-111067984	-111083030
ENSMUSG00000005611	229.969	808.238	263.998	1474.19	694.099	1.81234	0.29658	6.11081	9.91249e-10	8.4898e-09	FDR<0.05	Irag1	17540	inositol 1,4,5-triphosphate receptor associated 1	-110868257	-110946187
ENSMUSG00000005615	4596.32	3159.27	5173.04	3055.32	3995.99	-0.540778	0.17157	-3.15194	0.00162188	0.00547527	FDR<0.05	Pcyt1a	13026	phosphate cytidylyltransferase 1, choline, alpha isoform	32430920	32475065
ENSMUSG00000005621	2690.04	1621.72	2391.11	1838.67	2135.38	-0.7301	0.136382	-5.35336	8.63345e-08	5.85224e-07	FDR<0.05	Zfp592	233410	zinc finger protein 592	80993683	81045162
ENSMUSG00000005625	2581.29	2249	2626.55	2164.24	2405.27	-0.199045	0.102254	-1.94658	0.0515847	0.111751	Not Sig	Psmd4	19185	proteasome (prosome, macropain) 26S subunit, non-ATPase, 4	-95032690	-95042614
ENSMUSG00000005628	14.864	12.8455	7.16876	9.82038	11.1747	-0.206019	0.493892	-0.417133	0.676581	0.792951	Not Sig	Tmod4	50874	tropomodulin 4	95124513	95129209
ENSMUSG00000005640	1.05972	10.0786	1.91989	14.891	6.98731	3.25182	1.0794	3.01262	0.00259005	0.00836246	FDR<0.05	Insrr	23920	insulin receptor-related receptor	87796950	87816101
ENSMUSG00000005649	1.09196	0	0	0	0.27299	-2.64891	4.32575	-0.612359	0.5403	#N/A	#N/A	Cabp5	29865	calcium binding protein 5	13398154	13408878
ENSMUSG00000005656	1126.02	3599.78	1009.28	3238.32	2243.35	1.67663	0.258849	6.47728	9.33927e-11	8.95028e-10	FDR<0.05	Snx6	72183	sorting nexin 6	-54746356	-54795662
ENSMUSG00000005667	1692.75	2591.59	1613.61	2375.3	2068.31	0.614549	0.432965	1.4194	0.155783	0.273555	Not Sig	Mthfd2	17768	methylenetetrahydrofolate dehydrogenase (NAD+ dependent), methenyltetrahydrofolate cyclohydrolase	-83305703	-83317604
ENSMUSG00000005672	1613.85	868.958	1983.72	1245.23	1427.94	-0.893229	0.151348	-5.90182	3.59505e-09	2.89276e-08	FDR<0.05	Kit	16590	KIT proto-oncogene receptor tyrosine kinase	75574990	75656721
ENSMUSG00000005674	481.483	534.272	501.659	526.172	510.897	0.150784	0.144206	1.04561	0.29574	0.446725	Not Sig	Tomm40l	641376	translocase of outer mitochondrial membrane 40-like	-171217802	-171222514
ENSMUSG00000005677	1.30967	1.5806	0	0.516641	0.851727	0.256456	2.84953	0.0899993	0.928288	#N/A	#N/A	Nr1i3	12355	nuclear receptor subfamily 1, group I, member 3	171213969	171218845
ENSMUSG00000005681	2.81084	3.9814	3.41021	3.47752	3.41999	0.516391	0.92564	0.557874	0.57693	0.714268	Not Sig	Apoa2	11807	apolipoprotein A-II	171225053	171226379
ENSMUSG00000005682	1734.74	1141.68	1880.04	1248.19	1501.16	-0.603809	0.117958	-5.11884	3.07428e-07	1.9359e-06	FDR<0.05	Pan2	103135	PAN2 poly(A) specific ribonuclease subunit	128303334	128321358
ENSMUSG00000005683	4834.05	5215.67	4938.72	4973.3	4990.44	0.10973	0.075409	1.45513	0.145633	0.259582	Not Sig	Cs	12974	citrate synthase	128337726	128362482
ENSMUSG00000005686	3228.62	901.974	2803.61	1056.23	1997.61	-1.84007	0.12505	-14.7146	5.1925e-49	3.01494e-47	FDR<0.05	Ampd3	11717	adenosine monophosphate deaminase 3	110772603	110812408
ENSMUSG00000005687	1511.34	1024.89	1607.18	996.785	1285.05	-0.560326	0.10917	-5.1326	2.85773e-07	1.80783e-06	FDR<0.05	Bcas2	68183	BCAS2 pre-mRNA processing factor	103171654	103179154
ENSMUSG00000005696	21.4381	3.09204	19.3888	2.95977	11.7197	-2.78071	0.737698	-3.76945	0.000163611	0.000678101	FDR<0.05	Sh2d1a	20400	SH2 domain containing 1A	42502564	42522095
ENSMUSG00000005698	5454.48	2802.65	5104.91	2999.45	4090.37	-0.960658	0.109651	-8.76105	1.93448e-18	3.29767e-17	FDR<0.05	Ctcf	13018	CCCTC-binding factor	105636537	105682922
ENSMUSG00000005699	115.055	139.101	138.116	130.476	130.687	0.274674	0.207372	1.32455	0.185321	0.313921	Not Sig	Pard6a	56513	par-6 family cell polarity regulator alpha	105701147	105703494
ENSMUSG00000005705	7.31266	7.94696	7.8408	5.96618	7.26665	0.108386	0.720892	0.15035	0.880489	0.933594	Not Sig	Agrp	11604	agouti related neuropeptide	-105566694	-105568301
ENSMUSG00000005716	0.327417	0.310482	0.376116	0.564405	0.394605	-0.164398	3.03863	-0.0541027	0.956853	#N/A	#N/A	Pvalb	19293	parvalbumin	-78191111	-78204237
ENSMUSG00000005718	290.689	187.869	265.302	205.987	237.462	-0.628186	0.157245	-3.99494	6.47096e-05	0.00028669	FDR<0.05	Tfap4	83383	transcription factor AP4	-4544660	-4559720
ENSMUSG00000005732	1855.89	1584.03	1936.28	1437.33	1703.38	-0.228229	0.108324	-2.10691	0.0351253	0.0810168	Not Sig	Ranbp1	19385	RAN binding protein 1	-18239978	-18248694
ENSMUSG00000005763	92.1769	79.8893	55.7322	41.6998	67.3745	-0.209013	0.456675	-0.457684	0.647179	0.770043	Not Sig	Cd247	12503	CD247 antigen	165788680	165862112
ENSMUSG00000005774	571.567	670.8	580.512	725.069	636.987	0.230938	0.152625	1.5131	0.130253	0.238061	Not Sig	Rfx5	53970	regulatory factor X, 5 (influences HLA class II expression)	94954107	94961561
ENSMUSG00000005779	2846.43	3593.67	3240.66	3276.32	3239.27	0.336264	0.123019	2.73344	0.00626767	0.0182776	FDR<0.05	Psmb4	19172	proteasome (prosome, macropain) subunit, beta type 4	-94884323	-94886958
ENSMUSG00000005800	21399.9	10312.4	17346.9	10403.6	14865.7	-1.05323	0.213293	-4.93795	7.89483e-07	4.70551e-06	FDR<0.05	Mmp8	17394	matrix metallopeptidase 8	7558428	7568486
ENSMUSG00000005802	208.64	2035.92	224.765	2059.4	1132.18	3.28723	0.167764	19.5944	1.72771e-85	2.4144e-83	FDR<0.05	Slc30a4	22785	solute carrier family 30 (zinc transporter), member 4	-122681232	-122702663
ENSMUSG00000005803	2070.74	2118.24	2078.56	1913.39	2045.23	0.0324543	0.139935	0.231923	0.816597	0.891099	Not Sig	Sqor	59010	sulfide quinone oxidoreductase	122771712	122809551
ENSMUSG00000005804	613.918	837.122	604.14	787.158	710.584	0.448015	0.112615	3.97831	6.94079e-05	0.000305536	FDR<0.05	Bloc1s6	18457	biogenesis of lysosomal organelles complex-1, subunit 6, pallidin	122738504	122749487
ENSMUSG00000005813	968.096	972.261	870.946	1024.78	959.022	0.00713166	0.113082	0.0630661	0.949714	0.97083	Not Sig	Metap1	75624	methionyl aminopeptidase 1	-138458959	-138489382
ENSMUSG00000005823	1257.93	1472.35	1178.43	1460.91	1342.41	0.227174	0.118487	1.91729	0.0552013	0.118226	Not Sig	Gpr108	78308	G protein-coupled receptor 108	-57234914	-57247689
ENSMUSG00000005824	379.388	645.084	312.53	655.127	498.032	0.76382	0.181361	4.21159	2.53582e-05	0.000120506	FDR<0.05	Tnfsf14	50930	tumor necrosis factor (ligand) superfamily, member 14	-57189473	-57194181
ENSMUSG00000005836	0.368317	5.50407	1.1011	4.23298	2.80162	3.85195	1.61056	2.39169	0.0167711	0.043104	FDR<0.05	Gata6	14465	GATA binding protein 6	11052509	11085635
ENSMUSG00000005846	1661.37	1580.22	1731.09	1469.35	1610.51	-0.071805	0.155098	-0.462965	0.643389	0.767025	Not Sig	Rsl1d1	66409	ribosomal L1 domain containing 1	-11193036	-11203292
ENSMUSG00000005864	0	0	0	0.304974	0.0762435	0	4.40736	0	1	#N/A	#N/A	Cnga2	12789	cyclic nucleotide gated channel alpha 2	71991848	72010218
ENSMUSG00000005871	1459.88	1527.39	1226.59	1661.23	1468.77	0.0653797	0.167412	0.390531	0.696144	0.807575	Not Sig	Apc	11789	APC, WNT signaling pathway regulator	34247693	34322190
ENSMUSG00000005873	2903.43	2987.57	3069.96	2821.52	2945.62	0.0410798	0.115392	0.356003	0.721838	0.825611	Not Sig	Reep5	13476	receptor accessory protein 5	-34344885	-34373415
ENSMUSG00000005881	1182.61	1690.32	1275.2	1604.85	1438.24	0.515122	0.168003	3.06616	0.00216831	0.00712678	FDR<0.05	Ergic3	66366	ERGIC and golgi 3	156008027	156018279
ENSMUSG00000005882	390.695	419.085	370.251	397.934	394.491	0.102649	0.142203	0.72185	0.470387	0.622426	Not Sig	Uqcc1	56046	ubiquinol-cytochrome c reductase complex assembly factor 1	-155846885	-155930310
ENSMUSG00000005883	13.7939	10.7262	12.5266	11.0609	12.0269	-0.383477	0.667558	-0.574447	0.565665	0.70498	Not Sig	Spo11	26972	SPO11 initiator of meiotic double stranded breaks	172979841	172993576
ENSMUSG00000005886	2376.28	1919.26	2466.67	2230.24	2248.11	-0.308222	0.132299	-2.32974	0.0198201	0.0497161	FDR<0.05	Ncoa2	17978	nuclear receptor coactivator 2	-13139104	-13372429
ENSMUSG00000005891	0	0	0	0	0	#N/A	#N/A	#N/A	#N/A	#N/A	#N/A	Prl4a1	19110	prolactin family 4, subfamily a, member 1	28016211	28023548
ENSMUSG00000005892	0	0	0	0	0	#N/A	#N/A	#N/A	#N/A	#N/A	#N/A	Trh	22044	thyrotropin releasing hormone	-92242060	-92244650
ENSMUSG00000005893	2378.39	1912.5	2245.32	2125.85	2165.51	-0.314706	0.1121	-2.80738	0.00499464	0.0150368	FDR<0.05	Nr2c2	22026	nuclear receptor subfamily 2, group C, member 2	92091417	92173058
ENSMUSG00000005897	134.676	193.623	123.594	194.132	161.506	0.521931	0.157154	3.32115	0.000896477	0.00320207	FDR<0.05	Nr2c1	22025	nuclear receptor subfamily 2, group C, member 1	94147930	94197214
ENSMUSG00000005899	1549.53	644.607	1490.76	744.006	1107.23	-1.26576	0.139492	-9.07405	1.14675e-19	2.10421e-18	FDR<0.05	Smpd4	77626	sphingomyelin phosphodiesterase 4	17619353	17644830
ENSMUSG00000005907	257.13	366.309	287.595	391.341	325.594	0.51154	0.138513	3.69307	0.000221561	0.000896793	FDR<0.05	Pex1	71382	peroxisomal biogenesis factor 1	3596065	3637230
ENSMUSG00000005917	0	0	0	0	0	#N/A	#N/A	#N/A	#N/A	#N/A	#N/A	Otx1	18423	orthodenticle homeobox 1	-21994763	-22001651
ENSMUSG00000005936	6643.5	8685.38	6267.39	6724.09	7080.09	0.386558	0.123924	3.11932	0.00181272	0.00606487	FDR<0.05	Kctd20	66989	potassium channel tetramerisation domain containing 20	28952435	28969549
ENSMUSG00000005947	11.1876	65.7061	15.6952	50.152	35.6852	2.54801	0.555665	4.58552	4.52862e-06	2.39811e-05	FDR<0.05	Itgae	16407	integrin alpha E, epithelial-associated	73090582	73147449
ENSMUSG00000005949	362.352	878.474	435.887	782.888	614.9	1.27705	0.208861	6.11437	9.69386e-10	8.31406e-09	FDR<0.05	Ctns	83429	cystinosis, nephropathic	-73183595	-73199042
ENSMUSG00000005950	0.695734	53.9346	0	81.9967	34.1568	6.25855	1.14628	5.45987	4.76472e-08	3.35675e-07	FDR<0.05	P2rx5	94045	purinergic receptor P2X, ligand-gated ion channel, 5	73160387	73172681
ENSMUSG00000005951	65.4979	107.481	71.067	107.628	87.9185	0.719986	0.219485	3.28034	0.00103681	0.00365736	FDR<0.05	Shpk	74637	sedoheptulokinase	73199481	73224506
ENSMUSG00000005952	0	0	0.376116	0	0.0940291	0	4.40736	0	1	#N/A	#N/A	Trpv1	193034	transient receptor potential cation channel, subfamily V, member 1	73234148	73261322
ENSMUSG00000005958	1.79202	5.23723	1.1011	9.87592	4.50157	1.57161	1.03558	1.51761	0.129112	0.23665	Not Sig	Ephb3	13845	Eph receptor B3	21204794	21223304
ENSMUSG00000005968	83.2182	78.0043	117.464	70.6978	87.3461	-0.0897466	0.240772	-0.372745	0.709338	0.816904	Not Sig	Tuft1	22156	tuftelin 1	-94612752	-94658872
ENSMUSG00000005973	516.373	747.918	452.186	625.449	585.482	0.535332	0.105949	5.05273	4.35542e-07	2.69463e-06	FDR<0.05	Rcn1	19672	reticulocalbin 1	-105385947	-105399319
ENSMUSG00000005980	4.96685	0.931447	2.59141	1.33937	2.45727	-2.40158	1.37934	-1.74111	0.0816644	0.163547	Not Sig	Dnase1	13419	deoxyribonuclease I	4037144	4040024
ENSMUSG00000005981	1738.3	1700.18	1763.45	1727.69	1732.4	-0.0315676	0.0852246	-0.370404	0.711081	0.818296	Not Sig	Trap1	68015	TNF receptor-associated protein 1	-4039976	-4077810
ENSMUSG00000005982	1978.91	1659.22	1836.37	1688.71	1790.8	-0.254373	0.0793208	-3.20689	0.0013418	0.00462377	FDR<0.05	Naa60	74763	N(alpha)-acetyltransferase 60, NatF catalytic subunit	3884618	3904781
ENSMUSG00000005983	61.783	83.8913	66.3714	77.8315	72.4693	0.437213	0.265143	1.64897	0.0991544	0.191425	Not Sig	1700037C18Rik	73261	RIKEN cDNA 1700037C18 gene	-3905797	-3908689
ENSMUSG00000005986	316.561	221.447	265.65	227.584	257.81	-0.515265	0.170802	-3.01673	0.00255514	0.00826161	FDR<0.05	Ankrd13d	68423	ankyrin repeat domain 13 family, member D	-4270179	-4283137
ENSMUSG00000005994	0	0	0	0	0	#N/A	#N/A	#N/A	#N/A	#N/A	#N/A	Tyrp1	22178	tyrosinase-related protein 1	80834212	80851736
ENSMUSG00000006005	7437.24	6051.63	7415.93	6964.25	6967.26	-0.297359	0.110666	-2.68698	0.00721007	0.0207012	FDR<0.05	Tpr	108989	translocated promoter region, nuclear basket protein	150392837	150449935
ENSMUSG00000006007	0	0	0	0	0	#N/A	#N/A	#N/A	#N/A	#N/A	#N/A	Pdc	20028	phosducin	150319416	150333906
ENSMUSG00000006010	585.65	766.285	561.509	801.071	678.629	0.388498	0.100742	3.85635	0.000115091	0.000489474	FDR<0.05	Odr4	226499	odr4 GPCR localization factor homolog	-150361310	-150393055
ENSMUSG00000006014	4.1744	11.0507	8.23002	5.64072	7.27395	1.39737	0.92282	1.51424	0.129965	0.237685	Not Sig	Prg4	96875	proteoglycan 4 (megakaryocyte stimulating factor, articular superficial zone protein)	-150449411	-150466165
ENSMUSG00000006019	620.5	650.615	540.758	688.91	625.196	0.0682267	0.0858524	0.794698	0.426789	0.581758	Not Sig	Dhx34	71723	DEAH (Asp-Glu-Ala-His) box polypeptide 34	-16197220	-16222032
ENSMUSG00000006021	233.2	223.067	248.168	250.617	238.763	-0.0662689	0.147539	-0.449162	0.653315	0.774779	Not Sig	Kptn	70394	kaptin	16119875	16127516
ENSMUSG00000006024	3176.17	2477.65	3472.52	2275.91	2850.56	-0.358252	0.103045	-3.47668	0.000507672	0.0019148	FDR<0.05	Napa	108124	N-ethylmaleimide sensitive fusion protein attachment protein alpha	16098579	16117982
ENSMUSG00000006050	612.43	930.943	738.579	848.403	782.589	0.604659	0.11972	5.0506	4.40415e-07	2.72137e-06	FDR<0.05	Sra1	24068	steroid receptor RNA activator 1	-36667186	-36670311
ENSMUSG00000006056	0	0	0.38922	0	0.0973051	0	4.40736	0	1	#N/A	#N/A	Calcoco2	76815	calcium binding and coiled-coil domain 2	-96098915	-96111962
ENSMUSG00000006057	898.374	1100.24	932.741	977.928	977.32	0.292691	0.113976	2.56802	0.0102282	0.0280638	FDR<0.05	Atp5g1	11951	ATP synthase, H+ transporting, mitochondrial F0 complex, subunit C1 (subunit 9)	-96072792	-96075631
ENSMUSG00000006058	995.581	1133.22	1062	1061.55	1063.09	0.186188	0.106541	1.74758	0.0805369	0.161717	Not Sig	Snf8	27681	SNF8, ESCRT-II complex subunit, homolog (S. cerevisiae)	96034884	96047430
ENSMUSG00000006095	657.384	1166.73	652.265	1070.96	886.835	0.826995	0.168382	4.91143	9.04138e-07	5.35533e-06	FDR<0.05	Tbcb	66411	tubulin folding cofactor B	-30224128	-30231391
ENSMUSG00000006127	1579.14	1418.55	1617.83	1455.48	1517.75	-0.155326	0.13915	-1.11625	0.264316	0.411677	Not Sig	Inpp5k	19062	inositol polyphosphate 5-phosphatase K	75631019	75648865
ENSMUSG00000006134	2095.53	1567	1852.34	1647.77	1790.66	-0.41891	0.0893414	-4.68886	2.74726e-06	1.51547e-05	FDR<0.05	Crkl	12929	v-crk avian sarcoma virus CT10 oncogene homolog-like	17451984	17487440
ENSMUSG00000006143	1.42371	0	1.51757	0.918255	0.964883	-3.03175	2.32018	-1.30668	0.19132	#N/A	#N/A	Upk3bl	69665	uroplakin 3B-like	136057266	136064324
ENSMUSG00000006154	474.042	332.419	404.405	352.666	390.883	-0.51209	0.311463	-1.64414	0.100146	0.192962	Not Sig	Eps8l1	67425	EPS8-like 1	4464734	4480487
ENSMUSG00000006169	5534.68	5952.38	5901.83	6114.34	5875.81	0.10517	0.109119	0.963811	0.335141	0.490312	Not Sig	Clint1	216705	clathrin interactor 1	45851968	45910625
ENSMUSG00000006179	123.986	44.2782	119.614	49.1864	84.2661	-1.48494	0.290719	-5.10783	3.25886e-07	2.04744e-06	FDR<0.05	Prss16	54373	protease, serine 16 (thymus)	-22002175	-22009741
ENSMUSG00000006191	194.632	216.87	210.227	244.255	216.496	0.155739	0.15711	0.991276	0.321551	0.47609	Not Sig	Cdkal1	68916	CDK5 regulatory subunit associated protein 1-like 1	-29325300	-29855673
ENSMUSG00000006200	0	0	0	0	0	#N/A	#N/A	#N/A	#N/A	#N/A	#N/A	Rhox6	19202	reproductive homeobox 6	37827054	37829857
ENSMUSG00000006204	0.982251	0	0	0.563294	0.386386	-2.50894	4.15177	-0.604307	0.54564	#N/A	#N/A	Cdcp3	71395	CUB domain containing protein 3	131174401	131250945
ENSMUSG00000006205	34.6652	45.0947	21.2098	27.7984	32.192	0.379872	0.656806	0.578363	0.563019	0.702673	Not Sig	Htra1	56213	HtrA serine peptidase 1	130936202	130985658
ENSMUSG00000006215	652.499	646.051	594.538	670.092	640.795	-0.0139465	0.0993189	-0.140421	0.888327	0.937592	Not Sig	Zbtb17	22642	zinc finger and BTB domain containing 17	141444672	141467937
ENSMUSG00000006216	0	0.98782	0	1.90266	0.72262	2.32829	2.58649	0.900174	0.368028	#N/A	#N/A	Clcnkb	56365	chloride channel, voltage-sensitive Kb	-141404356	-141415988
ENSMUSG00000006218	0	0.635246	0.376116	0.516641	0.382001	1.7034	3.4981	0.486949	0.626294	#N/A	#N/A	Fam131c	277743	family with sequence similarity 131, member C	141368191	141384174
ENSMUSG00000006219	33.0894	622.37	20.9422	257.367	233.442	4.22977	0.730488	5.79034	7.02427e-09	5.47402e-08	FDR<0.05	Fblim1	74202	filamin binding LIM protein 1	-141576061	-141599924
ENSMUSG00000006221	0.732303	1.53851	0	2.98371	1.31363	1.10556	1.93059	0.572654	0.566879	0.705964	Not Sig	Hspb7	29818	heat shock protein family, member 7 (cardiovascular)	141420778	141425310
ENSMUSG00000006235	2180.96	88.5369	1901.5	133.798	1076.2	-4.61994	0.16378	-28.2082	4.63423e-175	2.38808e-172	FDR<0.05	Epor	13857	erythropoietin receptor	-21958898	-21963576
ENSMUSG00000006241	3.54748	9.71176	6.25667	16.1393	8.9138	1.46042	0.746872	1.95539	0.0505376	0.109865	Not Sig	Ccdc159	67119	coiled-coil domain containing 159	21927470	21935872
ENSMUSG00000006262	996.664	1140.65	1055.05	1406.24	1149.65	0.194811	0.113234	1.72042	0.0853561	0.169598	Not Sig	Mob1b	68473	MOB kinase activator 1B	88720870	88758455
ENSMUSG00000006269	0	0	2.17494	0	0.543735	0	4.40736	0	1	#N/A	#N/A	Atp6v1b1	110935	ATPase, H+ transporting, lysosomal V1 subunit B1	83743016	83758855
ENSMUSG00000006270	0	0	0	0	0	#N/A	#N/A	#N/A	#N/A	#N/A	#N/A	Vax1	22326	ventral anterior homeobox 1	-59164480	-59170397
ENSMUSG00000006273	4236.87	9648.27	4198.12	7975.91	6514.79	1.18723	0.235472	5.04193	4.60857e-07	2.84343e-06	FDR<0.05	Atp6v1b2	11966	ATPase, H+ transporting, lysosomal V1 subunit B2	69088735	69113717
ENSMUSG00000006276	1921.06	1564.5	1692.86	1625.62	1701.01	-0.29673	0.0963446	-3.07988	0.00207085	0.00683331	FDR<0.05	Eps15l1	13859	epidermal growth factor receptor pathway substrate 15-like 1	-72340995	-72421474
ENSMUSG00000006281	1053.15	2933.23	823.389	3077.81	1971.9	1.47743	0.136332	10.837	2.29888e-27	6.20095e-26	FDR<0.05	Tep1	21745	telomerase associated protein 1	-50824060	-50870554
ENSMUSG00000006288	691.939	731.742	614.306	703.567	685.388	0.0802212	0.102654	0.781471	0.434525	0.588936	Not Sig	Ttc5	219022	tetratricopeptide repeat domain 5	-50765408	-50785520
ENSMUSG00000006289	611.58	869.694	594.342	760.729	709.086	0.507614	0.163561	3.1035	0.00191243	0.00635892	FDR<0.05	Osgep	66246	O-sialoglycoprotein endopeptidase	-50915373	-50924893
ENSMUSG00000006299	1708.67	2604.27	1730.69	2449	2123.16	0.607736	0.112804	5.38753	7.14333e-08	4.89989e-07	FDR<0.05	Aamp	227290	angio-associated migratory protein	-74279839	-74284738
ENSMUSG00000006301	307.953	1082.08	309.758	1015.83	678.906	1.8139	0.182669	9.93002	3.08198e-23	6.85393e-22	FDR<0.05	Tmbim1	69660	transmembrane BAX inhibitor motif containing 1	-74288246	-74304336
ENSMUSG00000006304	11284.5	14758.5	11672.9	13831.9	12887	0.387126	0.100196	3.86369	0.000111688	0.000475818	FDR<0.05	Arpc2	76709	actin related protein 2/3 complex, subunit 2	74236516	74268209
ENSMUSG00000006307	3607.25	2392.81	3080.64	2643.17	2930.97	-0.59231	0.143769	-4.11987	3.79089e-05	0.000175103	FDR<0.05	Kmt2b	75410	lysine (K)-specific methyltransferase 2B	-30568854	-30588726
ENSMUSG00000006310	14.5303	40.4283	11.5731	31.6298	24.5404	1.47654	0.626802	2.35568	0.0184888	0.0468144	FDR<0.05	Zbtb32	58206	zinc finger and BTB domain containing 32	-30589680	-30598909
ENSMUSG00000006311	0	0.310482	0	0	0.0776206	0.79737	4.40736	0.180918	0.856432	#N/A	#N/A	Etv2	14008	ets variant 2	-30633615	-30635852
ENSMUSG00000006313	10.0198	1.91964	3.384	4.39133	4.9287	-2.39457	0.903496	-2.65034	0.00804106	0.022783	FDR<0.05	Upk1a	109637	uroplakin 1A	-30603091	-30612734
ENSMUSG00000006315	653.341	715.511	693.741	687.41	687.501	0.131597	0.16017	0.821607	0.411301	0.566833	Not Sig	Tmem147	69804	transmembrane protein 147	-30727700	-30729534
ENSMUSG00000006333	16558.3	19089.1	18606.9	16851.8	17776.5	0.205179	0.117904	1.74022	0.0818211	0.163757	Not Sig	Rps9	76846	ribosomal protein S9	3704040	3706897
ENSMUSG00000006335	279.805	327.256	282.126	312.412	300.4	0.225424	0.169302	1.33149	0.183029	0.310679	Not Sig	Tfpt	69714	TCF3 (E2A) fusion partner	-3620323	-3629929
ENSMUSG00000006342	115.635	25.5331	85.7014	37.0904	65.9901	-2.18091	0.43682	-4.99269	5.95447e-07	3.60813e-06	FDR<0.05	Susd2	71733	sushi domain containing 2	-75636618	-75644008
ENSMUSG00000006344	443.256	1211.86	322.671	1047.84	756.407	1.45046	0.246883	5.8751	4.22588e-09	3.37729e-08	FDR<0.05	Ggt5	23887	gamma-glutamyltransferase 5	75589380	75617200
ENSMUSG00000006345	76.5855	21.5811	67.0372	32.9801	49.546	-1.82948	0.450324	-4.06259	4.85312e-05	0.000219495	FDR<0.05	Ggt1	14598	gamma-glutamyltransferase 1	75573494	75586191
ENSMUSG00000006356	586.888	40.5359	591.32	22.8222	310.391	-3.85561	0.323307	-11.9255	8.71082e-33	2.94347e-31	FDR<0.05	Crip2	68337	cysteine rich protein 2	113140235	113145506
ENSMUSG00000006360	1802.04	1672.16	1944.54	1625.84	1761.14	-0.108163	0.164721	-0.656648	0.511407	0.658871	Not Sig	Crip1	12925	cysteine-rich protein 1 (intestinal)	113152011	113153879
ENSMUSG00000006362	2254.67	1327.29	1849.56	1488.88	1730.1	-0.764405	0.179011	-4.27015	1.95343e-05	9.44916e-05	FDR<0.05	Cbfa2t3	12398	CBFA2/RUNX1 translocation partner 3	-122625135	-122678175
ENSMUSG00000006369	29.1706	5.89991	19.4826	3.45369	14.5017	-2.29912	0.715733	-3.21226	0.00131697	0.00454836	FDR<0.05	Fbln1	14114	fibulin 1	85206007	85286294
ENSMUSG00000006373	694.411	1134.63	827.67	1281.34	984.512	0.708803	0.16556	4.28124	1.85858e-05	9.00706e-05	FDR<0.05	Pgrmc1	53328	progesterone receptor membrane component 1	36598192	36606079
ENSMUSG00000006378	28.7587	124.575	30.4634	104.64	72.1094	2.12265	0.262171	8.09642	5.66008e-16	8.19685e-15	FDR<0.05	Gcat	26912	glycine C-acetyltransferase (2-amino-3-ketobutyrate-coenzyme A ligase)	79030873	79042531
ENSMUSG00000006386	33.3947	36.1058	44.5217	44.228	39.5626	0.111824	0.485419	0.230366	0.817807	0.891868	Not Sig	Tek	21687	TEK receptor tyrosine kinase	94739288	94874976
ENSMUSG00000006389	156.336	375.873	151.202	569.681	313.273	1.26434	0.357198	3.53961	0.000400724	0.00154367	FDR<0.05	Mpl	17480	myeloproliferative leukemia virus oncogene	-118442414	-118457513
ENSMUSG00000006390	1694.89	2147.95	1515.17	1935.52	1823.38	0.341882	0.115928	2.94909	0.00318709	0.0100693	FDR<0.05	Elovl1	54325	elongation of very long chain fatty acids (FEN1/Elo2, SUR4/Elo3, yeast)-like 1	118428092	118432952
ENSMUSG00000006392	1123.1	1010.74	1043.82	939.102	1029.19	-0.152652	0.106191	-1.43753	0.150568	0.266478	Not Sig	Med8	80509	mediator complex subunit 8	118409336	118415824
ENSMUSG00000006395	80.4509	143.195	77.3536	177.736	119.684	0.830501	0.244738	3.39342	0.000690248	0.0025305	FDR<0.05	Hyi	68180	hydroxypyruvate isomerase (putative)	118359998	118362744
ENSMUSG00000006398	2876.63	1040.53	3057.51	1140.56	2028.81	-1.46739	0.126887	-11.5645	6.23257e-31	1.94404e-29	FDR<0.05	Cdc20	107995	cell division cycle 20	-118432900	-118437343
ENSMUSG00000006403	3.82533	50.8682	6.47103	71.7082	33.2182	3.72093	0.621007	5.99177	2.07564e-09	1.71594e-08	FDR<0.05	Adamts4	240913	a disintegrin-like and metallopeptidase (reprolysin type) with thrombospondin type 1 motif, 4	171250128	171262267
ENSMUSG00000006411	47.9683	104.146	54.77	113.601	80.1213	1.11431	0.384193	2.90038	0.00372706	0.0115786	FDR<0.05	Nectin4	71740	nectin cell adhesion molecule 4	171370172	171388287
ENSMUSG00000006412	718.387	874.427	749.119	768.539	777.618	0.283972	0.110347	2.57344	0.0100694	0.0276896	FDR<0.05	Pfdn2	18637	prefoldin 2	171345674	171359254
ENSMUSG00000006418	1884.88	2362.11	1796.84	2412.47	2114.08	0.32562	0.128078	2.54236	0.0110107	0.0299122	FDR<0.05	Rnf114	81018	ring finger protein 114	167503442	167516173
ENSMUSG00000006423	785.567	850.259	895.94	857.863	847.407	0.114452	0.116788	0.979996	0.327088	0.481952	Not Sig	Steep1	77644	STING1 ER exit protein 1	-36848543	-36864246
ENSMUSG00000006435	16.4262	21.8217	11.2798	46.1639	23.9229	0.401648	0.573188	0.700727	0.483474	0.634482	Not Sig	Neurl1a	18011	neuralized E3 ubiquitin protein ligase 1A	47178819	47259441
ENSMUSG00000006442	1035.12	1112.13	924.064	911.528	995.711	0.104005	0.17716	0.587067	0.557159	0.69793	Not Sig	Srm	20810	spermidine synthase	148591512	148594619
ENSMUSG00000006445	479.009	179.238	394.121	149.81	300.545	-1.4183	0.253518	-5.59445	2.2132e-08	1.6254e-07	FDR<0.05	Epha2	13836	Eph receptor A2	141301220	141329384
ENSMUSG00000006456	1775.22	1127.58	1272.71	1119.94	1323.86	-0.654365	0.105364	-6.2105	5.2815e-10	4.64903e-09	FDR<0.05	Rbm14	56275	RNA binding motif protein 14	-4800565	-4811634
ENSMUSG00000006457	19.3381	10.0914	11.9896	7.16559	12.1462	-0.946761	0.57571	-1.64451	0.100071	0.192866	Not Sig	Actn3	11474	actinin alpha 3	-4861215	-4877909
ENSMUSG00000006462	26.1394	5.52028	25.2428	7.93944	16.2105	-2.21796	0.570978	-3.88449	0.000102546	0.000439215	FDR<0.05	A530013C23Rik	329562	RIKEN cDNA A530013C23 gene	167690758	167697413
ENSMUSG00000006463	270.225	281.062	225.145	278.072	263.626	0.0569112	0.149702	0.380163	0.703824	0.813281	Not Sig	Zdhhc24	70605	zinc finger, DHHC domain containing 24	4878667	4885397
ENSMUSG00000006464	81.374	33.0144	76.3468	41.398	58.0333	-1.30025	0.311734	-4.17102	3.03241e-05	0.000142193	FDR<0.05	Bbs1	52028	Bardet-Biedl syndrome 1 (human)	-4886881	-4906627
ENSMUSG00000006469	0	0.310482	0	0	0.0776206	0.79737	4.40736	0.180918	0.856432	#N/A	#N/A	Slc34a3	142681	solute carrier family 34 (sodium phosphate), member 3	-25228896	-25234234
ENSMUSG00000006471	471.828	475.01	467.668	498.869	478.344	0.00917233	0.185438	0.0494631	0.96055	0.976339	Not Sig	Ndor1	78797	NADPH dependent diflavin oxidoreductase 1	-25244812	-25255414
ENSMUSG00000006476	209.755	357.603	206.079	384.844	289.57	0.768048	0.142893	5.375	7.65846e-08	5.22571e-07	FDR<0.05	Nsmf	56876	NMDA receptor synaptonuclear signaling and neuronal migration factor	25054378	25062881
ENSMUSG00000006488	0	0	0	0	0	#N/A	#N/A	#N/A	#N/A	#N/A	#N/A	Prl7a1	19113	prolactin family 7, subfamily a, member 1	-27633363	-27642493
ENSMUSG00000006490	0	0	0	0	0	#N/A	#N/A	#N/A	#N/A	#N/A	#N/A	Prl8a9	67310	prolactin family8, subfamily a, member 9	-27557995	-27564606
ENSMUSG00000006494	779.393	2080.28	883.487	2196.47	1484.91	1.41635	0.340188	4.16344	3.13493e-05	0.000146611	FDR<0.05	Pdk1	228026	pyruvate dehydrogenase kinase, isoenzyme 1	71873223	71903858
ENSMUSG00000006498	8951.21	7654.17	9226.25	7767.06	8399.67	-0.225756	0.0937511	-2.40803	0.0160387	0.0414745	FDR<0.05	Ptbp1	19205	polypyrimidine tract binding protein 1	79854431	79864435
ENSMUSG00000006517	188.925	1087.57	184.788	1021.44	620.682	2.52392	0.258324	9.77036	1.50921e-22	3.23766e-21	FDR<0.05	Mvd	192156	mevalonate (diphospho) decarboxylase	-122433595	-122443422
ENSMUSG00000006519	7332.61	10947	7503.47	9893.14	8919.05	0.578075	0.176105	3.28256	0.00102869	0.00363185	FDR<0.05	Cyba	13057	cytochrome b-245, alpha polypeptide	-122424770	-122432940
ENSMUSG00000006522	0	0	0.376116	0	0.0940291	0	4.40736	0	1	#N/A	#N/A	Itih3	16426	inter-alpha trypsin inhibitor, heavy chain 3	-30908573	-30923587
ENSMUSG00000006526	330.269	367.898	379.357	383.346	365.217	0.155797	0.180736	0.862017	0.388678	0.54572	Not Sig	Stimate	69179	STIM activating enhancer	30825593	30877210
ENSMUSG00000006527	1031.79	766.975	1070.24	942.907	952.978	-0.427109	0.134005	-3.18726	0.00143628	0.00491103	FDR<0.05	Sfmbt1	54650	Scm-like with four mbt domains 1	30715614	30822721
ENSMUSG00000006529	0.727973	4.19223	0	30.9778	8.97451	2.53546	2.62468	0.966007	0.334041	0.489021	Not Sig	Itih1	16424	inter-alpha trypsin inhibitor, heavy chain 1	-30929179	-30943289
ENSMUSG00000006538	8.41328	0.917541	4.88742	3.00642	4.30617	-3.16889	1.13008	-2.80412	0.00504542	0.0151768	FDR<0.05	Ihh	16147	Indian hedgehog	-74945314	-74951672
ENSMUSG00000006542	0	0	0.36249	0.306085	0.167144	0	4.40736	0	1	#N/A	#N/A	Prkag3	241113	protein kinase, AMP-activated, gamma 3 non-catalytic subunit	-74738921	-74748955
ENSMUSG00000006546	0	0	0	0	0	#N/A	#N/A	#N/A	#N/A	#N/A	#N/A	Cryba2	12958	crystallin, beta A2	-74889933	-74893143
ENSMUSG00000006567	583.759	16.7844	630.47	13.4902	311.126	-5.12599	0.338832	-15.1284	1.05235e-51	6.70874e-50	FDR<0.05	Atp7b	11979	ATPase, Cu++ transporting, beta polypeptide	-21994347	-22060074
ENSMUSG00000006570	0	0	0	0	0	#N/A	#N/A	#N/A	#N/A	#N/A	#N/A	Defb2	13215	defensin beta 2	21839925	21843481
ENSMUSG00000006574	116700	1860.77	115718	2350.52	59157.6	-5.97074	0.213282	-27.9945	1.89367e-172	9.55916e-170	FDR<0.05	Slc4a1	20533	solute carrier family 4 (anion exchanger), member 1	-102348819	-102365281
ENSMUSG00000006575	17.1193	13.1985	14.5805	18.6314	15.8824	-0.38048	0.445563	-0.853932	0.393143	0.550062	Not Sig	Rundc3a	51799	RUN domain containing 3A	102393402	102401754
ENSMUSG00000006576	2.36939	12.2095	4.14934	14.2628	8.24777	2.32745	0.786916	2.95768	0.00309963	0.00982166	FDR<0.05	Slc4a3	20536	solute carrier family 4 (anion exchanger), member 3	75546265	75559431
ENSMUSG00000006585	2916.98	1210.95	3371.38	1141.8	2160.28	-1.2681	0.134755	-9.4104	4.9426e-21	9.81182e-20	FDR<0.05	Cdt1	67177	chromatin licensing and DNA replication factor 1	122568014	122573130
ENSMUSG00000006586	74.8335	2.54023	100.293	2.82092	45.1218	-4.89451	0.576558	-8.4892	2.08069e-17	3.34846e-16	FDR<0.05	Runx1t1	12395	RUNX1 translocation partner 1	13743301	13895055
ENSMUSG00000006587	8.02765	12.2948	7.06236	10.8581	9.56074	0.606777	0.574614	1.05597	0.290981	0.441641	Not Sig	Snai3	30927	snail family zinc finger 3	-122454204	-122460689
ENSMUSG00000006589	1275.41	1853.69	1408.35	1762.87	1575.08	0.53921	0.148799	3.62376	0.000290355	0.00114966	FDR<0.05	Aprt	11821	adenine phosphoribosyl transferase	-122574636	-122576907
ENSMUSG00000006599	1107.36	1722.58	1125.63	1503.99	1364.89	0.638032	0.139652	4.56872	4.9072e-06	2.57925e-05	FDR<0.05	Gtf2h1	14884	general transcription factor II H, polypeptide 1	46796670	46823800
ENSMUSG00000006611	201.624	2145.49	168.05	1985.71	1125.22	3.41105	0.271957	12.5426	4.36427e-36	1.66333e-34	FDR<0.05	Hfe	15216	homeostatic iron regulator	-23702033	-23710854
ENSMUSG00000006638	50.7525	44.4334	51.0911	46.6462	48.2308	-0.195777	0.317739	-0.616157	0.537791	0.681259	Not Sig	Abhd1	57742	abhydrolase domain containing 1	30950065	30955095
ENSMUSG00000006641	95.0855	115.28	82.9637	110.516	100.961	0.281074	0.244054	1.15169	0.249449	0.394584	Not Sig	Slc5a6	330064	solute carrier family 5 (sodium-dependent vitamin transporter), member 6	-31036035	-31048924
ENSMUSG00000006642	0	0	0	0	0	#N/A	#N/A	#N/A	#N/A	#N/A	#N/A	Tcf23	69852	transcription factor 23	30968676	30977018
ENSMUSG00000006649	6.73985	4.38959	4.55062	5.49854	5.29465	-0.631829	0.991593	-0.637186	0.524003	0.66964	Not Sig	Nphs1	54631	nephrosis 1, nephrin	30460057	30488609
ENSMUSG00000006651	8.57255	13.4383	6.84715	15.8683	11.1816	0.659322	0.609903	1.08103	0.279685	0.42905	Not Sig	Aplp1	11803	amyloid beta (A4) precursor-like protein 1	-30434979	-30445582
ENSMUSG00000006673	2079.32	2059.42	2136.51	2202.55	2119.45	-0.0135961	0.115976	-0.117232	0.906676	0.947957	Not Sig	Qrich1	69232	glutamine-rich 1	108517086	108560167
ENSMUSG00000006675	16.5288	11.687	17.6025	8.55161	13.5925	-0.492771	0.503386	-0.978913	0.327623	0.482539	Not Sig	P4htm	74443	prolyl 4-hydroxylase, transmembrane (endoplasmic reticulum)	-108582996	-108597612
ENSMUSG00000006676	5064.75	3438.29	4562.47	3778.01	4210.88	-0.558728	0.0889508	-6.28131	3.3573e-10	3.02303e-09	FDR<0.05	Usp19	71472	ubiquitin specific peptidase 19	108490675	108501699
ENSMUSG00000006678	2571.34	782.638	2529.2	1006.61	1722.45	-1.71553	0.122126	-14.0472	8.01714e-45	4.02239e-43	FDR<0.05	Pola1	18968	polymerase (DNA directed), alpha 1	-93304765	-93632155
ENSMUSG00000006699	10515.6	12985.4	10271.6	12509.4	11570.5	0.304331	0.109303	2.7843	0.00536435	0.0159787	FDR<0.05	Cdc42	12540	cell division cycle 42	-137319695	-137357759
ENSMUSG00000006705	1354.33	921.405	1136.31	870.39	1070.61	-0.556614	0.0930861	-5.97956	2.23735e-09	1.84408e-08	FDR<0.05	Pknox1	18771	Pbx/knotted 1 homeobox	31564772	31607693
ENSMUSG00000006711	2.07421	0.296577	0.376116	1.95154	1.17461	-2.62156	2.13009	-1.23073	0.218424	0.356969	Not Sig	D130043K22Rik	210108	RIKEN cDNA D130043K22 gene	24845130	24901439
ENSMUSG00000006715	1355.88	608.187	1496.91	618.022	1019.75	-1.15665	0.130543	-8.86028	7.98169e-19	1.38545e-17	FDR<0.05	Gmnn	57441	geminin	-24751844	-24761937
ENSMUSG00000006717	228.517	354.058	217.558	310.34	277.618	0.631764	0.209923	3.00951	0.0026167	0.0084397	FDR<0.05	Acot13	66834	acyl-CoA thioesterase 13	-24817954	-24831489
ENSMUSG00000006720	32.9697	11.6167	46.6822	16.2405	26.8773	-1.5018	0.455927	-3.29394	0.00098793	0.00349842	FDR<0.05	Zfp184	193452	zinc finger protein 184 (Kruppel-like)	21945093	21960485
ENSMUSG00000006724	2.56956	5.81686	0.738606	5.59185	3.67922	1.21268	1.07487	1.12821	0.25923	0.405673	Not Sig	Cyp27b1	13115	cytochrome P450, family 27, subfamily b, polypeptide 1	127048245	127053006
ENSMUSG00000006728	2991.17	3487	3209.42	3119.89	3201.87	0.221429	0.0902666	2.45306	0.0141647	0.0371818	FDR<0.05	Cdk4	12567	cyclin-dependent kinase 4	127063534	127067288
ENSMUSG00000006731	3812.93	3462.73	4159.17	3299.04	3683.47	-0.139029	0.11927	-1.16566	0.243751	0.388103	Not Sig	B4galnt1	14421	beta-1,4-N-acetyl-galactosaminyl transferase 1	127165155	127172340
ENSMUSG00000006732	324.019	385.121	307.124	341.801	339.516	0.25045	0.158179	1.58333	0.113347	0.213155	Not Sig	Mettl1	17299	methyltransferase like 1	127041931	127045461
ENSMUSG00000006736	569.012	1304.8	572.011	1284.39	932.552	1.19785	0.154144	7.77102	7.78565e-15	1.04435e-13	FDR<0.05	Tspan31	67125	tetraspanin 31	-127067289	-127070261
ENSMUSG00000006740	4564.1	4105.77	4362.01	4254.7	4321.64	-0.152519	0.0943719	-1.61614	0.106063	0.202522	Not Sig	Kif5b	16573	kinesin family member 5B	-6201004	-6241524
ENSMUSG00000006763	372.474	321.039	382.888	349.777	356.544	-0.211652	0.150996	-1.40171	0.161001	0.280824	Not Sig	Saal1	78935	serum amyloid A-like 1	-46686107	-46710651
ENSMUSG00000006764	0	0	0	0	0	#N/A	#N/A	#N/A	#N/A	#N/A	#N/A	Tph2	216343	tryptophan hydroxylase 2	-115078640	-115185022
ENSMUSG00000006777	0	0	0	0	0	#N/A	#N/A	#N/A	#N/A	#N/A	#N/A	Krt23	94179	keratin 23	-99477972	-99493120
ENSMUSG00000006782	2668.13	2815.88	2253.99	2426.65	2541.16	0.0776588	0.152333	0.509795	0.610195	0.74106	Not Sig	Cnp	12799	2',3'-cyclic nucleotide 3' phosphodiesterase	100574938	100581739
ENSMUSG00000006784	2.12377	4.24979	4.14882	5.68737	4.05244	1.02503	0.982895	1.04287	0.297007	0.448165	Not Sig	Odad4	74407	outer dynein arm complex subunit 4	100545607	100572566
ENSMUSG00000006800	697.606	609.049	570.645	841.45	679.687	-0.195752	0.24611	-0.795384	0.42639	0.581345	Not Sig	Sulf2	72043	sulfatase 2	-166073898	-166155285
ENSMUSG00000006818	1456.11	2147.11	1953.66	2592.65	2037.38	0.560414	0.216953	2.58311	0.00979139	0.0270271	FDR<0.05	Sod2	20656	superoxide dismutase 2, mitochondrial	13007838	13018119
ENSMUSG00000006850	551.527	404.94	551.191	420.569	482.057	-0.446662	0.158888	-2.81118	0.004936	0.0148911	FDR<0.05	Tmco6	71983	transmembrane and coiled-coil domains 6	36735069	36742391
ENSMUSG00000006906	321.78	425.672	318.18	428.399	373.508	0.403615	0.149469	2.70032	0.00692738	0.0199851	FDR<0.05	Stambp	70527	STAM binding protein	-83543205	-83572504
ENSMUSG00000006920	1433.38	1122.77	1285.33	1227.66	1267.28	-0.353067	0.103531	-3.41024	0.000649062	0.00239441	FDR<0.05	Ezh1	14055	enhancer of zeste 1 polycomb repressive complex 2 subunit	-101191114	-101226463
ENSMUSG00000006930	13.2293	7.80565	4.57839	8.17283	8.44654	-0.7547	0.800408	-0.942894	0.345735	0.501728	Not Sig	Hap1	15114	huntingtin-associated protein 1	-100347326	-100356141
ENSMUSG00000006931	10.0696	13.4789	4.57839	12.4785	10.1514	0.415784	0.680939	0.610604	0.541462	0.684507	Not Sig	P3h4	66180	prolyl 3-hydroxylase family member 4 (non-enzymatic)	-100408466	-100414716
ENSMUSG00000006932	5520.25	10874.6	4936.83	10922.3	8063.5	0.978209	0.136383	7.17251	7.36361e-13	8.49132e-12	FDR<0.05	Ctnnb1	12387	catenin (cadherin associated protein), beta 1	120933577	120960507
ENSMUSG00000006941	692.284	681.412	592.695	635.174	650.391	-0.0224952	0.135252	-0.16632	0.867905	0.925624	Not Sig	Eif1b	68969	eukaryotic translation initiation factor 1B	120492605	120495327
ENSMUSG00000006948	0	0	0	0	0	#N/A	#N/A	#N/A	#N/A	#N/A	#N/A	Klk4	56640	kallikrein related-peptidase 4 (prostase, enamel matrix, prostate)	43881159	43885804
ENSMUSG00000006958	0.654834	0	0	0.564405	0.30481	-1.92699	4.37608	-0.440346	0.659687	#N/A	#N/A	Chrd	12667	chordin	20733126	20742384
ENSMUSG00000006998	4767.11	5246.82	4715.08	5220.27	4987.32	0.138505	0.0909602	1.5227	0.127833	0.234792	Not Sig	Psmd2	21762	proteasome (prosome, macropain) 26S subunit, non-ATPase, 2	20651651	20663414
ENSMUSG00000007021	1.83725	5.44844	0	1.52709	2.2032	1.58354	1.49968	1.05592	0.291003	0.441647	Not Sig	Syngr3	20974	synaptogyrin 3	-24685091	-24689949
ENSMUSG00000007029	8143.22	5275.57	8512.26	5653.26	6896.08	-0.6262	0.139746	-4.48097	7.43039e-06	3.81483e-05	FDR<0.05	Vars	22321	valyl-tRNA synthetase	35000906	35016329
ENSMUSG00000007030	14.2135	19.0829	15.3626	14.7306	15.8474	0.424616	0.493748	0.859984	0.389798	0.546959	Not Sig	Vwa7	27762	von Willebrand factor A domain containing 7	35016578	35026741
ENSMUSG00000007033	48.4112	10.6853	56.9795	10.4075	31.6209	-2.17733	0.793012	-2.74564	0.00603922	0.0176991	FDR<0.05	Hspa1l	15482	heat shock protein 1-like	34972702	34979228
ENSMUSG00000007034	6.01358	3.71226	7.88168	8.34006	6.4869	-0.686047	0.98447	-0.696869	0.485885	0.636903	Not Sig	Slc44a4	70129	solute carrier family 44, member 4	34914465	34930436
ENSMUSG00000007035	190.088	83.1522	192.658	95.43	140.332	-1.19492	0.235559	-5.07271	3.92197e-07	2.43805e-06	FDR<0.05	Msh5	17687	mutS homolog 5	-35028604	-35046622
ENSMUSG00000007036	1798.58	1030.24	2068.95	1046.11	1485.97	-0.804846	0.0835586	-9.63211	5.85127e-22	1.21317e-20	FDR<0.05	Abhd16a	193742	abhydrolase domain containing 16A	35089290	35102987
ENSMUSG00000007038	1859.62	2868.2	1922.82	2684.12	2333.69	0.625274	0.131945	4.73888	2.14901e-06	1.19909e-05	FDR<0.05	Neu1	18010	neuraminidase 1	34931252	34937297
ENSMUSG00000007039	173.012	160.191	182.894	169.413	171.378	-0.108715	0.184407	-0.589537	0.555501	0.696383	Not Sig	Ddah2	51793	dimethylarginine dimethylaminohydrolase 2	35059034	35062099
ENSMUSG00000007041	5711.98	8575.73	6279.76	8007.04	7143.63	0.58621	0.111648	5.25053	1.51666e-07	9.98525e-07	FDR<0.05	Clic1	114584	chloride intracellular channel 1	35050242	35058719
ENSMUSG00000007050	729.734	526.421	692.892	465.671	603.68	-0.47101	0.10976	-4.29128	1.7765e-05	8.63974e-05	FDR<0.05	Lsm2	27756	LSM2 homolog, U6 small nuclear RNA and mRNA degradation associated	34982129	34985893
ENSMUSG00000007080	1871.8	741.913	1987.6	940.779	1385.52	-1.33477	0.149372	-8.93588	4.0396e-19	7.19882e-18	FDR<0.05	Pole	18973	polymerase (DNA directed), epsilon	110286318	110337453
ENSMUSG00000007097	2.11944	5.10902	0.752233	7.92439	3.97627	1.2648	1.03917	1.21712	0.223558	0.363724	Not Sig	Atp1a2	98660	ATPase, Na+/K+ transporting, alpha 2 polypeptide	-172271708	-172298064
ENSMUSG00000007107	0	0	0	0	0	#N/A	#N/A	#N/A	#N/A	#N/A	#N/A	Atp1a4	27222	ATPase, Na+/K+ transporting, alpha 4 polypeptide	-172223507	-172258424
ENSMUSG00000007122	0	0.310482	0	0	0.0776206	0.79737	4.40736	0.180918	0.856432	#N/A	#N/A	Casq1	12372	calsequestrin 1	-172209893	-172219895
ENSMUSG00000007207	25.2545	27.6528	17.7362	28.8556	24.8748	0.136772	0.364475	0.375258	0.707469	0.815703	Not Sig	Stx1a	20907	syntaxin 1A (brain)	135023481	135051100
ENSMUSG00000007209	0	0	0	0.516641	0.12916	0	4.40736	0	1	#N/A	#N/A	Ceacam9	26368	CEA cell adhesion molecule 9	16721928	16726110
ENSMUSG00000007216	67.8375	118.144	49.9486	111.045	86.7438	0.799331	0.230541	3.4672	0.000525905	0.00197905	FDR<0.05	Zfp775	243372	zinc finger protein 775	48602006	48621548
ENSMUSG00000007279	0	0.296577	0.38922	0	0.171449	0.797361	4.40736	0.180916	0.856434	#N/A	#N/A	Scube2	56788	signal peptide, CUB domain, EGF-like 2	-109798690	-109865679
ENSMUSG00000007338	643.233	549.152	554.761	499.929	561.769	-0.227788	0.0893407	-2.54965	0.0107831	0.0293712	FDR<0.05	Mrpl49	18120	mitochondrial ribosomal protein L49	-6053629	-6057755
ENSMUSG00000007379	683.482	61.5279	609.386	76.795	357.798	-3.47721	0.16193	-21.4735	2.75308e-102	5.19827e-100	FDR<0.05	Dennd2c	329727	DENN domain containing 2C	103140325	103169733
ENSMUSG00000007411	2254.66	1207.1	2172.93	1332.19	1741.72	-0.900882	0.0757419	-11.8941	1.27024e-32	4.27476e-31	FDR<0.05	Mark3	17169	MAP/microtubule affinity regulating kinase 3	111574509	111656227
ENSMUSG00000007415	1234.22	1101.2	1232.47	1134.32	1175.55	-0.164411	0.0811376	-2.02632	0.0427323	0.0955594	Not Sig	Gatad1	67210	GATA zinc finger domain containing 1	-3639960	-3647936
ENSMUSG00000007440	0.327417	0	0	0	0.0818542	-1.12616	4.40736	-0.255518	0.798323	#N/A	#N/A	Pcdha10	12943	protocadherin alpha 10	37005319	37187657
ENSMUSG00000007457	0	0	0	0	0	#N/A	#N/A	#N/A	#N/A	#N/A	#N/A	#N/A	#N/A	#N/A	#N/A	#N/A
ENSMUSG00000007458	4057.07	4875.61	4417.39	5225.52	4643.9	0.26539	0.0911524	2.9115	0.00359695	0.0112223	FDR<0.05	M6pr	17113	mannose-6-phosphate receptor, cation dependent	122308719	122317680
ENSMUSG00000007476	376.776	343.391	415.261	398.851	383.57	-0.13339	0.159743	-0.835028	0.403702	0.559792	Not Sig	Lrrc8a	241296	leucine rich repeat containing 8A VRAC subunit A	30237768	30263790
ENSMUSG00000007480	64.2457	29.0472	62.275	34.6329	47.5502	-1.15314	0.397309	-2.90236	0.00370358	0.0115172	FDR<0.05	Mc5r	17203	melanocortin 5 receptor	68337510	68342446
ENSMUSG00000007564	3411.89	4811.65	4038.86	4428.18	4172.65	0.495962	0.0957438	5.18009	2.21776e-07	1.42473e-06	FDR<0.05	Ppp2r1a	51792	protein phosphatase 2, regulatory subunit A, alpha	20945453	20965905
ENSMUSG00000007570	322.661	346.055	354.673	367.738	347.782	0.100935	0.138944	0.726441	0.467569	0.619758	Not Sig	Fance	72775	Fanconi anemia, complementation group E	28313529	28326574
ENSMUSG00000007589	1231.15	753.529	1266.03	833.655	1021.09	-0.7077	0.126359	-5.60069	2.13495e-08	1.57213e-07	FDR<0.05	Tinf2	28113	Terf1 (TRF1)-interacting nuclear factor 2	-55679079	-55681817
ENSMUSG00000007591	22.8767	18.5624	10.9829	18.7465	17.7921	-0.302684	0.408653	-0.740686	0.458884	0.61182	Not Sig	Tssk4	71099	testis-specific serine kinase 4	55650183	55652539
ENSMUSG00000007594	0	1.60878	0.376116	3.21809	1.30075	3.03762	1.96759	1.54383	0.122629	0.22692	Not Sig	Hapln4	330790	hyaluronan and proteoglycan link protein 4	70083528	70090862
ENSMUSG00000007603	823.133	780.746	831.54	752.582	797	-0.0765198	0.136657	-0.55994	0.57552	0.713237	Not Sig	Dus3l	224907	dihydrouridine synthase 3-like (S. cerevisiae)	56764750	56770093
ENSMUSG00000007610	337.181	377.065	303.349	364.398	345.498	0.160875	0.123014	1.30778	0.190949	0.321341	Not Sig	Gtpbp3	70359	GTP binding protein 3	71488727	71493278
ENSMUSG00000007613	1030.63	1367.52	1024.82	1221.86	1161.21	0.407741	0.156197	2.61042	0.00904301	0.0252317	FDR<0.05	Tgfbr1	21812	transforming growth factor, beta receptor I	47353221	47414924
ENSMUSG00000007617	268.095	395.64	273.002	479.665	354.1	0.561414	0.16067	3.4942	0.000475483	0.00180357	FDR<0.05	Homer1	26556	homer scaffolding protein 1	93303756	93405129
ENSMUSG00000007646	314.493	119.123	226.944	110.498	192.765	-1.39885	0.186918	-7.48377	7.22191e-14	9.02191e-13	FDR<0.05	Rad51c	114714	RAD51 paralog C	-87376645	-87404506
ENSMUSG00000007653	0	0	0	0	0	#N/A	#N/A	#N/A	#N/A	#N/A	#N/A	Gabrb2	14401	gamma-aminobutyric acid (GABA) A receptor, subunit beta 2	42420773	42632591
ENSMUSG00000007655	12.2109	9.75348	12.8891	59.1706	23.506	-0.332929	0.872033	-0.381785	0.702621	0.812213	Not Sig	Cav1	12389	caveolin 1, caveolae protein	17306334	17341328
ENSMUSG00000007656	1293.5	1328.78	1522.3	1280.27	1356.21	0.0388063	0.109004	0.356009	0.721834	0.825611	Not Sig	Arpp19	59046	cAMP-regulated phosphoprotein 19	75037613	75060313
ENSMUSG00000007659	6211.35	1541.25	5560.21	1202.81	3628.91	-2.01055	0.143485	-14.0123	1.31057e-44	6.50941e-43	FDR<0.05	Bcl2l1	12048	BCL2-like 1	-152780663	-152828489
ENSMUSG00000007670	5449.19	3871.73	5336.69	4103.82	4690.36	-0.492952	0.0597964	-8.24384	1.6677e-16	2.52297e-15	FDR<0.05	Khsrp	16549	KH-type splicing regulatory protein	-57021048	-57031507
ENSMUSG00000007682	399.665	289.984	499.991	334.997	381.159	-0.461734	0.313447	-1.47309	0.140728	0.252661	Not Sig	Dio2	13371	deiodinase, iodothyronine, type II	-90724551	-90739038
ENSMUSG00000007721	1046.16	999.826	1076.36	884.463	1001.7	-0.0656183	0.113128	-0.580036	0.561891	0.701725	Not Sig	Ccdc124	234388	coiled-coil domain containing 124	-70868226	-70873490
ENSMUSG00000007739	3702.9	3974.84	3754.88	3748.11	3795.18	0.102526	0.10013	1.02393	0.30587	0.458249	Not Sig	Cct4	12464	chaperonin containing Tcp1, subunit 4 (delta)	22990592	23003336
ENSMUSG00000007777	153.072	199.906	129.353	183.059	166.347	0.386345	0.20293	1.90383	0.056932	0.121345	Not Sig	0610009B22Rik	66050	RIKEN cDNA 0610009B22 gene	-51685384	-51688634
ENSMUSG00000007783	34.3135	18.0936	41.0208	18.802	28.0575	-0.926166	0.481907	-1.92188	0.0546209	0.117238	Not Sig	Cpt1c	78070	carnitine palmitoyltransferase 1c	-44959371	-44974851
ENSMUSG00000007805	0.691404	1.86289	0.75171	0.306085	0.903023	1.42372	2.30687	0.617166	0.537125	#N/A	#N/A	Twist2	13345	twist basic helix-loop-helix transcription factor 2	91801460	91848034
ENSMUSG00000007812	762.576	906.567	939.426	863.556	868.031	0.25016	0.186485	1.34145	0.179774	0.306352	Not Sig	Zfp655	72611	zinc finger protein 655	145231741	145238322
ENSMUSG00000007815	9446.81	8856.69	9538.57	8192.41	9008.62	-0.0930302	0.0860454	-1.08118	0.279619	0.428975	Not Sig	Rhoa	11848	ras homolog family member A	108306796	108337943
ENSMUSG00000007817	3051.34	4628.1	3076.7	4854.8	3902.73	0.6011	0.131247	4.57992	4.65154e-06	2.45531e-05	FDR<0.05	Zmiz1	328365	zinc finger, MIZ-type containing 1	25459184	25666743
ENSMUSG00000007827	464.779	220.949	410.627	286.862	345.804	-1.07162	0.190305	-5.63106	1.7911e-08	1.33201e-07	FDR<0.05	Ankrd26	232339	ankyrin repeat domain 26	-118501299	-118562271
ENSMUSG00000007833	1291.72	1477.06	1390.07	1457.53	1404.09	0.193036	0.1168	1.65271	0.0983905	0.190251	Not Sig	Aldh16a1	69748	aldehyde dehydrogenase 16 family, member A1	-45141832	-45154536
ENSMUSG00000007836	5224.33	4725.03	6098.09	4940.73	5247.04	-0.144845	0.145542	-0.995208	0.319635	0.473877	Not Sig	Hnrnpa0	77134	heterogeneous nuclear ribonucleoprotein A0	-58125878	-58128556
ENSMUSG00000007837	177.056	229.383	166.867	181.279	188.646	0.37221	0.198368	1.87636	0.0606056	0.127741	Not Sig	Prrg2	65116	proline-rich Gla (G-carboxyglutamic acid) polypeptide 2	-45053606	-45061652
ENSMUSG00000007850	8778.27	5703.43	8715.17	6456.99	7413.47	-0.622173	0.119034	-5.22684	1.72429e-07	1.12534e-06	FDR<0.05	Hnrnph1	59013	heterogeneous nuclear ribonucleoprotein H1	50377677	50386528
ENSMUSG00000007867	6.60827	52.9476	5.29027	48.818	28.416	2.98831	0.459067	6.50953	7.53842e-11	7.30653e-10	FDR<0.05	Ift43	76411	intraflagellar transport 43	86082560	86162459
ENSMUSG00000007872	165.662	170.362	278.043	151.96	191.507	0.037785	0.288195	0.131109	0.895689	0.941459	Not Sig	Id3	15903	inhibitor of DNA binding 3	136143821	136145392
ENSMUSG00000007877	0.654834	0.959633	1.1142	3.59365	1.58058	0.477244	1.80314	0.264674	0.79126	0.87381	Not Sig	Tcap	21393	titin-cap	98383810	98384953
ENSMUSG00000007880	7754.37	5214.55	7079.45	6372.85	6605.31	-0.572438	0.152358	-3.75719	0.000171831	0.000709262	FDR<0.05	Arid1a	93760	AT rich interactive domain 1A (SWI-like)	-133679007	-133756769
ENSMUSG00000007888	12.5721	7.4527	13.8686	5.14469	9.75952	-0.743344	0.766368	-0.969957	0.332068	0.487124	Not Sig	Crlf1	12931	cytokine receptor-like factor 1	70493147	70504078
ENSMUSG00000007891	10219.6	42794.4	9147.29	29046.4	22801.9	2.06608	0.441549	4.67916	2.88049e-06	1.58226e-05	FDR<0.05	Ctsd	13033	cathepsin D	-142375909	-142387827
ENSMUSG00000007892	14852.7	18346.1	16752.9	15632.4	16396	0.304733	0.112372	2.71182	0.00669145	0.0193673	FDR<0.05	Rplp1	56040	ribosomal protein, large, P1	-61913282	-61914510
ENSMUSG00000007907	0	0	0	0	0	#N/A	#N/A	#N/A	#N/A	#N/A	#N/A	Cabs1	70977	calcium binding protein, spermatid specific 1	87979450	87981541
ENSMUSG00000007908	36.2268	13.5522	26.4068	15.4633	22.9123	-1.41076	0.487165	-2.89586	0.00378115	0.0117246	FDR<0.05	Hmgcll1	208982	3-hydroxymethyl-3-methylglutaryl-Coenzyme A lyase-like 1	76014976	76136350
ENSMUSG00000007944	0	0	0	0	0	#N/A	#N/A	#N/A	#N/A	#N/A	#N/A	Ttc9b	73032	tetratricopeptide repeat domain 9B	27653923	27656207
ENSMUSG00000007946	0	0.677338	0	0.822726	0.375016	1.78679	4.21197	0.424217	0.671407	#N/A	#N/A	Phox2a	11859	paired-like homeobox 2a	101818312	101822726
ENSMUSG00000007950	357.282	274.946	296.616	268.702	299.386	-0.37581	0.145095	-2.5901	0.00959485	0.0265557	FDR<0.05	Abhd8	64296	abhydrolase domain containing 8	-71456699	-71463657
ENSMUSG00000007987	159.101	315.533	168.175	297.061	234.967	0.989311	0.210502	4.69977	2.60461e-06	1.43838e-05	FDR<0.05	Ift22	67286	intraflagellar transport 22	136908149	136913244
ENSMUSG00000007989	18.1615	13.692	13.4123	17.6176	15.7209	-0.39751	0.516185	-0.770091	0.441246	0.59521	Not Sig	Fzd3	14365	frizzled class receptor 3	-65192440	-65262463
ENSMUSG00000008028	3.22439	2.54061	2.24203	3.99305	3.00002	-0.339877	0.983924	-0.34543	0.729771	0.8312	Not Sig	1700008O03Rik	69349	RIKEN cDNA 1700008O03 gene	-44360044	-44375030
ENSMUSG00000008035	2222.04	1495.55	2276.19	1431.08	1856.21	-0.570971	0.122812	-4.64914	3.33323e-06	1.81004e-05	FDR<0.05	Mid1ip1	68041	Mid1 interacting protein 1 (gastrulation specific G12-like (zebrafish))	10717364	10719702
ENSMUSG00000008036	1946.34	3436.63	1977.84	2989.42	2587.56	0.820152	0.233414	3.51372	0.00044188	0.00168749	FDR<0.05	Ap2s1	232910	adaptor-related protein complex 2, sigma 1 subunit	16738443	16749290
ENSMUSG00000008090	482.381	35.6828	413.766	40.4203	243.062	-3.76087	0.190829	-19.7081	1.83887e-86	2.59911e-84	FDR<0.05	Fgfrl1	116701	fibroblast growth factor receptor-like 1	108694228	108706950
ENSMUSG00000008129	12.2944	17.5324	17.8833	17.7654	16.3689	0.512015	0.486925	1.05153	0.293016	0.443858	Not Sig	Brme1	74666	break repair meiotic recombinase recruitment factor 1	84148037	84172597
ENSMUSG00000008136	25.5826	44.2095	22.2751	37.0873	32.2886	0.782565	0.555247	1.4094	0.158717	0.277604	Not Sig	Fhl2	14200	four and a half LIM domains 2	-43123070	-43163961
ENSMUSG00000008140	1653.13	1777.47	1789.66	1635.25	1713.88	0.104432	0.106316	0.982271	0.325966	0.480815	Not Sig	Emc10	69683	ER membrane protein complex subunit 10	-44489936	-44496418
ENSMUSG00000008153	145.507	174.482	168.093	227.877	178.99	0.264196	0.231044	1.14349	0.252834	0.398082	Not Sig	Clstn3	232370	calsyntenin 3	-124430755	-124464784
ENSMUSG00000008167	95.8234	183.204	106.982	189.46	143.867	0.933039	0.183029	5.09777	3.43672e-07	2.15426e-06	FDR<0.05	Fbxw9	68628	F-box and WD-40 domain protein 9	85060118	85067120
ENSMUSG00000008193	3777.97	4570.47	3166.89	4228.54	3935.97	0.274735	0.218861	1.2553	0.209371	0.345645	Not Sig	Spib	272382	Spi-B transcription factor (Spi-1/PU.1 related)	-44525994	-44532071
ENSMUSG00000008200	2611.99	1798.98	2817.77	1921.73	2287.62	-0.538101	0.139955	-3.84481	0.000120645	0.000511863	FDR<0.05	Fnbp4	55935	formin binding protein 4	90745557	90781020
ENSMUSG00000008206	239.55	169.571	227.962	186.31	205.848	-0.499973	0.186992	-2.67376	0.00750061	0.0214033	FDR<0.05	Cers4	67260	ceramide synthase 4	4493404	4526079
ENSMUSG00000008226	1333.33	177.122	1134.33	198.494	710.82	-2.91154	0.125994	-23.1086	3.79697e-118	9.20765e-116	FDR<0.05	Scrn3	74616	secernin 3	73312651	73337807
ENSMUSG00000008301	489.106	577.239	389.791	533.612	497.437	0.239136	0.139273	1.71703	0.0859734	0.170561	Not Sig	Phax	56698	phosphorylated adaptor for RNA export	56572870	56587712
ENSMUSG00000008305	266.024	250.246	238.092	294.483	262.211	-0.0878337	0.225642	-0.389261	0.697083	0.808323	Not Sig	Tle1	21885	transducin-like enhancer of split 1	-72157579	-72200893
ENSMUSG00000008307	98.291	59.4383	132.7	58.7062	87.2838	-0.729333	0.271336	-2.68793	0.0071897	0.0206547	FDR<0.05	1700109H08Rik	77036	RIKEN cDNA 1700109H08 gene	3571715	3584341
ENSMUSG00000008318	1544.97	1143.33	1147.6	879.576	1178.87	-0.434448	0.202095	-2.14972	0.0315772	0.0739712	Not Sig	Relt	320100	RELT tumor necrosis factor receptor	-100845847	-100863413
ENSMUSG00000008333	868.067	1105.8	894.836	991.673	965.093	0.34916	0.118685	2.94191	0.00326192	0.0102742	FDR<0.05	Snrpb2	20639	U2 small nuclear ribonucleoprotein B	143063068	143072052
ENSMUSG00000008348	32473.1	23604.5	34242.1	25328.9	28912.2	-0.460155	0.132704	-3.46753	0.000525266	0.00197694	FDR<0.05	Ubc	22190	ubiquitin C	-125385964	-125390017
ENSMUSG00000008373	1224.92	1728.94	1196.56	1523.42	1418.46	0.497351	0.101413	4.9042	9.38092e-07	5.54063e-06	FDR<0.05	Prpf31	68988	pre-mRNA processing factor 31	3629984	3642484
ENSMUSG00000008384	518.145	705.63	590.422	698.954	628.288	0.445664	0.135511	3.28877	0.00100626	0.00355722	FDR<0.05	Sertad1	55942	SERTA domain containing 1	27486952	27490314
ENSMUSG00000008393	6461.5	1704.9	6600.42	1493.92	4065.18	-1.92196	0.106094	-18.1156	2.39871e-73	2.66063e-71	FDR<0.05	Carhsp1	52502	calcium regulated heat stable protein 1	-8658586	-8672153
ENSMUSG00000008398	697.346	1108.56	719.92	1187.18	928.253	0.668581	0.126224	5.29677	1.17872e-07	7.86503e-07	FDR<0.05	Elk3	13713	ELK3, member of ETS oncogene family	-93247415	-93311159
ENSMUSG00000008429	1403.54	1216.45	1515.81	1215.4	1337.8	-0.206219	0.093341	-2.20931	0.0271528	0.0650611	Not Sig	Herpud2	80517	HERPUD family member 2	-25108129	-25151781
ENSMUSG00000008435	159.023	268.613	193.301	267.917	222.214	0.756201	0.16657	4.53984	5.62969e-06	2.9322e-05	FDR<0.05	Rdh13	108841	retinol dehydrogenase 13 (all-trans and 9-cis)	-4425664	-4445657
ENSMUSG00000008438	1.46894	1.96173	1.49084	2.04262	1.74103	0.423272	1.48132	0.28574	0.775077	0.862301	Not Sig	Adam21	56622	a disintegrin and metallopeptidase domain 21	-81558574	-81568474
ENSMUSG00000008450	602.024	519.813	610.015	465.622	549.368	-0.211543	0.124205	-1.70318	0.0885351	0.174635	Not Sig	Nutf2	68051	nuclear transport factor 2	105860532	105880401
ENSMUSG00000008461	5.83507	3.95321	8.71358	4.55523	5.76427	-0.5544	0.848662	-0.653264	0.513586	0.660508	Not Sig	Fut1	14343	fucosyltransferase 1	45617605	45621059
ENSMUSG00000008475	8814.88	10283.7	8884.96	9921.91	9476.37	0.222246	0.109747	2.02508	0.0428595	0.095788	Not Sig	Arpc5	67771	actin related protein 2/3 complex, subunit 5	152766541	152775580
ENSMUSG00000008482	1.06405	3.27394	4.87432	3.73584	3.23704	1.60665	1.26431	1.27077	0.203811	0.338408	Not Sig	Rnf151	67504	ring finger protein 151	-24715839	-24718057
ENSMUSG00000008489	0	0	1.12835	0.25832	0.346667	0	4.40736	0	1	#N/A	#N/A	Elavl2	15569	ELAV like RNA binding protein 1	-91250766	-91372055
ENSMUSG00000008496	1649.8	2226.82	1187.06	1900.74	1741.11	0.432531	0.184297	2.34693	0.018929	0.0477716	FDR<0.05	Pou2f2	18987	POU domain, class 2, transcription factor 2	-25091114	-25132460
ENSMUSG00000008540	2658.65	2133.71	2453.4	1996.44	2310.55	-0.317374	0.223124	-1.42241	0.154907	0.272443	Not Sig	Mgst1	56615	microsomal glutathione S-transferase 1	138141586	138156754
ENSMUSG00000008575	39.7386	28.0997	24.852	22.4777	28.792	-0.501692	0.725064	-0.691928	0.488983	0.639886	Not Sig	Nfib	18028	nuclear factor I/B	-82290172	-82505779
ENSMUSG00000008590	0	0	0	0	0	#N/A	#N/A	#N/A	#N/A	#N/A	#N/A	Htr3b	57014	5-hydroxytryptamine (serotonin) receptor 3B	-48935007	-48964990
ENSMUSG00000008601	4.75781	3.9814	2.6716	9.04542	5.11406	-0.225716	0.961184	-0.234831	0.81434	0.88942	Not Sig	Rab25	53868	RAB25, member RAS oncogene family	-88542028	-88548279
ENSMUSG00000008604	1265.25	1024.5	1213.42	1065.92	1142.27	-0.303767	0.0937264	-3.24099	0.00119114	0.0041456	FDR<0.05	Ubqln4	94232	ubiquilin 4	88553715	88569725
ENSMUSG00000008658	0.368317	0	0.376116	0.304974	0.262352	-1.12618	4.40736	-0.255522	0.79832	#N/A	#N/A	Rbfox1	268859	RNA binding protein, fox-1 homolog (C. elegans) 1	5884792	7412480
ENSMUSG00000008668	8796.66	11485.2	10297.1	10403.6	10245.6	0.384711	0.105642	3.64164	0.000270903	0.00107886	FDR<0.05	Rps18	20084	ribosomal protein S18	-33951997	-33955665
ENSMUSG00000008682	6067.37	8549.9	6320.73	7634.52	7143.13	0.494874	0.0787297	6.28573	3.26312e-10	2.94359e-09	FDR<0.05	Rpl10	110954	ribosomal protein L10	74270815	74273135
ENSMUSG00000008683	6241.26	7189.28	7054.03	6459.89	6736.12	0.204019	0.109798	1.85813	0.0631509	0.132219	Not Sig	Rps15a	267019	ribosomal protein S15A	-118104375	-118116147
ENSMUSG00000008690	4507.91	2584.21	5213.91	2657.97	3741	-0.802782	0.0820493	-9.78414	1.31712e-22	2.84037e-21	FDR<0.05	Ncaph2	52683	non-SMC condensin II complex, subunit H2	89355718	89372850
ENSMUSG00000008730	17201	7288.61	13831.7	7943.86	11566.3	-1.23876	0.104822	-11.8178	3.15956e-32	1.04341e-30	FDR<0.05	Hipk1	15257	homeodomain interacting protein kinase 1	-103745155	-103791561
ENSMUSG00000008734	16.3269	37.6153	19.6566	27.7463	25.3363	1.19787	0.470596	2.54543	0.0109142	0.0296956	FDR<0.05	Gprc5b	64297	G protein-coupled receptor, family C, group 5, member B	-118972039	-118995211
ENSMUSG00000008763	1177.76	1303.31	1112.35	1346.06	1234.87	0.146517	0.13588	1.07828	0.280908	0.430419	Not Sig	Man1a2	17156	mannosidase, alpha, class 1A, member 2	-100562204	-100685473
ENSMUSG00000008789	0	0	0	0	0	#N/A	#N/A	#N/A	#N/A	#N/A	#N/A	Ceacam5	73250	CEA cell adhesion molecule 5	17713251	17761121
ENSMUSG00000008813	0	0	0	0	0	#N/A	#N/A	#N/A	#N/A	#N/A	#N/A	Tppp2	219038	tubulin polymerization-promoting protein family member 2	51918760	51920700
ENSMUSG00000008822	266.257	250.103	289.832	210.099	254.073	-0.0891599	0.163759	-0.544458	0.586126	0.721519	Not Sig	Acyp1	66204	acylphosphatase 1, erythrocyte (common) type	-85272397	-85288438
ENSMUSG00000008843	3938.08	65.8016	3906.92	82.3943	1998.3	-5.89823	0.246748	-23.9038	2.79388e-126	7.59413e-124	FDR<0.05	Cldn13	57255	claudin 13	-134914249	-134915530
ENSMUSG00000008845	401.873	8141.11	195.741	9228.14	4491.72	4.34026	0.755799	5.74261	9.32261e-09	7.16133e-08	FDR<0.05	Cd163	93671	CD163 antigen	124304650	124330527
ENSMUSG00000008855	1920.03	1886.5	2313.2	2353.96	2118.43	-0.0260889	0.0883675	-0.295231	0.767817	0.857464	Not Sig	Hdac5	15184	histone deacetylase 5	-102195746	-102230172
ENSMUSG00000008859	670.916	794.45	629.925	778.028	718.33	0.24381	0.110315	2.21013	0.0270962	0.0649631	Not Sig	Rala	56044	v-ral simian leukemia viral oncogene A (ras related)	-17880574	-17944217
ENSMUSG00000008874	0	0	0.36249	0	0.0906225	0	4.40736	0	1	#N/A	#N/A	Clec3a	403395	C-type lectin domain family 3, member a	114418033	114428133
ENSMUSG00000008892	1406.7	1378.65	1368.24	1322.79	1369.1	-0.0287277	0.127304	-0.225662	0.821465	0.89428	Not Sig	Vdac3	22335	voltage-dependent anion channel 3	-22577074	-22593813
ENSMUSG00000008932	0	0	0	0	0	#N/A	#N/A	#N/A	#N/A	#N/A	#N/A	Slc1a7	242607	solute carrier family 1 (glutamate transporter), member 7	107968405	108013529
ENSMUSG00000008958	805.085	801.827	818.668	787.671	803.313	-0.00685067	0.104023	-0.0658573	0.947491	0.96956	Not Sig	Vps72	21427	vacuolar protein sorting 72	95111041	95123051
ENSMUSG00000008976	1776.4	1567.19	1713.44	1590.28	1661.83	-0.180486	0.11164	-1.61669	0.105946	0.20233	Not Sig	Gabpa	14390	GA repeat binding protein, alpha	84835123	84863778
ENSMUSG00000008999	12.0339	23.1783	10.2029	26.0682	17.8708	0.950061	0.491328	1.93366	0.0531553	0.114613	Not Sig	Bmp7	12162	bone morphogenetic protein 7	-172868011	-172940321
ENSMUSG00000009013	1907.47	1720.51	1387.99	1595.29	1652.81	-0.148366	0.0938549	-1.58081	0.113922	0.213945	Not Sig	Dynll1	56455	dynein light chain LC8-type 1	-115297109	-115300990
ENSMUSG00000009030	776.649	889.674	782.663	884.106	833.273	0.196014	0.0987629	1.98469	0.0471787	0.103794	Not Sig	Pdcl	67466	phosducin-like	-37350073	-37359332
ENSMUSG00000009035	927.991	1913.72	960.803	1843.99	1411.63	1.04374	0.171183	6.09724	1.07917e-09	9.19508e-09	FDR<0.05	Tmem184b	223693	transmembrane protein 184b	-79360683	-79403239
ENSMUSG00000009047	0	0	0	0	0	#N/A	#N/A	#N/A	#N/A	#N/A	#N/A	Gm5965	546672	predicted gene 5965	#N/A	#N/A
ENSMUSG00000009070	0	1.56707	0	1.69099	0.814515	3.00947	2.39897	1.25449	0.209665	#N/A	#N/A	Rsph14	71236	radial spoke head homolog 14 (Chlamydomonas)	-74957476	-75032586
ENSMUSG00000009073	1453.05	1616.57	1393.29	1627.37	1522.57	0.154434	0.141641	1.09033	0.27557	0.424422	Not Sig	Nf2	18016	neurofibromin 2	-4772333	-4849544
ENSMUSG00000009075	0.327417	0	1.14093	0.25832	0.431667	-1.12619	3.42007	-0.329289	0.741938	#N/A	#N/A	Cabp7	192650	calcium binding protein 7	-4736892	-4747179
ENSMUSG00000009076	270.808	337.062	293.309	298.579	299.94	0.313648	0.151374	2.07201	0.0382647	0.0870245	Not Sig	Zmat5	67178	zinc finger, matrin type 5	4704655	4737669
ENSMUSG00000009079	7207.85	5713.92	8543.21	5866.65	6832.91	-0.335262	0.0694876	-4.82477	1.40163e-06	8.05887e-06	FDR<0.05	Ewsr1	14030	Ewing sarcoma breakpoint region 1	-5069686	-5099096
ENSMUSG00000009090	3931.75	6190.14	4312.75	6191.97	5156.65	0.654824	0.236534	2.76841	0.00563297	0.0166565	FDR<0.05	Ap1b1	11764	adaptor protein complex AP-1, beta 1 subunit	4986823	5042794
ENSMUSG00000009092	83.3342	69.0125	66.6749	60.9553	69.9942	-0.271592	0.355231	-0.764552	0.444538	0.598468	Not Sig	Derl3	70377	Der1-like domain family, member 3	75893397	75895941
ENSMUSG00000009093	0	2.55451	1.08747	6.79125	2.60831	3.70886	1.83183	2.02467	0.0429009	0.0958325	Not Sig	Gstt4	75886	glutathione S-transferase, theta 4	-75814943	-75822543
ENSMUSG00000009097	0	0	0	0	0	#N/A	#N/A	#N/A	#N/A	#N/A	#N/A	Tbx1	21380	T-box 1	-18581703	-18586969
ENSMUSG00000009108	6.41847	8.24354	11.5988	10.6442	9.22626	0.363632	0.727982	0.499506	0.617423	0.746576	Not Sig	Gnat2	14686	G protein subunit alpha transducin 2	108093065	108101430
ENSMUSG00000009112	2773.32	1883.82	3138.05	1861.18	2414.09	-0.55763	0.098298	-5.67286	1.40437e-08	1.05938e-07	FDR<0.05	Bcl2l13	94044	BCL2-like 13 (apoptosis facilitator)	120836229	120892842
ENSMUSG00000009114	0.327417	0	0.38922	0	0.179159	-1.12617	4.40736	-0.25552	0.798322	#N/A	#N/A	2610028H24Rik	76964	RIKEN cDNA 2610028H24 gene	76449080	76461218
ENSMUSG00000009115	1.01882	0.310482	0	1.22323	0.638133	-1.60164	2.71535	-0.589848	0.555292	#N/A	#N/A	Spatc1l	76573	spermatogenesis and centriole associated 1 like	76562271	76570201
ENSMUSG00000009145	146.272	85.4978	101.925	96.7779	107.618	-0.775653	0.193738	-4.00362	6.23813e-05	0.000277219	FDR<0.05	Dqx1	93838	DEAQ RNA-dependent ATPase	83057843	83067219
ENSMUSG00000009185	3.47867	11009.9	1.89264	9159.62	5043.73	11.6205	0.881956	13.1759	1.20822e-39	5.13491e-38	FDR<0.05	Ccl8	20307	chemokine (C-C motif) ligand 8	82115184	82116799
ENSMUSG00000009207	1051.3	639.547	1173.59	681.015	886.363	-0.717278	0.109149	-6.57157	4.97879e-11	4.90054e-10	FDR<0.05	Lnpk	69605	lunapark, ER junction formation factor	-74514836	-74578948
ENSMUSG00000009210	0	0.677338	0.778441	0	0.363945	1.78762	4.36042	0.409966	0.681831	#N/A	#N/A	Prr29	75573	proline rich 29	106374825	106377114
ENSMUSG00000009214	0	0	0	0	0	#N/A	#N/A	#N/A	#N/A	#N/A	#N/A	Mymk	66139	myomaker, myoblast fusion factor	-27061635	-27067868
ENSMUSG00000009216	0	0	0	0	0	#N/A	#N/A	#N/A	#N/A	#N/A	#N/A	Fam163b	109349	family with sequence similarity 163, member B	-27110378	-27142477
ENSMUSG00000009246	8.54224	3.17585	6.06819	3.12478	5.22776	-1.43101	0.781191	-1.83183	0.0669765	0.138769	Not Sig	Trpm5	56843	transient receptor potential cation channel, subfamily M, member 5	-143071528	-143094642
ENSMUSG00000009248	12.202	44.1641	11.5218	40.9039	27.198	1.85482	0.69071	2.68538	0.00724463	0.020783	FDR<0.05	Ascl2	17173	achaete-scute family bHLH transcription factor 2	-142966821	-142969264
ENSMUSG00000009281	34.5427	11.9265	22.1296	6.6023	18.8003	-1.53754	0.553149	-2.77961	0.00544249	0.0161686	FDR<0.05	Rarres2	71660	retinoic acid receptor responder (tazarotene induced) 2	-48569695	-48572802
ENSMUSG00000009291	1863.6	2833.12	1886.91	2919.72	2375.84	0.604099	0.130499	4.62915	3.67175e-06	1.97651e-05	FDR<0.05	Pttg1ip	108705	pituitary tumor-transforming 1 interacting protein	77581654	77598732
ENSMUSG00000009292	2380.95	1836.61	2128.8	1509	1963.84	-0.374621	0.271088	-1.38192	0.166997	0.289203	Not Sig	Trpm2	28240	transient receptor potential cation channel, subfamily M, member 2	-77907721	-77969872
ENSMUSG00000009293	1167.63	1213.23	1205.32	1139.93	1181.53	0.0553136	0.108259	0.510937	0.609395	0.740416	Not Sig	Ube2g2	22213	ubiquitin-conjugating enzyme E2G 2	77622320	77645990
ENSMUSG00000009350	44855.1	18239.8	54749.8	16727	33642.9	-1.29817	0.202032	-6.42559	1.31363e-10	1.23782e-09	FDR<0.05	Mpo	17523	myeloperoxidase	87793783	87804412
ENSMUSG00000009356	0.363987	0	0	1.78763	0.537905	-1.12619	3.20753	-0.351108	0.725507	#N/A	#N/A	Lpo	76113	lactoperoxidase	-87806427	-87826114
ENSMUSG00000009376	499.379	202.774	447.94	393.856	385.987	-1.29969	0.293135	-4.43376	9.26041e-06	4.69185e-05	FDR<0.05	Met	17295	met proto-oncogene	17463956	17573980
ENSMUSG00000009378	4.94327	3.02139	2.63177	3.59254	3.54724	-0.687485	1.04103	-0.660391	0.509003	0.656903	Not Sig	Slc16a12	240638	solute carrier family 16 (monocarboxylic acid transporters), member 12	-34668400	-34747328
ENSMUSG00000009394	0.736633	0.310482	0	0.25832	0.326359	-1.11592	4.36345	-0.255743	0.798149	#N/A	#N/A	Syn2	20965	synapsin II	115238993	115276563
ENSMUSG00000009406	288.645	557.842	282.851	564.993	423.583	0.950977	0.156456	6.07825	1.21504e-09	1.02925e-08	FDR<0.05	Elk1	13712	ELK1, member of ETS oncogene family	-20933394	-20950608
ENSMUSG00000009418	497.77	1019.07	465.459	1046.76	757.263	1.03309	0.198666	5.20016	1.99118e-07	1.28696e-06	FDR<0.05	Nav1	215690	neuron navigator 1	-135434579	-135585355
ENSMUSG00000009470	3681.18	4143.98	3609.19	4421.22	3963.89	0.17109	0.0995861	1.71802	0.0857938	0.170259	Not Sig	Tnpo1	238799	transportin 1	-98842080	-98891042
ENSMUSG00000009471	0.363987	0	0.376116	0	0.185026	-1.12617	4.40736	-0.25552	0.798322	#N/A	#N/A	Myod1	17927	myogenic differentiation 1	46376473	46379092
ENSMUSG00000009487	0	0	0	0	0	#N/A	#N/A	#N/A	#N/A	#N/A	#N/A	Otog	18419	otogelin	46240986	46311434
ENSMUSG00000009535	945.244	904.838	1081.33	883.159	953.642	-0.0628157	0.1024	-0.613433	0.53959	0.682892	Not Sig	Rnmt	67897	RNA (guanine-7-) methyltransferase	68300354	68324852
ENSMUSG00000009545	0.982251	0.945728	1.12783	3.07924	1.53376	-0.114536	1.61597	-0.0708776	0.943495	0.967472	Not Sig	Kcnq1	16535	potassium voltage-gated channel, subfamily Q, member 1	143107253	143427042
ENSMUSG00000009549	1078.09	1389.01	1019.11	1143.44	1157.41	0.365404	0.140135	2.6075	0.00912048	0.0254249	FDR<0.05	Srp14	20813	signal recognition particle 14	-118475842	-118479696
ENSMUSG00000009551	0	2.21584	0.778441	0.25832	0.813151	3.50767	2.41888	1.45012	0.147025	#N/A	#N/A	6330409D20Rik	70730	RIKEN cDNA 6330409D20 gene	-32732620	-32741016
ENSMUSG00000009555	2162.02	2302.75	2126.15	2264.88	2213.95	0.0908354	0.0913788	0.994053	0.320197	0.474511	Not Sig	Cdk9	107951	cyclin-dependent kinase 9 (CDC2-related kinase)	-32705781	-32712784
ENSMUSG00000009563	487.868	935.395	570.312	847.309	710.221	0.939304	0.118616	7.91885	2.3972e-15	3.31255e-14	FDR<0.05	Tor2a	30933	torsin family 2, member A	32757233	32762244
ENSMUSG00000009566	456.323	290.843	499.036	280.474	381.669	-0.650535	0.194198	-3.34985	0.000808551	0.00291496	FDR<0.05	Fpgs	14287	folylpolyglutamyl synthetase	-32682608	-32694175
ENSMUSG00000009569	304.93	1307.42	318.936	1375.81	826.774	2.10069	0.197673	10.6271	2.22911e-26	5.74944e-25	FDR<0.05	Mrtfb	239719	myocardin related transcription factor B	13265078	13332922
ENSMUSG00000009575	6196.13	2720.77	4991.59	2984.65	4223.28	-1.18742	0.111054	-10.6922	1.10675e-26	2.89686e-25	FDR<0.05	Cbx5	12419	chromobox 5	-103191545	-103215352
ENSMUSG00000009580	0	0	0	0	0	#N/A	#N/A	#N/A	#N/A	#N/A	#N/A	Odam	69592	odontogenic, ameloblast asssociated	87885009	87894809
ENSMUSG00000009585	4611.87	4242.56	4354.76	4386.87	4399.01	-0.120566	0.115822	-1.04095	0.297897	0.449169	Not Sig	Apobec3	80287	apolipoprotein B mRNA editing enzyme, catalytic polypeptide 3	79895022	79907906
ENSMUSG00000009588	0	0	0	0.516641	0.12916	0	4.40736	0	1	#N/A	#N/A	St6galnac1	20445	ST6 (alpha-N-acetyl-neuraminyl-2,3-beta-galactosyl-1,3)-N-acetylgalactosaminide alpha-2,6-sialyltransferase 1	-116765024	-116775507
ENSMUSG00000009596	0	0.338669	0	0	0.0846672	0.79737	4.40736	0.180918	0.856432	#N/A	#N/A	Taf7l	74469	TATA-box binding protein associated factor 7 like	-134460115	-134476490
ENSMUSG00000009614	15.1401	27.3007	11.7891	29.652	20.9705	0.848865	0.858426	0.988862	0.322731	0.477437	Not Sig	Sardh	192166	sarcosine dehydrogenase	-27188392	-27247303
ENSMUSG00000009621	741.016	1174	661.838	1094.71	917.891	0.664546	0.146495	4.53629	5.72516e-06	2.97942e-05	FDR<0.05	Vav2	22325	vav 2 oncogene	-27262103	-27427608
ENSMUSG00000009628	339.108	122.934	290.373	154.653	226.767	-1.46481	0.330503	-4.43208	9.33282e-06	4.7266e-05	FDR<0.05	Tex15	104271	testis expressed gene 15	33570543	33585585
ENSMUSG00000009630	1908.89	1774.48	2041.57	1620.29	1836.31	-0.105007	0.0801634	-1.30992	0.190224	0.320517	Not Sig	Ppp2cb	19053	protein phosphatase 2 (formerly 2A), catalytic subunit, beta isoform	33599620	33619804
ENSMUSG00000009633	2076.81	1376.27	1729.53	871.466	1513.52	-0.593407	0.29801	-1.99123	0.0464554	0.102456	Not Sig	G0s2	14373	G0/G1 switch gene 2	-193272159	-193273188
ENSMUSG00000009640	408.204	366.819	427.236	351.262	388.38	-0.155763	0.163077	-0.955152	0.339501	0.494696	Not Sig	Dmap1	66233	DNA methyltransferase 1-associated protein 1	-117674685	-117682225
ENSMUSG00000009646	0	0.338669	0	0	0.0846672	0.79737	4.40736	0.180918	0.856432	#N/A	#N/A	Pla2g12b	69836	phospholipase A2, group XIIB	59403684	59421976
ENSMUSG00000009647	1159.97	784.097	1196.09	931.067	1017.81	-0.56492	0.145405	-3.88516	0.000102263	0.000438156	FDR<0.05	Mcu	215999	mitochondrial calcium uniporter	-59446983	-59616692
ENSMUSG00000009654	24.4017	190.105	23.7787	132.774	92.7648	2.95704	0.395575	7.47528	7.7038e-14	9.60935e-13	FDR<0.05	Oit3	18302	oncoprotein induced transcript 3	-59422959	-59441779
ENSMUSG00000009670	4.36784	3.26234	13.0238	2.91756	5.89289	-0.415773	3.06154	-0.135805	0.891975	0.939411	Not Sig	Tex11	83558	testis expressed gene 11	-100877881	-101059639
ENSMUSG00000009681	1451.34	1001.97	1277.8	1092.05	1205.79	-0.534075	0.124004	-4.30693	1.65534e-05	8.09349e-05	FDR<0.05	Bcr	110279	BCR activator of RhoGEF and GTPase	75060895	75184923
ENSMUSG00000009687	4991.57	7552.65	4438.51	7400.16	6095.72	0.597428	0.0817113	7.31145	2.64267e-13	3.15628e-12	FDR<0.05	Fxyd5	18301	FXYD domain-containing ion transport regulator 5	-31032722	-31042331
ENSMUSG00000009731	85.152	48.1986	63.3331	54.3236	62.7518	-0.824667	0.330638	-2.49417	0.0126252	0.0336659	FDR<0.05	Kcnd1	16506	potassium voltage-gated channel, Shal-related family, member 1	7823758	7838278
ENSMUSG00000009733	222.526	163.867	140.083	175.558	175.508	-0.443441	0.169636	-2.61407	0.00894702	0.024992	FDR<0.05	Tfcp2	21422	transcription factor CP2	-100502747	-100552008
ENSMUSG00000009734	0	0	0	0	0	#N/A	#N/A	#N/A	#N/A	#N/A	#N/A	Pou6f2	218030	POU domain, class 6, transcription factor 2	-18124959	-18382039
ENSMUSG00000009739	226.453	201.026	186.095	239.184	213.189	-0.172115	0.242824	-0.708808	0.478443	0.629752	Not Sig	Pou6f1	19009	POU domain, class 6, transcription factor 1	-100575317	-100599984
ENSMUSG00000009741	4749.44	2099.04	4451.89	2513.44	3453.45	-1.17829	0.0992634	-11.8703	1.68849e-32	5.63627e-31	FDR<0.05	Ubp1	22221	upstream binding protein 1	113931147	113978027
ENSMUSG00000009772	583.124	499.176	453.452	504.509	510.065	-0.224877	0.148335	-1.516	0.129519	0.237173	Not Sig	Nuak2	74137	NUAK family, SNF1-like kinase, 2	132316124	132333488
ENSMUSG00000009828	168.842	242.988	153.82	237.802	200.863	0.525602	0.229228	2.29293	0.0218521	0.0540248	Not Sig	Cilk1	56542	ciliogenesis associated kinase 1	78109191	78172109
ENSMUSG00000009863	1421.91	1741.29	1571.82	1818.72	1638.44	0.292176	0.139483	2.0947	0.0361973	0.0830712	Not Sig	Sdhb	67680	succinate dehydrogenase complex, subunit B, iron sulfur (Ip)	140961270	140979198
ENSMUSG00000009876	6.85822	7.12982	3.34312	6.9301	6.06531	0.0503663	0.884069	0.0569709	0.954568	0.973419	Not Sig	Cox4i2	84682	cytochrome c oxidase subunit 4I2	152754172	152765037
ENSMUSG00000009894	138.519	279.801	105.987	296.572	205.22	1.01806	0.163987	6.20818	5.3602e-10	4.71495e-09	FDR<0.05	Snap47	67826	synaptosomal-associated protein, 47	-59407140	-59450034
ENSMUSG00000009900	2.76994	0	1.12783	0	0.974443	-3.99957	2.02532	-1.97478	0.0482929	#N/A	#N/A	Wnt3a	22416	wingless-type MMTV integration site family, member 3A	-59248041	-59290751
ENSMUSG00000009905	290.829	486.584	372.482	433.613	395.877	0.741165	0.162102	4.5722	4.82624e-06	2.53993e-05	FDR<0.05	Kdsr	70750	3-ketodihydrosphingosine reductase	-106720409	-106759742
ENSMUSG00000009907	2146.2	2906.67	2185.19	2822.21	2515.07	0.4378	0.0951324	4.60201	4.18437e-06	2.22808e-05	FDR<0.05	Vps4b	20479	vacuolar protein sorting 4B	-106770787	-106796725
ENSMUSG00000009927	6666.61	8207.77	7419.72	7506.41	7450.13	0.299985	0.101983	2.94151	0.00326617	0.0102863	FDR<0.05	Rps25	75617	ribosomal protein S25	44407713	44410406
ENSMUSG00000009941	5.04865	9.98053	8.71411	10.9092	8.66312	1.00256	0.722263	1.38808	0.165112	0.286561	Not Sig	Nxf2	83454	nuclear RNA export factor 2	-134944525	-134964754
ENSMUSG00000009995	769.643	1065.45	769.152	1200.64	951.221	0.467717	0.131168	3.56578	0.000362771	0.00140799	FDR<0.05	Tafazzin	66826	tafazzin, phospholipid-lysophospholipid transacylase	74282717	74290151
ENSMUSG00000010021	42.3481	76.3307	39.7426	73.1287	57.8875	0.847136	0.366219	2.3132	0.0207118	0.0516386	Not Sig	Kif19a	286942	kinesin family member 19A	114765388	114790575
ENSMUSG00000010025	1436.1	1575.25	1206.68	1641.43	1464.86	0.132963	0.120198	1.1062	0.268639	0.416706	Not Sig	Aldh3a2	11671	aldehyde dehydrogenase family 3, subfamily A2	-61223416	-61267528
ENSMUSG00000010044	6.52192	3.52843	3.41073	4.46415	4.48131	-0.886628	0.910157	-0.974148	0.329983	0.484773	Not Sig	Zmynd10	114602	zinc finger, MYND domain containing 10	107547303	107551321
ENSMUSG00000010045	469.027	598.386	436.691	586.214	522.579	0.350935	0.125355	2.79953	0.00511764	0.0153492	FDR<0.05	Tmem115	56395	transmembrane protein 115	107533944	107538656
ENSMUSG00000010047	167.981	253.741	128.495	267.973	204.548	0.596952	0.254856	2.34231	0.0191649	0.048298	FDR<0.05	Hyal2	15587	hyaluronoglucosaminidase 2	107569162	107572778
ENSMUSG00000010048	4553.36	758.564	4262.82	691.578	2566.58	-2.58637	0.0859045	-30.1075	3.86747e-199	2.51742e-196	FDR<0.05	Ifrd2	15983	interferon-related developmental regulator 2	107587717	107593038
ENSMUSG00000010051	97.1211	263.608	83.5821	353.24	199.388	1.44115	0.397593	3.62469	0.00028931	0.00114626	FDR<0.05	Hyal1	15586	hyaluronoglucosaminidase 1	107576949	107581699
ENSMUSG00000010054	385.208	382.079	347.566	359.483	368.584	-0.0126028	0.132659	-0.0950017	0.924313	0.956646	Not Sig	Tusc2	80385	tumor suppressor 2, mitochondrial calcium regulator	107563254	107566108
ENSMUSG00000010057	242.934	303.591	189.211	330.967	266.676	0.322133	0.142678	2.25776	0.0239609	0.0584202	Not Sig	Nprl2	56032	NPR2 like, GATOR1 complex subunit	107542208	107545706
ENSMUSG00000010064	0.327417	0.338669	0	0.304974	0.242765	-0.164389	4.40736	-0.0372988	0.970247	#N/A	#N/A	Slc38a3	76257	solute carrier family 38, member 3	-107651154	-107667399
ENSMUSG00000010066	11.7344	13.8901	15.7366	10.4293	12.9476	0.246014	0.576508	0.426732	0.669575	0.786678	Not Sig	Cacna2d2	56808	calcium channel, voltage-dependent, alpha 2/delta subunit 2	107399879	107529343
ENSMUSG00000010067	724.891	880.433	917.138	880.739	850.8	0.280302	0.103115	2.71833	0.00656123	0.0190394	FDR<0.05	Rassf1	56289	Ras association (RalGDS/AF-6) domain family member 1	107554582	107562267
ENSMUSG00000010080	0	0	0	0.516641	0.12916	0	4.40736	0	1	#N/A	#N/A	Epn3	71889	epsin 3	-94489598	-94499974
ENSMUSG00000010086	0	0.338669	0.376116	0	0.178696	0.797361	4.40736	0.180916	0.856434	#N/A	#N/A	Rnf112	22671	ring finger protein 112	-61448416	-61453992
ENSMUSG00000010095	4849.06	6019	5171.98	6179.26	5554.83	0.311915	0.211939	1.47172	0.141096	0.253267	Not Sig	Slc3a2	17254	solute carrier family 3 (activators of dibasic and neutral amino acid transport), member 2	-8706881	-8713897
ENSMUSG00000010097	3564.22	3048.84	3051.04	3213.4	3219.38	-0.225336	0.139969	-1.60991	0.107418	0.20451	Not Sig	Nxf1	53319	nuclear RNA export factor 1	8757102	8770910
ENSMUSG00000010110	1828.24	1601.83	1875.86	1716.36	1755.57	-0.190717	0.104115	-1.83179	0.066983	0.138769	Not Sig	Stx5a	56389	syntaxin 5A	8741802	8755642
ENSMUSG00000010122	0	1.86327	0	0	0.465817	3.25982	3.68889	0.883685	0.376866	#N/A	#N/A	Slc47a1	67473	solute carrier family 47, member 1	-61343399	-61378075
ENSMUSG00000010136	0.727973	0	1.12783	0.609948	0.616437	-2.05515	2.80118	-0.733671	0.463149	#N/A	#N/A	Pifo	100503311	primary cilia formation	-105996956	-106001497
ENSMUSG00000010142	946.675	1354.48	879.241	1154.28	1083.67	0.51567	0.130054	3.96505	7.33804e-05	0.000322163	FDR<0.05	Tnfrsf13b	57916	tumor necrosis factor receptor superfamily, member 13b	61142483	61149609
ENSMUSG00000010154	36.1943	15.3997	40.6819	18.9364	27.8031	-1.23419	0.34401	-3.58765	0.000333668	0.00130404	FDR<0.05	Spire2	234857	spire type actin nucleation factor 2	123332712	123369518
ENSMUSG00000010175	1.67365	1.59488	2.57779	2.16098	2.00183	-0.10956	1.41549	-0.0774006	0.938305	0.964239	Not Sig	Prox1	19130	prospero homeobox 1	-190118034	-190169515
ENSMUSG00000010205	1635.37	1419.41	1631.25	1448.2	1533.56	-0.204211	0.104431	-1.95545	0.0505296	0.109858	Not Sig	Raver1	71766	ribonucleoprotein, PTB-binding 1	-21074165	-21091999
ENSMUSG00000010277	5223.21	5110.71	5034.75	5673.26	5260.48	-0.031219	0.1136	-0.274815	0.783458	0.868227	Not Sig	Bltp2	72503	bridge-like lipid transfer protein family member 2	78261753	78290625
ENSMUSG00000010290	347.586	393.509	309.075	395.032	361.301	0.17905	0.111568	1.60485	0.108526	0.20619	Not Sig	AI597479	98404	expressed sequence AI597479	43098709	43115946
ENSMUSG00000010307	143.585	511.176	136.185	431.996	305.735	1.83082	0.569752	3.21336	0.0013119	0.00453402	FDR<0.05	Tmem86a	67893	transmembrane protein 86A	47050639	47054776
ENSMUSG00000010311	0	0.620964	0.38922	0.306085	0.329067	1.67593	4.35177	0.385115	0.700152	#N/A	#N/A	Optc	269120	opticin	-133900833	-133907173
ENSMUSG00000010342	3.54315	18.7323	7.15618	30.704	15.0339	2.412	0.614377	3.92593	8.63945e-05	0.000374381	FDR<0.05	Tex14	83560	testis expressed gene 14	87405064	87555823
ENSMUSG00000010358	769.538	574.749	709.896	559.038	653.305	-0.42123	0.170033	-2.47734	0.0132364	0.0350576	FDR<0.05	Ifi35	70110	interferon-induced protein 35	101448411	101458701
ENSMUSG00000010362	400.323	151.815	378.856	146.768	269.441	-1.39823	0.153325	-9.11937	7.55633e-20	1.40004e-18	FDR<0.05	Rdm1	66599	RAD52 motif 1	101627948	101636081
ENSMUSG00000010376	1473.36	1825.48	1488.65	1561.91	1587.35	0.308811	0.130935	2.3585	0.0183492	0.0464884	FDR<0.05	Nedd8	18002	neural precursor cell expressed, developmentally down-regulated gene 8	-55662262	-55671880
ENSMUSG00000010392	933.975	1113.57	898.614	1108.18	1013.58	0.254058	0.111845	2.27152	0.0231156	0.0566608	Not Sig	Gosr1	53334	golgi SNAP receptor complex member 1	-76726601	-76763578
ENSMUSG00000010406	407.988	738.868	459.536	719.372	581.441	0.856425	0.1503	5.69812	1.21136e-08	9.19113e-08	FDR<0.05	Mrpl52	68836	mitochondrial ribosomal protein L52	54426908	54429750
ENSMUSG00000010435	0	0	0	0	0	#N/A	#N/A	#N/A	#N/A	#N/A	#N/A	Spaca7	78634	sperm acrosome associated 7	12573035	12600739
ENSMUSG00000010453	1277.09	1146.06	1292.19	1273.35	1247.17	-0.156166	0.118307	-1.32001	0.186833	0.315901	Not Sig	Kansl3	226976	KAT8 regulatory NSL complex subunit 3	-36335729	-36369181
ENSMUSG00000010461	11.7885	17.7696	14.2327	6.60341	12.5986	0.588469	0.660369	0.891121	0.372864	0.528679	Not Sig	Eya4	14051	EYA transcriptional coactivator and phosphatase 4	-23102961	-23349890
ENSMUSG00000010476	70.2844	10.5301	50.1517	9.09207	35.0146	-2.73494	0.598762	-4.56766	4.93197e-06	2.59132e-05	FDR<0.05	Ebf3	13593	early B cell factor 3	-137193670	-137314445
ENSMUSG00000010492	3.91146	1.24193	4.52493	0.822726	2.62526	-1.64045	1.25569	-1.30641	0.191413	0.321797	Not Sig	Uckl1os	100271841	uridine-cytidine kinase 1-like 1, opposite strand	181578479	181585115
ENSMUSG00000010505	0.691404	0.296577	1.91937	0	0.726838	-1.03937	2.69963	-0.385003	0.700235	#N/A	#N/A	Myt1	17932	myelin transcription factor 1	181763331	181827775
ENSMUSG00000010517	1412.05	918.279	1508.46	968.358	1201.79	-0.620553	0.124583	-4.98103	6.32479e-07	3.82036e-06	FDR<0.05	Faf1	14084	Fas-associated factor 1	109676626	109963960
ENSMUSG00000010529	0.982251	1.27049	0	0.869379	0.78053	0.33707	2.20603	0.152795	0.87856	#N/A	#N/A	Gm266	212539	predicted gene 266	-111484608	-111485823
ENSMUSG00000010538	12.0471	22.7975	14.1798	18.0726	16.7742	0.908158	0.489777	1.85423	0.0637064	0.133213	Not Sig	Tsacc	76927	TSSK6 activating co-chaperone	-88282754	-88296999
ENSMUSG00000010554	702.645	583.129	607.437	572.876	616.522	-0.267802	0.171059	-1.56556	0.117452	0.219308	Not Sig	Mettl16	67493	methyltransferase like 16	74770862	74818692
ENSMUSG00000010592	1.67798	0.959633	1.12783	0.25832	1.00594	-0.836177	1.78834	-0.467572	0.64009	#N/A	#N/A	Dazl	13164	deleted in azoospermia-like	-50279392	-50293620
ENSMUSG00000010601	0.736633	24.7731	1.1011	12.7814	9.84805	5.12303	1.21422	4.21919	2.45179e-05	0.000116872	FDR<0.05	Apol7a	75761	apolipoprotein L 7a	-77388216	-77399110
ENSMUSG00000010607	251.251	257.137	268.725	217.641	248.688	0.0329143	0.210878	0.156082	0.875968	0.930516	Not Sig	Pigyl	66268	phosphatidylinositol glycan anchor biosynthesis, class Y-like	22156845	22158354
ENSMUSG00000010608	4628.77	4793.69	4690.21	4621.13	4683.45	0.0503619	0.125824	0.400258	0.688967	0.801995	Not Sig	Rbm25	67039	RNA binding motif protein 25	83635709	83683127
ENSMUSG00000010609	801.598	844.746	803.714	838.422	822.12	0.0760432	0.110393	0.688843	0.490922	0.641737	Not Sig	Psen2	19165	presenilin 2	-180227003	-180245950
ENSMUSG00000010651	130.491	226.188	136.606	203.973	174.314	0.792852	0.210158	3.77265	0.000161525	0.000670242	FDR<0.05	Acaa1b	235674	acetyl-Coenzyme A acyltransferase 1B	-119148042	-119157093
ENSMUSG00000010660	8.64591	39.8473	14.6623	55.6353	29.6977	2.1935	0.510356	4.29798	1.72362e-05	8.39909e-05	FDR<0.05	Plcd1	18799	phospholipase C, delta 1	-119071527	-119088261
ENSMUSG00000010663	992.62	1775.28	938.772	1850.88	1389.39	0.838823	0.165922	5.05552	4.29214e-07	2.65681e-06	FDR<0.05	Fads1	76267	fatty acid desaturase 1	10182887	10196872
ENSMUSG00000010721	39.7288	45.6927	47.1273	75.3515	51.9751	0.203035	0.274057	0.740851	0.458784	0.611786	Not Sig	Lmbr1	56873	limb region 1	-29229801	-29378390
ENSMUSG00000010751	70.8244	251.233	57.8974	194.58	143.634	1.82904	0.223027	8.20098	2.38427e-16	3.54416e-15	FDR<0.05	Tnfrsf22	79202	tumor necrosis factor receptor superfamily, member 22	-143634807	-143649664
ENSMUSG00000010755	1568.13	1645.61	1300.42	1395.12	1477.32	0.0699723	0.196654	0.355815	0.721979	0.825735	Not Sig	Cars	27267	cysteinyl-tRNA synthetase	-143557229	-143600090
ENSMUSG00000010760	10.3944	2.49851	5.23733	2.25429	5.09614	-2.04696	0.926312	-2.2098	0.0271191	0.0650054	Not Sig	Phlda2	22113	pleckstrin homology like domain, family A, member 2	-143501547	-143502524
ENSMUSG00000010796	0	0	0	0	0	#N/A	#N/A	#N/A	#N/A	#N/A	#N/A	Asz1	74068	ankyrin repeat, SAM and basic leucine zipper domain containing 1	-18050963	-18109061
ENSMUSG00000010797	0	0	0	0	0	#N/A	#N/A	#N/A	#N/A	#N/A	#N/A	Wnt2	22413	wingless-type MMTV integration site family, member 2	-17988939	-18030445
ENSMUSG00000010803	0	0	0	0	0	#N/A	#N/A	#N/A	#N/A	#N/A	#N/A	Gabra1	14394	gamma-aminobutyric acid (GABA) A receptor, subunit alpha 1	-42130939	-42182930
ENSMUSG00000010825	0	0.620964	0	0	0.155241	1.67593	4.36941	0.38356	0.701305	#N/A	#N/A	Grid2ip	170935	glutamate receptor, ionotropic, delta 2 (Grid2) interacting protein 1	143363912	143391779
ENSMUSG00000010830	12.2797	74.3469	9.27818	54.2954	37.5501	2.58176	0.508221	5.07999	3.77462e-07	2.35473e-06	FDR<0.05	Kdelr3	105785	KDEL (Lys-Asp-Glu-Leu) endoplasmic reticulum protein retention receptor 3	79516407	79527739
ENSMUSG00000010841	0	0	0	0	0	#N/A	#N/A	#N/A	#N/A	#N/A	#N/A	Cfap97d1	75437	CFAP97 domain containing 1	101987055	101992264
ENSMUSG00000010911	441.468	270.874	390.326	243.764	336.608	-0.703666	0.177221	-3.97057	7.17022e-05	0.000315243	FDR<0.05	Apip	56369	APAF1 interacting protein	103073674	103092649
ENSMUSG00000010914	482.149	405.051	454.536	362.293	426.007	-0.250723	0.110395	-2.27114	0.0231382	0.0567009	Not Sig	Pdhx	27402	pyruvate dehydrogenase complex, component X	-103021056	-103073513
ENSMUSG00000010936	1223.77	1651.59	1244.67	1591.28	1427.83	0.432882	0.121779	3.55466	0.000378469	0.00146341	FDR<0.05	Vac14	234729	Vac14 homolog (S. cerevisiae)	110618566	110720398
ENSMUSG00000011008	92.0667	1261.15	91.725	1080.66	631.401	3.77622	0.317968	11.8761	1.57515e-32	5.27931e-31	FDR<0.05	Mcoln2	68279	mucolipin 2	146150173	146195512
ENSMUSG00000011034	0	0	0	0	0	#N/A	#N/A	#N/A	#N/A	#N/A	#N/A	Slc5a1	20537	solute carrier family 5 (sodium/glucose cotransporter), member 1	33104218	33162699
ENSMUSG00000011096	575.764	723.325	580.867	686.042	641.499	0.329895	0.129144	2.55447	0.0106349	0.0290219	FDR<0.05	Akt1s1	67605	AKT1 substrate 1 (proline-rich)	44850006	44855421
ENSMUSG00000011114	1035.29	1136.35	1162.93	1185.91	1130.12	0.134386	0.111391	1.20644	0.227649	0.368634	Not Sig	Tbrg1	21376	transforming growth factor beta regulated gene 1	-37649181	-37657312
ENSMUSG00000011118	1.67798	0	0.376116	0	0.513525	-3.27668	3.73003	-0.878459	0.379694	#N/A	#N/A	Panx3	208098	pannexin 3	-37659901	-37669222
ENSMUSG00000011148	2088.24	1837.34	2240.52	2162.85	2082.24	-0.184667	0.139121	-1.32738	0.184382	0.312611	Not Sig	Adssl1	11565	adenylosuccinate synthetase like 1	112620046	112641355
ENSMUSG00000011154	0.982251	0.620964	0	1.73765	0.835216	-0.680861	2.51753	-0.270448	0.786816	#N/A	#N/A	Cfap161	75556	cilia and flagella associated protein 161	-83775616	-83794839
ENSMUSG00000011158	1537.2	1021.38	1741.42	1060.97	1340.24	-0.59082	0.0990111	-5.96721	2.4134e-09	1.97995e-08	FDR<0.05	Brf1	72308	BRF1, RNA polymerase III transcription initiation factor 90 kDa subunit	-112959861	-113000621
ENSMUSG00000011171	9.61517	7.3959	5.57257	2.46596	6.2624	-0.395191	0.832184	-0.474884	0.63487	0.759803	Not Sig	Vipr2	22355	vasoactive intestinal peptide receptor 2	116077725	116146261
ENSMUSG00000011179	12063	2635.67	11562.1	2697.43	7239.55	-2.19419	0.148285	-14.7972	1.52813e-49	9.15211e-48	FDR<0.05	Odc1	18263	ornithine decarboxylase, structural 1	17544872	17551502
ENSMUSG00000011254	226.632	273.705	285.515	249.385	258.809	0.274466	0.137788	1.99194	0.0463772	0.102304	Not Sig	Thg1l	66628	tRNA-histidine guanylyltransferase 1-like (S. cerevisiae)	-45945305	-45955188
ENSMUSG00000011256	3468.32	2896.77	3427.41	2627.87	3105.09	-0.259877	0.248129	-1.04734	0.294941	0.445974	Not Sig	Adam19	11492	a disintegrin and metallopeptidase domain 19 (meltrin beta)	46054501	46147347
ENSMUSG00000011257	9540.45	2333.88	10161.5	2063.57	6024.85	-2.03131	0.092421	-21.9788	4.59006e-107	9.46126e-105	FDR<0.05	Pabpc4	230721	poly(A) binding protein, cytoplasmic 4	123282910	123298925
ENSMUSG00000011263	66.673	144.61	79.5389	229.395	130.054	1.11368	0.309391	3.59959	0.000318714	0.00125272	FDR<0.05	Exoc3l2	74463	exocyst complex component 3-like 2	19463286	19496762
ENSMUSG00000011267	92.5216	99.6559	78.8859	96.3885	91.863	0.104939	0.285702	0.367304	0.713392	0.819894	Not Sig	Zfp296	63872	zinc finger protein 296	19577286	19580656
ENSMUSG00000011305	30.346	11.1514	29.7001	17.0177	22.0538	-1.44839	0.521349	-2.77815	0.00546686	0.0162273	FDR<0.05	Plin5	66968	perilipin 5	-56111600	-56117548
ENSMUSG00000011306	1001.56	973.911	982.466	882.309	960.061	-0.0415638	0.107094	-0.388105	0.697939	0.808968	Not Sig	Sugp1	70616	SURP and G patch domain containing 1	70042786	70072347
ENSMUSG00000011349	0	0	0	0	0	#N/A	#N/A	#N/A	#N/A	#N/A	#N/A	Dmrtc2	71241	doublesex and mab-3 related transcription factor like family C2	24870056	24877651
ENSMUSG00000011350	0	0	0.36249	0	0.0906225	0	4.40736	0	1	#N/A	#N/A	Gm5893	545936	predicted gene 5893	24818794	24840275
ENSMUSG00000011382	204.436	334.087	185.332	379.574	275.857	0.709159	0.182963	3.87597	0.000106202	0.000453697	FDR<0.05	Dhdh	71755	dihydrodiol dehydrogenase (dimeric)	-45473562	-45488805
ENSMUSG00000011427	177.991	256.335	143.279	276.547	213.538	0.527705	0.159119	3.31641	0.000911828	0.00325196	FDR<0.05	Zfp790	233056	zinc finger protein 790	29816071	29832042
ENSMUSG00000011463	0	0	0	0.25832	0.0645801	0	4.40736	0	1	#N/A	#N/A	Cpb1	76703	carboxypeptidase B1 (tissue)	-20249478	-20275733
ENSMUSG00000011486	0	0	0.738606	0.306085	0.261173	0	4.40736	0	1	#N/A	#N/A	Slc25a41	103775	solute carrier family 25, member 41	-57032771	-57041654
ENSMUSG00000011589	0	0	0	0.306085	0.0765213	0	4.40736	0	1	#N/A	#N/A	Fsd1	240121	fibronectin type 3 and SPRY domain-containing protein	55986510	55996881
ENSMUSG00000011632	0.327417	17.7989	0.778441	13.9851	8.22247	5.54964	1.31329	4.22574	2.38157e-05	0.000113678	FDR<0.05	Pinlyp	641361	phospholipase A2 inhibitor and LY6/PLAUR domain containing	-24541657	-24546005
ENSMUSG00000011658	202.184	253.343	232.763	288.423	244.178	0.322213	0.193483	1.66533	0.0958468	0.186264	Not Sig	Fuz	70300	fuzzy planar cell polarity protein	44896078	44900624
ENSMUSG00000011751	12.3998	18.2075	12.9565	13.5562	14.28	0.551302	0.576491	0.956306	0.338918	0.494171	Not Sig	Sptbn4	80297	spectrin beta, non-erythrocytic 4	-27356382	-27394506
ENSMUSG00000011752	2880.85	6544.9	2918.79	6769.29	4778.46	1.18384	0.175482	6.74623	1.51733e-11	1.56706e-10	FDR<0.05	Pgam1	18648	phosphoglycerate mutase 1	41911870	41918665
ENSMUSG00000011831	2057.73	867.699	2006.28	753.903	1421.4	-1.24553	0.19295	-6.45522	1.08064e-10	1.02609e-09	FDR<0.05	Evi5	14020	ecotropic viral integration site 5	-107744794	-107875107
ENSMUSG00000011832	254.563	393.552	276.196	369.367	323.42	0.625305	0.147265	4.24614	2.17489e-05	0.000104397	FDR<0.05	Evi5l	213027	ecotropic viral integration site 5 like	4166566	4208089
ENSMUSG00000011837	307.98	324.101	293.989	307.745	308.454	0.073386	0.137296	0.534508	0.59299	0.727488	Not Sig	Snapc2	102209	small nuclear RNA activating complex, polypeptide 2	4253101	4256220
ENSMUSG00000011877	1007.5	1208.03	1045.8	1208.12	1117.36	0.261862	0.0960193	2.72719	0.00638771	0.0186006	FDR<0.05	Git1	216963	GIT ArfGAP 1	77493411	77507774
ENSMUSG00000011884	2261.08	3185.11	2199.66	3000.44	2661.57	0.494171	0.16117	3.06614	0.00216843	0.00712678	FDR<0.05	Gltp	56356	glycolipid transfer protein	-114669499	-114690935
ENSMUSG00000011958	2399.56	2946.22	2145.03	2853.33	2586.04	0.296039	0.106086	2.79056	0.00526165	0.0157182	FDR<0.05	Bnip2	12175	BCL2/adenovirus E1B interacting protein 2	69989465	70011659
ENSMUSG00000011960	2116.72	1804.98	2396.59	1986.88	2076.29	-0.229627	0.134247	-1.71048	0.0871778	0.172452	Not Sig	Ccnt1	12455	cyclin T1	-98559810	-98567736
ENSMUSG00000012017	23.9349	14.0164	15.8284	19.9219	18.4254	-0.776597	0.565083	-1.37431	0.169347	0.29233	Not Sig	Scarf2	224024	scavenger receptor class F, member 2	17797281	17808293
ENSMUSG00000012042	0	0	0	0	0	#N/A	#N/A	#N/A	#N/A	#N/A	#N/A	4930579F01Rik	67741	RIKEN cDNA 4930579F01 gene	-138164134	-138186713
ENSMUSG00000012076	292.865	249.697	280.379	295.856	279.699	-0.232394	0.143856	-1.61546	0.106211	0.202694	Not Sig	Brms1l	52592	breast cancer metastasis-suppressor 1-like	55836365	55869736
ENSMUSG00000012114	1883	2318.5	1740.61	2514.22	2114.08	0.300245	0.124285	2.41578	0.0157015	0.0407444	FDR<0.05	Med15	94112	mediator complex subunit 15	-17651207	-17722947
ENSMUSG00000012117	1659.81	1344.45	1632.91	1373.24	1502.6	-0.303492	0.106819	-2.84118	0.00449475	0.013675	FDR<0.05	Dhdds	67422	dehydrodolichyl diphosphate synthase	-133969028	-134000882
ENSMUSG00000012123	25.8702	34.5119	29.2318	36.1158	31.4324	0.422348	0.401137	1.05288	0.292396	0.443223	Not Sig	Crybg2	230806	crystallin beta-gamma domain containing 2	134068451	134092504
ENSMUSG00000012126	84.7281	107.43	198.57	226.587	154.329	0.340532	0.285808	1.19147	0.233469	0.375845	Not Sig	Ubxn11	67586	UBX domain protein 11	134102582	134126780
ENSMUSG00000012187	0.327417	0.296577	0.765337	0.25832	0.411913	-0.164398	3.01717	-0.0544875	0.956547	#N/A	#N/A	Mogat1	68393	monoacylglycerol O-acyltransferase 1	78511059	78538173
ENSMUSG00000012211	1.42804	0	0	0.563294	0.497833	-3.03636	2.69955	-1.12476	0.260689	#N/A	#N/A	Tex22	75671	testis expressed gene 22	113074501	113088917
ENSMUSG00000012282	0	0	0	0	0	#N/A	#N/A	#N/A	#N/A	#N/A	#N/A	Wnt8a	20890	wingless-type MMTV integration site family, member 8A	34542326	34548061
ENSMUSG00000012296	626.899	575.642	729.587	602.569	633.674	-0.122754	0.13495	-0.909627	0.363019	0.518777	Not Sig	Tjap1	74094	tight junction associated protein 1	-46257850	-46283026
ENSMUSG00000012350	4.36158	2.2865	7.88325	2.77426	4.3264	-0.941147	1.23845	-0.759942	0.44729	0.601354	Not Sig	Ehf	13661	ets homologous factor	-103263432	-103303196
ENSMUSG00000012396	0	0	0	0	0	#N/A	#N/A	#N/A	#N/A	#N/A	#N/A	Nanog	71950	Nanog homeobox	122707564	122714633
ENSMUSG00000012405	3532.32	3912	4033.09	3661.05	3784.61	0.147279	0.0978328	1.50541	0.132218	0.240843	Not Sig	Rpl15	66480	ribosomal protein L15	-18267822	-18270986
ENSMUSG00000012422	1267.14	1571.81	1236.32	1551.39	1406.66	0.311336	0.0848468	3.66939	0.000243133	0.000976115	FDR<0.05	Tmem167	66074	transmembrane protein 167	90089666	90114921
ENSMUSG00000012428	213.171	85.6466	164.473	152.267	153.889	-1.31553	0.703465	-1.87007	#N/A	#N/A	#N/A	Steap4	117167	STEAP family member 4	7960471	7982213
ENSMUSG00000012429	411.27	409.179	400.391	350.768	392.902	-0.00692867	0.137081	-0.0505442	0.959689	0.975867	Not Sig	Mplkip	66308	M-phase specific PLK1 intereacting protein	17695412	17699112
ENSMUSG00000012443	7557.78	2052.32	7141.37	2569.6	4830.27	-1.88057	0.132856	-14.155	1.73926e-45	8.96262e-44	FDR<0.05	Kif11	16551	kinesin family member 11	37376381	37421863
ENSMUSG00000012483	512.846	276.766	514.275	274.436	394.581	-0.889599	0.150025	-5.92968	3.0352e-09	2.4615e-08	FDR<0.05	Rpa3	68240	replication protein A3	-8255935	-8259141
ENSMUSG00000012519	325	363.08	403.772	393.424	371.319	0.157664	0.130336	1.20967	0.226404	0.36722	Not Sig	Mlkl	74568	mixed lineage kinase domain-like	-111311797	-111338205
ENSMUSG00000012520	0	0	0	0	0	#N/A	#N/A	#N/A	#N/A	#N/A	#N/A	Phox2b	18935	paired-like homeobox 2b	-67094396	-67099126
ENSMUSG00000012535	2175.1	2196.53	2158.18	2286.56	2204.09	0.0146645	0.0918883	0.15959	0.873204	0.928976	Not Sig	Tnpo3	320938	transportin 3	-29540826	-29609849
ENSMUSG00000012609	527.351	269.307	464.791	293.744	388.798	-0.968878	0.143162	-6.76769	1.3085e-11	1.35706e-10	FDR<0.05	Ttll5	320244	tubulin tyrosine ligase-like family, member 5	85824919	86053760
ENSMUSG00000012640	473.827	512.943	386.45	528.173	475.348	0.114516	0.161392	0.70955	0.477983	0.629381	Not Sig	Zfp715	69930	zinc finger protein 715	-43296522	-43313300
ENSMUSG00000012705	9.8649	6.35133	13.7234	8.64158	9.64531	-0.641425	0.675399	-0.949698	0.342266	0.497879	Not Sig	Retn	57264	resistin	3655769	3659818
ENSMUSG00000012777	0	0	0	0	0	#N/A	#N/A	#N/A	#N/A	#N/A	#N/A	Acp4	100503991	acid phosphatase 4	-44253086	-44257204
ENSMUSG00000012819	60.1353	72.2989	54.4588	90.9327	69.4564	0.259226	0.276951	0.935997	0.349275	0.5054	Not Sig	Cdh23	22295	cadherin 23 (otocadherin)	-60302749	-60696490
ENSMUSG00000012848	12242.8	13586	14156.4	12167.1	13038.1	0.150182	0.106777	1.4065	0.159577	0.278793	Not Sig	Rps5	20103	ribosomal protein S5	12922310	12926686
ENSMUSG00000012889	50.7961	51.9846	40.8301	60.4076	51.0046	0.0313711	0.385272	0.081426	0.935103	0.962749	Not Sig	Podnl1	244550	podocan-like 1	84125988	84132517
ENSMUSG00000013033	396.696	383.039	279.303	492.943	387.995	-0.0498558	0.16182	-0.308094	0.758011	0.850658	Not Sig	Adgrl1	330814	adhesion G protein-coupled receptor L1	83900097	83941954
ENSMUSG00000013076	61.8893	101.407	40.1325	60.5745	66.0008	0.710385	0.530153	1.33996	0.180258	0.306965	Not Sig	Amotl1	75723	angiomotin-like 1	-14541966	-14615000
ENSMUSG00000013083	0.368317	0	0	0.917144	0.321365	-1.12618	4.40715	-0.255535	0.79831	#N/A	#N/A	2200002J24Rik	69147	RIKEN cDNA 2200002J24 gene	30698925	30700534
ENSMUSG00000013089	131.46	1642.36	121.048	1467.57	840.608	3.64329	0.229067	15.9049	5.8609e-57	4.27639e-55	FDR<0.05	Etv5	104156	ets variant 5	-22381312	-22439570
ENSMUSG00000013091	0	0.310482	0.778441	0.306085	0.348752	0.797345	4.32247	0.184465	0.853648	#N/A	#N/A	Tmem190	78052	transmembrane protein 190	4782939	4784340
ENSMUSG00000013150	77.9752	114.944	53.9077	119.898	91.6812	0.564845	0.207805	2.71814	0.00656493	0.0190428	FDR<0.05	Gfod2	70575	glucose-fructose oxidoreductase domain containing 2	-105714043	-105758607
ENSMUSG00000013155	257.45	153.463	259.64	164.753	208.826	-0.746218	0.143068	-5.21584	1.82991e-07	1.1905e-06	FDR<0.05	Enkd1	102124	enkurin domain containing 1	-105703651	-105708208
ENSMUSG00000013158	0	1.32649	0.72498	0.304974	0.589111	2.75991	3.12107	0.884283	0.376544	#N/A	#N/A	4933405L10Rik	71046	RIKEN cDNA 4933405L10 gene	105708288	105710245
ENSMUSG00000013160	2720.14	4422.35	2841.71	3985.24	3492.36	0.701125	0.150465	4.65971	3.1665e-06	1.72595e-05	FDR<0.05	Atp6v0d1	11972	ATPase, H+ transporting, lysosomal V0 subunit D1	-105524460	-105566064
ENSMUSG00000013236	1151.52	1135.88	1089.15	1467.25	1210.95	-0.0195189	0.171277	-0.113961	0.909269	0.949338	Not Sig	Ptprs	19280	protein tyrosine phosphatase, receptor type, S	-56412425	-56476480
ENSMUSG00000013275	268.092	351.215	203.772	406.047	307.282	0.390749	0.228394	1.71086	0.0871079	0.172341	Not Sig	Slc41a1	98396	solute carrier family 41, member 1	131828011	131848864
ENSMUSG00000013338	0	0.338669	0	0	0.0846672	0.79737	4.40736	0.180918	0.856432	#N/A	#N/A	Fer1l4	74562	fer-1-like 4 (C. elegans)	-156019139	-156052993
ENSMUSG00000013353	2.8604	7.55267	2.22892	11.5331	6.04377	1.41028	0.949632	1.48508	0.137523	0.248132	Not Sig	4931406B18Rik	74054	RIKEN cDNA 4931406B18 gene	-43492043	-43505938
ENSMUSG00000013367	1.42371	3.5149	1.50342	4.32307	2.69127	1.30452	1.39289	0.936558	0.348986	0.50506	Not Sig	Iglon5	210094	IgLON family member 5	-43472904	-43490211
ENSMUSG00000013415	0	0.635246	1.08747	1.07994	0.700663	1.70169	2.78796	0.61037	0.541617	#N/A	#N/A	Igf2bp1	140486	insulin-like growth factor 2 mRNA binding protein 1	-95957163	-96005944
ENSMUSG00000013418	3.51524	12.4621	1.49032	11.367	7.20865	1.8195	0.809587	2.24744	0.0246121	0.0598133	Not Sig	B4galnt2	14422	beta-1,4-N-acetyl-galactosaminyl transferase 2	-95863558	-95914871
ENSMUSG00000013419	14.136	17.3351	14.6612	16.6799	15.7031	0.30559	0.447517	0.682856	0.494698	0.644687	Not Sig	Zfp651	270210	zinc finger protein 651	121760032	121771742
ENSMUSG00000013465	1772.73	1774.01	1590.8	1814.35	1737.97	0.000852514	0.0873637	0.00975822	0.992214	0.995434	Not Sig	Nelfb	58202	negative elongation factor complex member B	-25199711	-25211489
ENSMUSG00000013483	2.03764	1.63697	0	1.22101	1.2239	-0.337686	1.96789	-0.171598	0.863753	0.92337	Not Sig	Card14	170720	caspase recruitment domain family, member 14	119307767	119345379
ENSMUSG00000013495	275.764	470.321	255.457	478.637	370.045	0.768796	0.137318	5.59867	2.16004e-08	1.58871e-07	FDR<0.05	Tmem175	72392	transmembrane protein 175	108629809	108647770
ENSMUSG00000013523	16.6517	97.0604	14.7037	95.3745	55.9476	2.54712	0.343031	7.42535	1.12479e-13	1.38348e-12	FDR<0.05	Bcas1	76960	brain enriched myelin associated protein 1	-170346990	-170427845
ENSMUSG00000013539	592.998	368.818	603.877	372.63	484.581	-0.684545	0.130725	-5.23652	1.63636e-07	1.07305e-06	FDR<0.05	Tango2	27883	transport and golgi organization 2	-18300824	-18343932
ENSMUSG00000013562	3.46568	2.20194	3.71872	1.48155	2.71697	-0.664285	1.05851	-0.627565	0.530289	0.675005	Not Sig	#N/A	#N/A	#N/A	#N/A	#N/A
ENSMUSG00000013584	24.4731	149.932	8.61872	63.8817	61.7263	2.60388	0.38711	6.72646	1.7384e-11	1.78643e-10	FDR<0.05	Aldh1a2	19378	aldehyde dehydrogenase family 1, subfamily A2	71215788	71296243
ENSMUSG00000013593	2313.24	2908.98	2381.15	2552.82	2539.05	0.330517	0.119012	2.77717	0.00548341	0.0162667	FDR<0.05	Ndufs2	226646	NADH:ubiquinone oxidoreductase core subunit S2	-171234852	-171247122
ENSMUSG00000013611	17.1167	0.88973	19.0777	0.914922	9.49976	-4.19988	1.09941	-3.82012	0.000133387	0.000561204	FDR<0.05	Snx31	66696	sorting nexin 31	-36504061	-36555573
ENSMUSG00000013622	338.213	624.366	359.074	534.684	464.084	0.882881	0.20312	4.34659	1.38268e-05	6.83327e-05	FDR<0.05	Atraid	381629	all-trans retinoic acid induced differentiation factor	31048639	31054633
ENSMUSG00000013629	2471.31	1753.63	2479.11	1922.35	2156.6	-0.494853	0.184918	-2.67607	0.00744917	0.0212864	FDR<0.05	Cad	69719	carbamoyl-phosphate synthetase 2, aspartate transcarbamylase, and dihydroorotase	31054779	31078479
ENSMUSG00000013643	0	0	0	0	0	#N/A	#N/A	#N/A	#N/A	#N/A	#N/A	Lypd8	70163	LY6/PLAUR domain containing 8	58379031	58390541
ENSMUSG00000013646	958.1	677.882	923.563	616.998	794.136	-0.499503	0.134119	-3.72432	0.000195839	0.000801069	FDR<0.05	Sh3bp5l	79566	SH3 binding domain protein 5 like	58330789	58347728
ENSMUSG00000013653	1.35057	0	0.38922	0	0.434947	-2.96337	3.91548	-0.756835	0.449148	#N/A	#N/A	1810065E05Rik	69864	RIKEN cDNA 1810065E05 gene	58421110	58426023
ENSMUSG00000013662	1339.8	1551.32	1447.68	1572.97	1477.95	0.211423	0.108146	1.95498	0.0505853	0.10995	Not Sig	Atad1	67979	ATPase family, AAA domain containing 1	-32672562	-32712298
ENSMUSG00000013663	5555.2	6363.49	5360.34	6427	5926.51	0.19599	0.137579	1.42457	0.154282	0.271536	Not Sig	Pten	19211	phosphatase and tensin homolog	32757576	32826160
ENSMUSG00000013668	0	0	0	0	0	#N/A	#N/A	#N/A	#N/A	#N/A	#N/A	4933402N03Rik	233918	RIKEN cDNA 4933402N03 gene	-131138346	-131146283
ENSMUSG00000013698	293.597	1415.84	252.786	1193.32	788.887	2.26863	0.272686	8.31959	8.8265e-17	1.35436e-15	FDR<0.05	Pea15a	18611	proliferation and apoptosis adaptor protein 15A	-172196727	-172206804
ENSMUSG00000013701	617.952	773.28	684.707	681.634	689.393	0.32473	0.120013	2.7058	0.00681403	0.0197014	FDR<0.05	Timm23	53600	translocase of inner mitochondrial membrane 23	-32180165	-32201891
ENSMUSG00000013707	571.909	1070.5	460.389	976.277	769.767	0.903516	0.2331	3.87609	0.000106146	0.000453616	FDR<0.05	Tnfaip8l2	69769	tumor necrosis factor, alpha-induced protein 8-like 2	-95139520	-95142354
ENSMUSG00000013736	693.99	742.305	644.871	685.806	691.743	0.0974817	0.141543	0.688708	0.491007	0.641763	Not Sig	Trnt1	70047	tRNA nucleotidyl transferase, CCA-adding, 1	106769137	106777681
ENSMUSG00000013766	1.84158	0	0	0	0.460396	-3.40339	4.29388	-0.792614	0.428003	#N/A	#N/A	Ly6g6e	70274	lymphocyte antigen 6 complex, locus G6E	35076941	35078804
ENSMUSG00000013787	2708.26	3449.07	2677.79	3725.8	3140.23	0.348999	0.113355	3.07881	0.0020783	0.00685422	FDR<0.05	Ehmt2	110147	euchromatic histone lysine N-methyltransferase 2	34898969	34914073
ENSMUSG00000013822	906.46	754.517	927.7	688.207	819.221	-0.265072	0.122846	-2.15775	0.030947	0.0727292	Not Sig	Elof1	66126	ELF1 homolog, elongation factor 1	-22112985	-22115310
ENSMUSG00000013833	986.013	875.654	1244.16	909.715	1003.89	-0.171649	0.127456	-1.34674	0.178065	0.303964	Not Sig	Med16	216154	mediator complex subunit 16	-79894706	-79908938
ENSMUSG00000013846	4139.22	2903.86	3592.98	2931.26	3391.83	-0.511146	0.0866446	-5.89933	3.64974e-09	2.93486e-08	FDR<0.05	St3gal1	20442	ST3 beta-galactoside alpha-2,3-sialyltransferase 1	-67102874	-67176882
ENSMUSG00000013858	2336.98	2137.79	2367.08	2167.17	2252.26	-0.128328	0.0855883	-1.49937	0.133778	0.242988	Not Sig	Tmem259	216157	transmembrane protein 259	-79977119	-79984260
ENSMUSG00000013878	216.42	288.667	200.418	297.236	250.685	0.414148	0.172503	2.40082	0.0163583	0.0421766	FDR<0.05	Rnf170	77733	ring finger protein 170	26119367	26143875
ENSMUSG00000013921	3.51524	6.95764	5.6124	5.42905	5.37858	0.98199	0.93488	1.05039	0.293538	0.444307	Not Sig	Clip3	76686	CAP-GLY domain containing linker protein 3	30291694	30308367
ENSMUSG00000013928	0.363987	0	0	0	0.0909967	-1.12616	4.40736	-0.255518	0.798323	#N/A	#N/A	1700020L13Rik	108167416	RIKEN cDNA 1700020L13 gene	30280093	30290237
ENSMUSG00000013936	17.9919	4.96922	23.0949	4.18299	12.5598	-1.85379	0.628081	-2.95152	0.00316213	0.0100007	FDR<0.05	Myl2	17906	myosin, light polypeptide 2, regulatory, cardiac, slow	122100950	122106854
ENSMUSG00000013973	599.029	735.528	539.426	736.113	652.524	0.296765	0.0996708	2.97745	0.00290658	0.0092719	FDR<0.05	Dedd	21945	death effector domain-containing	171329144	171342501
ENSMUSG00000013974	3601.38	3112.57	3521.28	3070.32	3326.39	-0.210546	0.131795	-1.59753	0.110148	0.208568	Not Sig	Mcemp1	69189	mast cell expressed membrane protein 1	3665761	3668905
ENSMUSG00000013997	479.797	573.349	415.695	530.173	499.754	0.257003	0.132113	1.94532	0.0517366	0.112029	Not Sig	Nit1	27045	nitrilase 1	-171342236	-171345645
ENSMUSG00000014030	4415.11	4835.69	3994.11	4545.51	4447.61	0.131254	0.239923	0.547067	0.584333	0.719938	Not Sig	Pax5	18507	paired box 5	-44524750	-44710694
ENSMUSG00000014039	483.291	311.794	352.088	377.063	381.059	-0.631579	0.198014	-3.18956	0.00142488	0.00487813	FDR<0.05	Prdm15	114604	PR domain containing 15	-97791466	-97851850
ENSMUSG00000014074	1210.22	714.054	1134.05	784.704	960.756	-0.760968	0.0946326	-8.04129	8.88955e-16	1.26588e-14	FDR<0.05	Rnf168	70238	ring finger protein 168	32277460	32301439
ENSMUSG00000014075	160.826	252.614	279.796	361.236	263.618	0.64803	0.241854	2.67943	0.00737487	0.0211033	FDR<0.05	Dynlt2b	66061	dynein light chain Tctex-type 2B	32419701	32429099
ENSMUSG00000014077	4226.2	2803.72	4346.06	2648.8	3506.2	-0.591966	0.0948835	-6.23887	4.40749e-10	3.91171e-09	FDR<0.05	Chp1	56398	calcineurin-like EF hand protein 1	119547706	119587022
ENSMUSG00000014104	0	0	0	0	0	#N/A	#N/A	#N/A	#N/A	#N/A	#N/A	Sval2	84543	seminal vesicle antigen-like 2	41860306	41864413
ENSMUSG00000014158	16.6586	106.087	31.4319	147.751	75.4821	2.66597	0.529528	5.03462	4.78793e-07	2.95041e-06	FDR<0.05	Trpv4	63873	transient receptor potential cation channel, subfamily V, member 4	-114622153	-114658421
ENSMUSG00000014164	38.2257	37.1649	36.2401	68.8941	45.1312	-0.0470171	0.352557	-0.13336	0.893908	0.940691	Not Sig	Klhl3	100503085	kelch-like 3	-58000226	-58113647
ENSMUSG00000014177	283.938	533.29	230.981	550.03	399.56	0.908828	0.139849	6.49863	8.10562e-11	7.83174e-10	FDR<0.05	Tvp23b	67510	trans-golgi network vesicle protein 23B	62879454	62895186
ENSMUSG00000014195	3536.43	3790.5	3185.54	3361.9	3468.59	0.100088	0.103522	0.966828	0.33363	0.488564	Not Sig	Dnajc7	56354	DnaJ heat shock protein family (Hsp40) member C7	-100582817	-100619627
ENSMUSG00000014198	0.691404	0.338669	5.33063	0	1.59017	-1.04504	2.10561	-0.496313	0.619673	0.748309	Not Sig	Zfp385c	278304	zinc finger protein 385C	-100626218	-100650693
ENSMUSG00000014226	1529.78	1382.89	1340	1253.39	1376.51	-0.145109	0.161282	-0.899718	0.36827	0.524426	Not Sig	Cacybp	12301	calcyclin binding protein	-160202366	-160212892
ENSMUSG00000014232	214.689	236.52	236.806	236.719	231.183	0.139596	0.151504	0.921401	0.356841	0.512779	Not Sig	Cluap1	76779	clusterin associated protein 1	3909008	3941147
ENSMUSG00000014243	44.17	77.4971	48.3477	83.0725	63.2718	0.808889	0.364579	2.21869	0.0265077	0.0637686	Not Sig	Zswim7	69747	zinc finger SWIM-type containing 7	-62267223	-62281395
ENSMUSG00000014245	148.96	163.473	140.456	179.202	158.023	0.134838	0.152886	0.881954	0.377802	0.533813	Not Sig	Pigl	327942	phosphatidylinositol glycan anchor biosynthesis, class L	62458440	62459447
ENSMUSG00000014294	877.555	1008.62	943.948	913.51	935.909	0.200645	0.165727	1.2107	0.226011	0.366776	Not Sig	Ndufa2	17991	NADH:ubiquinone oxidoreductase subunit A2	-36742331	-36744587
ENSMUSG00000014301	209.352	235.678	176.144	204.413	206.397	0.173367	0.162754	1.06521	0.286781	0.436605	Not Sig	Pam16	66449	presequence translocase-asssociated motor 16	-4616465	-4624946
ENSMUSG00000014303	33.0602	37.8145	23.6057	35.8313	32.5779	0.197934	0.318174	0.622092	0.533881	0.678206	Not Sig	Glis2	83396	GLIS family zinc finger 2	4594712	4615957
ENSMUSG00000014313	1601.03	1727.13	1695.45	1626.53	1662.53	0.109337	0.141982	0.770082	0.441252	0.59521	Not Sig	Cox6c	12864	cytochrome c oxidase subunit 6C	-35931975	-35938246
ENSMUSG00000014329	36.1006	45.2048	19.281	25.1187	31.4263	0.320758	0.698005	0.459535	0.64585	0.768995	Not Sig	Bicc1	83675	BicC family RNA binding protein 1	-70922829	-71159690
ENSMUSG00000014349	1903.42	2400.16	1851.35	2345.17	2125.03	0.334576	0.0924642	3.61844	0.000296381	0.0011709	FDR<0.05	Ube2z	268470	ubiquitin-conjugating enzyme E2Z	-96047430	-96065364
ENSMUSG00000014351	0	0	0	0	0	#N/A	#N/A	#N/A	#N/A	#N/A	#N/A	Gip	14607	gastric inhibitory polypeptide	96024544	96030828
ENSMUSG00000014353	464.452	925.328	483.871	979.156	713.202	0.995004	0.236194	4.21266	2.52377e-05	0.000120001	FDR<0.05	Tmem87b	72477	transmembrane protein 87B	128818302	128854261
ENSMUSG00000014355	3714.59	2948.61	3673.54	3185.06	3380.45	-0.332985	0.119822	-2.77899	0.00545275	0.0161933	FDR<0.05	Anapc1	17222	anaphase promoting complex subunit 1	-128610082	-128687395
ENSMUSG00000014361	135.659	937.447	85.8495	831.402	497.59	2.78633	0.295569	9.42701	4.21944e-21	8.39644e-20	FDR<0.05	Mertk	17289	MER proto-oncogene tyrosine kinase	128698914	128803007
ENSMUSG00000014402	928.674	900.556	917.619	914.77	915.405	-0.0440731	0.10697	-0.412014	0.680329	0.795217	Not Sig	Tsg101	22088	tumor susceptibility gene 101	-46888949	-46919969
ENSMUSG00000014418	811.646	764.392	715.354	873.273	791.166	-0.0863276	0.109601	-0.787651	0.430901	0.585784	Not Sig	Hps5	246694	HPS5, biogenesis of lysosomal organelles complex 2 subunit 2	-46760465	-46795881
ENSMUSG00000014426	890.186	652.334	862.881	781.324	796.681	-0.447505	0.0966264	-4.63129	3.63396e-06	1.9583e-05	FDR<0.05	Map3k4	26407	mitogen-activated protein kinase kinase kinase 4	-12227620	-12318796
ENSMUSG00000014444	3468.64	3428.94	3104.9	3938.02	3485.13	-0.0163389	0.14622	-0.111742	0.911028	0.949811	Not Sig	Piezo1	234839	piezo-type mechanosensitive ion channel component 1	-122481697	-122551329
ENSMUSG00000014453	949.12	855.525	966.388	971.048	935.52	-0.149676	0.204853	-0.730652	0.464992	0.6177	Not Sig	Blk	12143	B lymphoid kinase	-63372836	-63417187
ENSMUSG00000014470	1094.15	1089.27	1140.08	1217.12	1135.15	-0.00672124	0.134919	-0.0498169	0.960268	0.976213	Not Sig	Rnf166	68718	ring finger protein 166	-122466144	-122475724
ENSMUSG00000014496	2928.49	1861.13	3482.21	2222.16	2623.5	-0.654031	0.112327	-5.82254	5.79611e-09	4.55712e-08	FDR<0.05	Ankrd28	105522	ankyrin repeat domain 28	-31700014	-31830415
ENSMUSG00000014498	2607.17	2772.29	2591.67	3130.21	2775.33	0.0887151	0.12957	0.684691	0.493539	0.643924	Not Sig	Ankrd52	237615	ankyrin repeat domain 52	128377123	128394006
ENSMUSG00000014503	190.465	12.7038	152.369	13.2763	92.2035	-3.91787	0.33382	-11.7365	8.28697e-32	2.7042e-30	FDR<0.05	Pkd2l2	53871	polycystic kidney disease 2-like 2	34409422	34442788
ENSMUSG00000014504	840.941	967.156	811.419	872.113	872.907	0.201307	0.0977391	2.05964	0.0394332	0.0893123	Not Sig	Srp19	66384	signal recognition particle 19	34331144	34336599
ENSMUSG00000014529	0	0	0.36249	1.9993	0.590448	0	3.67819	0	1	#N/A	#N/A	Tmbim7	75010	transmembrane BAX inhibitor motif containing 7	3657003	3679544
ENSMUSG00000014542	4.18932	0	1.15456	0	1.33597	-4.59349	2.10571	-2.18145	0.0291504	0.0691574	Not Sig	Clec4f	51811	C-type lectin domain family 4, member f	-83644541	-83656116
ENSMUSG00000014543	136.382	23.1196	245.734	42.6016	111.959	-2.55789	0.420671	-6.0805	1.1981e-09	1.01629e-08	FDR<0.05	Klra17	170733	killer cell lectin-like receptor, subfamily A, member 17	-129831153	-129876672
ENSMUSG00000014547	1618.23	9252.87	1514.84	8643.21	5257.29	2.51551	0.180965	13.9006	6.28349e-44	3.07158e-42	FDR<0.05	Wdfy2	268752	WD repeat and FYVE domain containing 2	62837689	62956886
ENSMUSG00000014550	727.205	1546.01	681.579	1405.33	1090.03	1.08838	0.13517	8.05198	8.14648e-16	1.16409e-14	FDR<0.05	Rbsn	78287	rabenosyn, RAB effector	-92186711	-92214870
ENSMUSG00000014551	359.777	586.761	287.994	536.231	442.691	0.705773	0.140934	5.00784	5.50438e-07	3.35429e-06	FDR<0.05	Mrps25	64658	mitochondrial ribosomal protein S25	-92169522	-92184023
ENSMUSG00000014554	403.298	420.805	387.283	436.879	412.066	0.0602557	0.130816	0.460615	0.645074	0.768478	Not Sig	Dguok	27369	deoxyguanosine kinase	-83480213	-83506969
ENSMUSG00000014592	164.562	189.477	189.456	198.037	185.383	0.199544	0.223297	0.893626	0.371522	0.527488	Not Sig	Camta1	100072	calmodulin binding transcription activator 1	-151790571	-151861768
ENSMUSG00000014599	1010.48	11451.8	1632.44	10089.9	6046.16	3.50278	0.278354	12.5839	2.58886e-36	9.94339e-35	FDR<0.05	Csf1	12977	colony stimulating factor 1 (macrophage)	-107745594	-107760469
ENSMUSG00000014601	1085.71	1369.56	1094.81	1391.66	1235.44	0.334647	0.0781708	4.28097	1.86083e-05	9.01442e-05	FDR<0.05	Strip1	229707	striatin interacting protein 1	-107612531	-107631710
ENSMUSG00000014602	12.3397	227.353	16.2354	253.92	127.462	4.2039	0.326561	12.8732	6.36685e-38	2.61167e-36	FDR<0.05	Kif1a	16560	kinesin family member 1A	-93015454	-93082480
ENSMUSG00000014603	0	0	0	0	0	#N/A	#N/A	#N/A	#N/A	#N/A	#N/A	Alx3	11694	aristaless-like homeobox 3	107595030	107605875
ENSMUSG00000014606	1654.79	2144.97	1577.59	2159.46	1884.2	0.374086	0.127446	2.93525	0.00333275	0.010472	FDR<0.05	Slc25a11	67863	solute carrier family 25 (mitochondrial carrier oxoglutarate carrier), member 11	-70644026	-70647039
ENSMUSG00000014609	4.45226	4.74254	7.49246	3.94528	5.15814	0.0675762	0.798374	0.0846423	0.932546	0.961506	Not Sig	Chrne	11448	cholinergic receptor, nicotinic, epsilon polypeptide	-70614882	-70619194
ENSMUSG00000014633	501.328	256.07	455.282	215.358	357.01	-0.969187	0.175263	-5.52991	3.20397e-08	2.30446e-07	FDR<0.05	Cmc2	66531	COX assembly mitochondrial protein 2	-116888684	-116921436
ENSMUSG00000014668	1822.66	1894.45	1870.44	1860.4	1861.99	0.0550082	0.101763	0.540554	0.588815	0.723658	Not Sig	Chfr	231600	checkpoint with forkhead and ring finger domains	110135829	110171973
ENSMUSG00000014686	29.9334	102.548	30.9516	122.835	71.5671	1.77162	0.4621	3.83385	0.000126154	0.000533222	FDR<0.05	Ceacam16	330483	CEA cell adhesion molecule 16	-19852096	-19861299
ENSMUSG00000014704	1.38281	2.20194	1.11472	3.12478	1.95606	0.655232	1.26452	0.518166	0.604342	0.736665	Not Sig	Hoxa2	15399	homeobox A2	-52162416	-52164831
ENSMUSG00000014725	0	0	0.36249	0	0.0906225	0	4.40736	0	1	#N/A	#N/A	Adam28	13522	a disintegrin and metallopeptidase domain 28	-68606878	-68655842
ENSMUSG00000014747	0	0	0	0.25832	0.0645801	0	4.40736	0	1	#N/A	#N/A	Ankrd53	75305	ankyrin repeat domain 53	83762645	83768326
ENSMUSG00000014748	1595.59	1856.49	1663.47	1774.31	1722.46	0.218375	0.1145	1.9072	0.0564946	0.120569	Not Sig	Tex261	21766	testis expressed gene 261	-83770413	-83775812
ENSMUSG00000014763	654.087	855.232	563.619	812.837	721.444	0.386654	0.11524	3.35521	0.000793051	0.00286409	FDR<0.05	Fam120b	67544	family with sequence similarity 120, member B	15396201	15433581
ENSMUSG00000014767	622.792	564.38	604.709	581.232	593.278	-0.142763	0.103555	-1.37861	0.168014	0.290474	Not Sig	Tbp	21374	TATA box binding protein	15499887	15517427
ENSMUSG00000014769	2461.04	2997.18	2679.46	2665.34	2700.76	0.284246	0.127108	2.23625	0.0253355	0.0613665	Not Sig	Psmb1	19170	proteasome (prosome, macropain) subunit, beta type 1	-15475720	-15498276
ENSMUSG00000014771	268.185	339.639	238.663	319.262	291.437	0.342412	0.169475	2.02043	0.0433389	0.09668	Not Sig	Pdcd2	18567	programmed cell death 2	-15521574	-15527301
ENSMUSG00000014773	15.1267	32.0976	13.3872	25.3998	21.5028	1.09733	0.469751	2.33598	0.0194922	0.0490078	FDR<0.05	Dll1	13388	delta like canonical Notch ligand 1	-15367353	-15375823
ENSMUSG00000014776	3.71563	23.6872	1.88006	24.5315	13.4536	2.63491	0.640672	4.11273	3.91007e-05	0.000179936	FDR<0.05	Nol3	78688	nucleolar protein 3 (apoptosis repressor with CARD domain)	105276446	105281939
ENSMUSG00000014778	981.449	990.363	774.454	1167.69	978.49	0.0127879	0.130036	0.0983413	0.921661	0.955301	Not Sig	Fhod1	234686	formin homology 2 domain containing 1	-105329159	-105347970
ENSMUSG00000014782	3.2932	2.89318	3.0472	5.84683	3.7701	-0.179682	1.13597	-0.158174	0.874319	0.929532	Not Sig	Plekhg4	102075	pleckstrin homology domain containing, family G (with RhoGef domain) member 4	105375226	105382860
ENSMUSG00000014786	49.3996	57.7605	51.3624	87.1822	61.4261	0.226724	0.312196	0.726222	0.467703	0.619836	Not Sig	Slc9a5	277973	solute carrier family 9 (sodium/hydrogen exchanger), member 5	105348257	105369881
ENSMUSG00000014791	161.566	57.2901	116.56	76.206	102.906	-1.50246	0.266224	-5.6436	1.66534e-08	1.24372e-07	FDR<0.05	Elmo3	234683	engulfment and cell motility 3	105305600	105310623
ENSMUSG00000014813	3.59704	1.91964	2.20167	6.13564	3.4635	-0.908078	1.16743	-0.777842	0.436662	0.590856	Not Sig	Stc1	20855	stanniocalcin 1	69029288	69041401
ENSMUSG00000014837	79.3191	127.24	89.8109	165.127	115.374	0.682464	0.272777	2.50191	0.0123526	0.0329959	FDR<0.05	Matcap1	74356	microtubule associated tyrosine carboxypeptidase 1	-105280408	-105289528
ENSMUSG00000014846	167.436	82.8836	195.421	92.3643	134.526	-1.01251	0.386623	-2.61887	0.00882224	0.0246937	FDR<0.05	Tppp3	67971	tubulin polymerization-promoting protein family member 3	-105467491	-105471422
ENSMUSG00000014850	598.746	365.392	643.836	388.182	499.039	-0.710571	0.112844	-6.29693	3.03603e-10	2.74675e-09	FDR<0.05	Msh3	17686	mutS homolog 3	-92211880	-92355003
ENSMUSG00000014852	14.1379	3.83891	10.0299	4.41638	8.10578	-1.89104	0.818756	-2.30965	0.0209075	0.0520268	Not Sig	Adamts13	279028	a disintegrin-like and metallopeptidase (reprolysin type) with thrombospondin type 1 motif, 13	26973415	26998580
ENSMUSG00000014856	479.255	538.218	428.156	462.373	477	0.166369	0.120744	1.37786	0.168246	0.290815	Not Sig	Tmem208	66320	transmembrane protein 208	105326376	105329057
ENSMUSG00000014859	5082.77	1912.46	4851.86	1871.6	3429.67	-1.41034	0.0872052	-16.1727	7.85831e-59	6.22998e-57	FDR<0.05	E2f4	104394	E2F transcription factor 4	105297662	105305370
ENSMUSG00000014867	4382.21	8708.24	4650.18	8406.56	6536.8	0.990749	0.0929354	10.6606	1.55572e-26	4.04634e-25	FDR<0.05	Surf4	20932	surfeit gene 4	-26920040	-26933511
ENSMUSG00000014873	347.368	318.833	328.355	316.616	327.793	-0.122858	0.186762	-0.65783	0.510647	0.658177	Not Sig	Surf2	20931	surfeit gene 2	26916407	26920170
ENSMUSG00000014905	1401.14	958.834	1276.92	963.984	1150.22	-0.546697	0.25565	-2.13846	0.0324797	0.0757839	Not Sig	Dnajb9	27362	DnaJ heat shock protein family (Hsp40) member B9	-44205896	-44210068
ENSMUSG00000014907	371.035	358.23	346.551	354.695	357.628	-0.0493833	0.200122	-0.246765	0.80509	0.883046	Not Sig	Naf1	234344	nuclear assembly factor 1 ribonucleoprotein	66860216	66890564
ENSMUSG00000014932	28.9295	35.5681	22.5948	31.8044	29.7242	0.289834	0.397217	0.729663	0.465596	0.618105	Not Sig	Yes1	22612	YES proto-oncogene 1, Src family tyrosine kinase	32611170	32687066
ENSMUSG00000014956	14765.8	5612.7	14710.5	5928.43	10254.4	-1.39546	0.104847	-13.3096	2.03624e-40	8.89866e-39	FDR<0.05	Ppp1cb	19046	protein phosphatase 1 catalytic subunit beta	32458969	32493712
ENSMUSG00000014959	1563.09	2647.04	1603.74	2535.98	2087.46	0.760372	0.0942388	8.06857	7.11272e-16	1.02346e-14	FDR<0.05	Gorasp2	70231	golgi reassembly stacking protein 2	70661508	70691725
ENSMUSG00000014980	173.087	167.329	137.235	133.85	152.875	-0.0456406	0.17008	-0.268349	0.788431	0.871591	Not Sig	Tsen15	66637	tRNA splicing endonuclease subunit 15	-152370735	-152386682
ENSMUSG00000015001	0	0	0	0	0	#N/A	#N/A	#N/A	#N/A	#N/A	#N/A	Oc90	18256	otoconin 90	-65876052	-65912287
ENSMUSG00000015002	1417.81	1989.3	1402.16	2057.28	1716.64	0.488712	0.119867	4.07713	4.55944e-05	0.000207477	FDR<0.05	Efr3a	76740	EFR3 homolog A	65787019	65873812
ENSMUSG00000015013	389.628	579.446	437.293	520.255	481.655	0.572315	0.191806	2.98382	0.00284675	0.00910689	FDR<0.05	Trappc2l	59005	trafficking protein particle complex 2L	122611625	122615591
ENSMUSG00000015016	261.119	340.81	242.464	333.891	294.571	0.383115	0.128192	2.98861	0.00280252	0.00898396	FDR<0.05	Acsf3	257633	acyl-CoA synthetase family member 3	122775485	122817887
ENSMUSG00000015023	1383.35	1157.43	1521.55	1178.1	1310.11	-0.256392	0.093803	-2.7333	0.00627025	0.018283	FDR<0.05	Ddx19a	13680	DEAD box helicase 19a	-110974990	-110997823
ENSMUSG00000015027	1391.49	1405.2	1493.51	1465.14	1438.84	0.0139794	0.167509	0.0834544	0.93349	0.962038	Not Sig	Galns	50917	galactosamine (N-acetyl)-6-sulfate sulfatase	-122578236	-122611487
ENSMUSG00000015053	983.584	1352.02	897.423	2126.53	1339.89	0.458462	0.125951	3.64001	0.000272627	0.00108555	FDR<0.05	Gata2	14461	GATA binding protein 2	88198663	88207032
ENSMUSG00000015083	12.4929	16.4736	11.5349	18.2419	14.6858	0.396091	0.563394	0.703046	0.482027	0.633256	Not Sig	C8g	69379	complement component 8, gamma polypeptide	-25498649	-25500506
ENSMUSG00000015085	2.32849	1.5246	1.89316	1.90377	1.91251	-0.618185	1.52688	-0.404868	0.685575	0.798959	Not Sig	Entpd2	12496	ectonucleoside triphosphate diphosphohydrolase 2	25395873	25401323
ENSMUSG00000015087	1407.44	1491.13	1458.09	1559.15	1478.95	0.0839761	0.100081	0.839082	0.401423	0.557695	Not Sig	Rabl6	227624	RAB, member RAS oncogene family-like 6	-25583016	-25608481
ENSMUSG00000015090	2.40596	13.551	1.50342	8.90657	6.59175	2.46782	0.775967	3.18032	0.00147115	0.00501363	FDR<0.05	Ptgds	19215	prostaglandin D2 synthase (brain)	-25466711	-25469749
ENSMUSG00000015092	1446.44	1818.27	1451.3	1565.93	1570.49	0.330117	0.0940365	3.51052	0.000447232	0.0017053	FDR<0.05	Edf1	59022	endothelial differentiation-related factor 1	25557846	25562084
ENSMUSG00000015093	0.327417	0.917541	0.38922	1.69211	0.831571	1.29065	2.10004	0.614582	0.538831	#N/A	#N/A	Clic3	69454	chloride intracellular channel 3	25456842	25458772
ENSMUSG00000015094	18.9094	51.4889	23.6975	32.0154	31.5278	1.44438	0.561919	2.57045	0.0101567	0.0278954	FDR<0.05	Npdc1	18146	neural proliferation, differentiation and control 1	25403049	25409494
ENSMUSG00000015095	821.399	964.187	922.377	1024.45	933.104	0.230055	0.111949	2.05499	0.0398797	0.0901749	Not Sig	Fbxw5	30839	F-box and WD-40 domain protein 5	25500749	25505470
ENSMUSG00000015112	259.814	385.586	277.535	371.297	323.558	0.568849	0.153699	3.70107	0.000214695	0.000871188	FDR<0.05	Slc25a13	50799	solute carrier family 25 (mitochondrial carrier, adenine nucleotide translocator), member 13	-6041217	-6217173
ENSMUSG00000015120	4126.43	3929.96	3978.01	3784.18	3954.65	-0.0704568	0.0783706	-0.899021	0.368642	0.524646	Not Sig	Ube2i	22196	ubiquitin-conjugating enzyme E2I	-25260510	-25274310
ENSMUSG00000015126	212.388	274.558	176.719	281.455	236.28	0.369238	0.139905	2.6392	0.00831028	0.0234384	FDR<0.05	Tsr3	68327	TSR3 20S rRNA accumulation	25240169	25242799
ENSMUSG00000015127	637.748	385.326	295.915	351.718	417.677	-0.728254	0.184799	-3.94078	8.12168e-05	0.000353679	FDR<0.05	Unkl	74154	unkempt family like zinc finger	25222581	25234442
ENSMUSG00000015133	802.516	1125.18	751.559	1342.54	1005.45	0.487401	0.122319	3.98466	6.75763e-05	0.000298109	FDR<0.05	Lrrk1	233328	leucine-rich repeat kinase 1	-66258746	-66388341
ENSMUSG00000015134	1.05972	58.0378	1.49084	36.2256	24.2035	5.77739	0.943233	6.12509	9.06301e-10	7.79734e-09	FDR<0.05	Aldh1a3	56847	aldehyde dehydrogenase family 1, subfamily A3	-66390892	-66427477
ENSMUSG00000015143	7126.11	6420.73	6506.26	6625.81	6669.73	-0.150533	0.106788	-1.40964	0.158647	0.27752	Not Sig	Actn1	109711	actinin, alpha 1	-80167541	-80260363
ENSMUSG00000015149	1246.39	2216.83	1249.74	2055.91	1692.22	0.830888	0.142321	5.83811	5.27966e-09	4.16828e-08	FDR<0.05	Sirt2	64383	sirtuin 2	28766751	28788665
ENSMUSG00000015165	7801.82	6724.16	8637.05	7201.77	7591.2	-0.214601	0.0587353	-3.65369	0.000258499	0.00103362	FDR<0.05	Hnrnpl	15388	heterogeneous nuclear ribonucleoprotein L	28810889	28822266
ENSMUSG00000015176	2484.71	1802.57	2331.81	1631	2062.52	-0.462909	0.186954	-2.47606	0.0132841	0.0351725	FDR<0.05	Nolc1	70769	nucleolar and coiled-body phosphoprotein 1	46075846	46085543
ENSMUSG00000015189	906.741	919.784	710.453	964.26	875.31	0.0204791	0.0997043	0.205398	0.837261	0.905419	Not Sig	Casd1	213819	CAS1 domain containing 1	4600910	4643355
ENSMUSG00000015202	200.655	141.549	305.505	185.079	208.197	-0.500786	0.194859	-2.56999	0.01017	0.0279226	FDR<0.05	Cnksr3	215748	Cnksr family member 3	-7119061	-7212237
ENSMUSG00000015214	949.47	1007.57	1026.29	1051.4	1008.68	0.0863248	0.112623	0.766492	0.443384	0.597271	Not Sig	Mtmr1	53332	myotubularin related protein 1	71364759	71419196
ENSMUSG00000015217	2148.39	521.335	2572.35	517.408	1439.87	-2.04278	0.158776	-12.8658	7.00957e-38	2.87056e-36	FDR<0.05	Hmgb3	15354	high mobility group box 3	71555916	71560673
ENSMUSG00000015222	13.7485	13.2819	20.7572	21.9145	17.4255	-0.0533584	0.463168	-0.115203	0.908284	0.94879	Not Sig	Map2	17756	microtubule-associated protein 2	66175328	66442583
ENSMUSG00000015224	14.3686	5.66009	12.8351	7.26112	10.0312	-1.34694	0.59082	-2.27979	0.0226204	0.0556567	Not Sig	Cyp2j9	74519	cytochrome P450, family 2, subfamily j, polypeptide 9	-96568428	-96591485
ENSMUSG00000015242	0	0	0	0	0	#N/A	#N/A	#N/A	#N/A	#N/A	#N/A	Nipsnap3a	73398	nipsnap homolog 3A	52989283	53000854
ENSMUSG00000015243	911.96	4911.9	598.687	7503.24	3481.45	2.4294	0.50101	4.84901	1.24081e-06	7.20454e-06	FDR<0.05	Abca1	11303	ATP-binding cassette, sub-family A (ABC1), member 1	-53030788	-53159895
ENSMUSG00000015247	506.866	672.824	558.011	699.637	609.335	0.407792	0.119793	3.40414	0.000663721	0.00244412	FDR<0.05	Nipsnap3b	66536	nipsnap homolog 3B	53011879	53022060
ENSMUSG00000015289	363.17	366.598	348.8	367.991	361.64	0.0127775	0.200155	0.0638379	0.949099	0.970388	Not Sig	Lage3	66192	L antigen family, member 3	-74352161	-74353618
ENSMUSG00000015290	708.237	787.489	721.295	652.365	717.346	0.15181	0.105388	1.4405	0.149727	0.265351	Not Sig	Ubl4a	27643	ubiquitin-like 4A	-74365717	-74368548
ENSMUSG00000015291	4310.34	3528.2	3752.08	3602.93	3798.39	-0.289078	0.127252	-2.27171	0.0231043	0.0566443	Not Sig	Gdi1	14567	guanosine diphosphate (GDP) dissociation inhibitor 1	74305011	74311867
ENSMUSG00000015305	170.24	932.909	253.006	1196.45	638.15	2.45307	0.32992	7.43535	1.04288e-13	1.28913e-12	FDR<0.05	Sash1	70097	SAM and SH3 domain containing 1	-8722218	-8886070
ENSMUSG00000015312	447.295	842.95	757.492	692.15	684.972	0.914456	0.197779	4.62364	3.77072e-06	2.02538e-05	FDR<0.05	Gadd45b	17873	growth arrest and DNA-damage-inducible 45 beta	80930090	80932204
ENSMUSG00000015314	577.394	1094.17	400.408	1112.09	796.016	0.922188	0.216187	4.26569	1.99282e-05	9.61991e-05	FDR<0.05	Slamf6	30925	SLAM family member 6	171917461	171948958
ENSMUSG00000015316	87.5411	117.19	66.3559	166.459	109.387	0.42236	0.246785	1.71145	0.086998	0.172193	Not Sig	Slamf1	27218	signaling lymphocytic activation molecule family member 1	171767131	171801184
ENSMUSG00000015335	151.586	307.82	119.481	340.276	229.791	1.01924	0.264681	3.85081	0.000117729	0.000500007	FDR<0.05	Zdhhc12	66220	zinc finger, DHHC domain containing 12	-30090943	-30093635
ENSMUSG00000015337	48.1276	137.451	57.3703	105.941	87.2223	1.50717	0.287633	5.23989	1.60668e-07	1.0547e-06	FDR<0.05	Endog	13804	endonuclease G	30171523	30174069
ENSMUSG00000015340	23370.6	6998.04	24870.2	9487.46	16181.6	-1.7397	0.160441	-10.8433	2.14632e-27	5.80209e-26	FDR<0.05	Cybb	13058	cytochrome b-245, beta polypeptide	-9435253	-9469324
ENSMUSG00000015341	1571.46	1417.44	1434.92	1392.26	1454.02	-0.148602	0.0880448	-1.6878	0.0914502	0.179369	Not Sig	Golga7	57437	golgi autoantigen, golgin subfamily a, 7	-23241325	-23257080
ENSMUSG00000015342	1501.2	147.542	1283.57	176.602	777.229	-3.35009	0.152765	-21.9297	1.35207e-106	2.76393e-104	FDR<0.05	Xk	22439	X-linked Kx blood group	9272783	9313245
ENSMUSG00000015354	1.34624	4.47378	0.376116	4.18188	2.5945	1.69494	1.32341	1.28073	0.200288	0.333835	Not Sig	Pcolce2	76477	procollagen C-endopeptidase enhancer 2	95637627	95695551
ENSMUSG00000015355	881.947	1243.04	865.897	1182.18	1043.27	0.494822	0.1845	2.68196	0.00731927	0.0209612	FDR<0.05	Cd48	12506	CD48 antigen	171681991	171705257
ENSMUSG00000015357	863.123	770.473	1038.92	822.977	873.873	-0.163934	0.10952	-1.49685	0.134433	0.243855	Not Sig	Clpx	270166	caseinolytic mitochondrial matrix peptidase chaperone subunit	65294259	65330658
ENSMUSG00000015363	1474.74	2253.95	1314.4	2237.97	1820.27	0.61158	0.123738	4.94253	7.71164e-07	4.60409e-06	FDR<0.05	Trabd	67976	TraB domain containing	89076063	89087075
ENSMUSG00000015365	0	0	0	0	0	#N/A	#N/A	#N/A	#N/A	#N/A	#N/A	Mov10l1	83456	Mov10 like RISC complex RNA helicase 1	88982993	89055152
ENSMUSG00000015377	200.884	162.015	191.789	171.963	181.663	-0.31076	0.200292	-1.55153	0.120774	0.224209	Not Sig	Dennd6b	69440	DENN domain containing 6B	-89182212	-89196474
ENSMUSG00000015396	1167.92	3435.85	2142.12	3658.28	2601.04	1.55692	0.451967	3.44476	0.000571565	0.00213624	FDR<0.05	Cd83	12522	CD83 antigen	43785111	43803133
ENSMUSG00000015401	1.67365	4.00883	1.8397	12.4103	4.98311	1.22945	1.14532	1.07345	0.283068	0.433004	Not Sig	Cltrn	57394	collectrin, amino acid transport regulator	164090186	164118859
ENSMUSG00000015405	0.327417	1.20021	2.20219	0	0.932455	1.67653	2.47508	0.677362	0.498176	#N/A	#N/A	Ace2	70008	angiotensin I converting enzyme (peptidyl-dipeptidase A) 2	164139341	164188418
ENSMUSG00000015437	69.4434	510.81	101.536	787.077	367.217	2.87991	0.510332	5.64321	1.66905e-08	1.24575e-07	FDR<0.05	Gzmb	14939	granzyme B	-56258835	-56262334
ENSMUSG00000015441	0	0	0	0	0	#N/A	#N/A	#N/A	#N/A	#N/A	#N/A	Gzmf	14943	granzyme F	-56205262	-56211407
ENSMUSG00000015443	0.368317	0	0.38922	0	0.189384	-1.12617	4.40736	-0.25552	0.798322	#N/A	#N/A	Gzmn	245839	granzyme N	-56165795	-56174599
ENSMUSG00000015451	68.9035	32.5629	47.7988	44.9556	48.5552	-1.0837	0.290846	-3.72604	0.000194513	0.000796041	FDR<0.05	C4a	625018	complement component 4A (Rodgers blood group)	-34809091	-34823454
ENSMUSG00000015452	124.647	119.922	82.4532	127.4	113.605	-0.0577692	0.188783	-0.306008	0.759598	0.851862	Not Sig	Ager	11596	advanced glycosylation end product-specific receptor	34597849	34600937
ENSMUSG00000015461	1773.43	2036.68	1682.97	2098.11	1897.8	0.199646	0.0826477	2.41563	0.0157079	0.0407484	FDR<0.05	Atf6b	12915	activating transcription factor 6 beta	34647145	34655074
ENSMUSG00000015467	32.0678	29.2183	24.435	26.9008	28.1555	-0.145266	0.353237	-0.411242	0.680895	0.79567	Not Sig	Egfl8	81701	EGF-like domain 8	-34613349	-34615971
ENSMUSG00000015468	27.3184	21.9209	17.0652	24.9299	22.8086	-0.318047	0.441315	-0.720681	0.471106	0.622878	Not Sig	Notch4	18132	notch 4	34564294	34588543
ENSMUSG00000015474	491.801	688.543	461.31	664.079	576.433	0.48495	0.192118	2.52423	0.0115952	0.0312869	FDR<0.05	Ppt2	54397	palmitoyl-protein thioesterase 2	-34616661	-34627435
ENSMUSG00000015476	25.0089	34.8092	20.017	45.0006	31.2089	0.480967	0.418373	1.14961	0.250303	0.395329	Not Sig	Prrt1	260297	proline-rich transmembrane protein 1	34629563	34633126
ENSMUSG00000015478	762.409	700.005	691.426	647.032	700.218	-0.12338	0.156603	-0.787854	0.430782	0.585719	Not Sig	Rnf5	54197	ring finger protein 5	-34601098	-34603561
ENSMUSG00000015484	0	0.338669	1.08747	0.918255	0.586098	0.797341	3.89568	0.204673	0.837827	#N/A	#N/A	Fam163a	329274	family with sequence similarity 163, member A	-156075955	-156205026
ENSMUSG00000015488	434.919	643.071	429.063	613.551	530.151	0.565134	0.141322	3.99891	6.36347e-05	0.000282434	FDR<0.05	Cacfd1	381356	calcium channel flower domain containing 1	27009925	27021089
ENSMUSG00000015501	715.068	599.143	640.585	625.363	645.04	-0.254765	0.22699	-1.12236	0.261708	0.408671	Not Sig	Hivep2	15273	human immunodeficiency virus type I enhancer binding protein 2	13966378	14151378
ENSMUSG00000015519	0	0	0	0	0	#N/A	#N/A	#N/A	#N/A	#N/A	#N/A	2310057J18Rik	67719	RIKEN cDNA 2310057J18 gene	-28972287	-28986306
ENSMUSG00000015522	1733.6	1752.78	1667.1	1877.21	1757.67	0.0161663	0.0960163	0.16837	0.866292	0.925217	Not Sig	Arnt	11863	aryl hydrocarbon receptor nuclear translocator	95434389	95497239
ENSMUSG00000015533	112.552	171.172	107.091	251.704	160.63	0.601219	0.264878	2.2698	0.0232199	0.0568714	Not Sig	Itga2	16398	integrin alpha 2	-114833080	-114932100
ENSMUSG00000015536	362.476	737.571	336.414	607.613	511.019	1.02485	0.197816	5.18081	2.20919e-07	1.4197e-06	FDR<0.05	Mocs2	17434	molybdenum cofactor synthesis 2	114818236	114829420
ENSMUSG00000015542	246.246	539.084	241.272	500.438	381.76	1.12867	0.167769	6.72752	1.72575e-11	1.7749e-10	FDR<0.05	Nat9	66176	N-acetyltransferase 9 (GCN5-related, putative)	-115182828	-115186834
ENSMUSG00000015568	599.876	2038.65	804.506	3895.82	1834.71	1.76463	0.67152	2.62782	0.0085935	0.0241377	FDR<0.05	Lpl	16956	lipoprotein lipase	68880554	68906932
ENSMUSG00000015575	1825.98	2597.63	1955.95	2266.43	2161.5	0.508464	0.151188	3.36312	0.000770664	0.00279098	FDR<0.05	Atp6v0e	11974	ATPase, H+ transporting, lysosomal V0 subunit E	26676395	26699646
ENSMUSG00000015579	0	0	0	0	0	#N/A	#N/A	#N/A	#N/A	#N/A	#N/A	Nkx2-5	18091	NK2 homeobox 5	-26838664	-26841565
ENSMUSG00000015597	700.535	832.462	524.848	921.291	744.784	0.24907	0.232486	1.07134	0.284018	0.433975	Not Sig	Zfp318	57908	zinc finger protein 318	46383765	46420918
ENSMUSG00000015599	44.7664	10.3756	38.8976	18.1559	28.0489	-2.10522	0.465033	-4.52703	5.98175e-06	3.10446e-05	FDR<0.05	Ttbk1	106763	tau tubulin kinase 1	-46442447	-46487675
ENSMUSG00000015605	1479.51	1477.83	1632.77	1652.64	1560.69	-0.000968562	0.145133	-0.00667362	0.994675	0.997017	Not Sig	Srf	20807	serum response factor	-46546838	-46556162
ENSMUSG00000015619	97.8711	54.4115	62.3133	47.5727	65.5421	-0.849413	0.363425	-2.33724	0.0194266	0.0488684	FDR<0.05	Gata3	14462	GATA binding protein 3	-9857077	-9878600
ENSMUSG00000015627	0	0	0	0	0	#N/A	#N/A	#N/A	#N/A	#N/A	#N/A	Gata5	14464	GATA binding protein 5	-180325087	-180334679
ENSMUSG00000015647	55.3381	145.115	54.1131	261.133	128.925	1.39052	0.305012	4.55891	5.14194e-06	2.69576e-05	FDR<0.05	Lama5	16776	laminin, alpha 5	-180176372	-180225859
ENSMUSG00000015652	0.327417	6.80317	0.72498	5.10458	3.24004	4.16837	1.72591	2.41517	0.015728	0.0407877	FDR<0.05	Steap1	70358	six transmembrane epithelial antigen of the prostate 1	-5736321	-5749317
ENSMUSG00000015653	2.44253	21.8059	1.16766	12.6718	9.52197	3.15324	1.01709	3.10024	0.00193361	0.00642415	FDR<0.05	Steap2	74051	six transmembrane epithelial antigen of prostate 2	-5664828	-5694089
ENSMUSG00000015656	31003.6	18950.9	18810.6	17574.2	21584.8	-0.71016	0.232553	-3.05375	0.00226	0.0073963	FDR<0.05	Hspa8	15481	heat shock protein 8	40801275	40805202
ENSMUSG00000015659	82.6796	147.985	75.5906	164.264	117.63	0.843348	0.24451	3.44913	0.000562397	0.0021055	FDR<0.05	Serac1	321007	serine active site containing 1	-6040570	-6079739
ENSMUSG00000015665	4.11185	9.07577	6.75385	3.78582	5.93182	1.12697	0.849011	1.32739	0.18438	0.312611	Not Sig	Awat1	245533	acyl-CoA wax alcohol acyltransferase 1	100572246	100578206
ENSMUSG00000015668	546.934	542.369	556.015	515.607	540.231	-0.0117527	0.12768	-0.0920482	0.92666	0.957872	Not Sig	Pdzd11	72621	PDZ domain containing 11	-100622870	-100625941
ENSMUSG00000015671	2303.28	2569.28	2533.17	2312.43	2429.54	0.157624	0.122616	1.28551	0.198613	0.33149	Not Sig	Psma2	19166	proteasome subunit alpha 2	14613241	14625673
ENSMUSG00000015672	503.581	464.999	533.831	441.166	485.894	-0.11387	0.101497	-1.12191	0.2619	0.408919	Not Sig	Mrpl32	75398	mitochondrial ribosomal protein L32	-14610300	-14613037
ENSMUSG00000015697	1392.11	1474.73	1222.86	1551.09	1410.2	0.083451	0.130107	0.641404	0.52126	0.667394	Not Sig	Setdb1	84505	SET domain, bifurcated 1	-95323524	-95357202
ENSMUSG00000015702	100.736	147.478	102.026	172.274	130.628	0.551444	0.195527	2.8203	0.00479782	0.0144972	FDR<0.05	Anxa9	71790	annexin A9	-95296093	-95306804
ENSMUSG00000015709	3.23305	8.14545	5.33063	14.7567	7.86646	1.34741	0.900682	1.49599	0.134656	0.244152	Not Sig	Arnt2	11864	aryl hydrocarbon receptor nuclear translocator 2	-84246274	-84410038
ENSMUSG00000015711	823.976	898.554	899.836	930.044	888.102	0.125314	0.13203	0.949132	0.342554	0.498187	Not Sig	Prune1	229589	prune exopolyphosphatase	-95253673	-95282076
ENSMUSG00000015714	3237.65	4405.73	3317.44	4233.57	3798.6	0.444562	0.0883278	5.03309	4.82635e-07	2.97178e-06	FDR<0.05	Cers2	76893	ceramide synthase 2	95315189	95323599
ENSMUSG00000015721	0	0	0	0.304974	0.0762435	0	4.40736	0	1	#N/A	#N/A	Nlrp5	23968	NLR family, pyrin domain containing 5	23404101	23441923
ENSMUSG00000015733	4246.55	6460.11	4576.42	6274.95	5389.51	0.605167	0.110951	5.45436	4.91508e-08	3.4548e-07	FDR<0.05	Capza2	12343	capping actin protein of muscle Z-line subunit alpha 2	17637009	17666972
ENSMUSG00000015745	994.985	3042.39	848.148	2802.73	1922.06	1.61234	0.139731	11.5389	8.39882e-31	2.60986e-29	FDR<0.05	Plekho1	67220	pleckstrin homology domain containing, family O member 1	-95988835	-95995839
ENSMUSG00000015747	314.84	502.166	277.094	481.077	393.794	0.6733	0.163174	4.12628	3.6868e-05	0.000170614	FDR<0.05	Vps45	22365	vacuolar protein sorting 45	-95999831	-96058455
ENSMUSG00000015748	1033.47	747.344	855.513	689.056	831.345	-0.467039	0.124167	-3.76138	0.000168979	0.000698128	FDR<0.05	Prpf3	70767	pre-mRNA processing factor 3	-95830123	-95855885
ENSMUSG00000015749	8218.57	4308.37	8500.39	4220.23	6311.89	-0.931737	0.103334	-9.01673	1.93781e-19	3.50634e-18	FDR<0.05	Anp32e	66471	acidic (leucine-rich) nuclear phosphoprotein 32 family, member E	95929256	95947387
ENSMUSG00000015750	1071.39	1758.15	1235.76	1692.25	1439.39	0.714121	0.155173	4.6021	4.18254e-06	2.22772e-05	FDR<0.05	Aph1a	226548	aph1 homolog A, gamma secretase subunit	95893920	95898592
ENSMUSG00000015755	4485.49	3523.71	4298.84	3727.44	4008.87	-0.348397	0.073643	-4.73089	2.23537e-06	1.24559e-05	FDR<0.05	Tab2	68652	TGF-beta activated kinase 1/MAP3K7 binding protein 2	-7905647	-7956123
ENSMUSG00000015757	1536.83	1017.22	1586.79	1125.29	1316.53	-0.595493	0.0815532	-7.3019	2.83734e-13	3.37412e-12	FDR<0.05	Ppil4	67418	peptidylprolyl isomerase (cyclophilin)-like 4	7792893	7822563
ENSMUSG00000015759	988.64	999.576	828.258	793.764	902.56	0.0162044	0.117797	0.137562	0.890586	0.938842	Not Sig	Cnih1	12793	cornichon family AMPA receptor auxiliary protein 1	-46775567	-46788357
ENSMUSG00000015766	419.937	3610.34	403.626	1803.78	1559.42	3.10418	0.246888	12.5732	2.96343e-36	1.13644e-34	FDR<0.05	Eps8	13860	epidermal growth factor receptor pathway substrate 8	-137477244	-137571009
ENSMUSG00000015776	979.105	1366.74	1092.1	1251.17	1172.28	0.480898	0.106862	4.50017	6.78992e-06	3.50697e-05	FDR<0.05	Med22	20933	mediator complex subunit 22	-26905266	-26910642
ENSMUSG00000015787	0	0.88973	0	0.564405	0.363534	2.19961	4.23543	0.519335	0.603527	#N/A	#N/A	Abo	80908	ABO blood group (transferase A, alpha 1-3-N-acetylgalactosaminyltransferase, transferase B, alpha 1-3-galactosyltransferase)	-26842502	-26864995
ENSMUSG00000015790	449.254	530.328	479.497	505.54	491.155	0.237961	0.12278	1.93811	0.0526095	0.113601	Not Sig	Surf1	20930	surfeit gene 1	-26913377	-26916530
ENSMUSG00000015804	801.731	823.982	738.988	735.406	775.027	0.0394003	0.119675	0.329229	0.741983	0.839837	Not Sig	Med28	66999	mediator complex subunit 28	45520228	45529284
ENSMUSG00000015806	595.046	1123.7	689.053	1025.92	858.43	0.917491	0.138549	6.62213	3.54058e-11	3.53986e-10	FDR<0.05	Qdpr	110391	quinoid dihydropteridine reductase	-45434031	-45450229
ENSMUSG00000015812	28.9206	19.4776	22.6784	19.0253	22.5255	-0.577459	0.440089	-1.31214	0.189473	0.319534	Not Sig	Gnrh1	14714	gonadotropin releasing hormone 1	67745180	67749436
ENSMUSG00000015829	0	0.310482	0.376116	0	0.17165	0.797361	4.40736	0.180916	0.856434	#N/A	#N/A	Tnr	21960	tenascin R	159523768	159924922
ENSMUSG00000015837	4642.25	7016.8	5705.68	6818.26	6045.75	0.595979	0.156903	3.79839	0.000145638	0.000609329	FDR<0.05	Sqstm1	18412	sequestosome 1	-50200151	-50210820
ENSMUSG00000015839	3063.26	3907.07	3512.2	4093.96	3644.12	0.35115	0.158926	2.20951	0.0271391	0.0650344	Not Sig	Nfe2l2	18024	nuclear factor, erythroid derived 2, like 2	-75675512	-75704663
ENSMUSG00000015843	2.04197	0.635246	0.738606	0.563294	0.994779	-1.70879	1.72968	-0.987921	0.323191	#N/A	#N/A	Rxrg	20183	retinoid X receptor gamma	167598361	167639623
ENSMUSG00000015846	743.904	1732	623.277	1855.38	1238.64	1.2192	0.264986	4.601	4.20473e-06	2.23713e-05	FDR<0.05	Rxra	20181	retinoid X receptor alpha	27709291	27763319
ENSMUSG00000015850	99.5998	193.583	86.5345	254.504	158.555	0.963388	0.209342	4.60198	4.18503e-06	2.22808e-05	FDR<0.05	Adamtsl4	229595	ADAMTS-like 4	-95676200	-95687917
ENSMUSG00000015852	4.16574	686.61	5.97489	660.297	339.262	7.35294	0.661398	11.1173	1.03396e-28	2.94984e-27	FDR<0.05	Fcrl2	80891	Fc receptor like 2	-87250964	-87263524
ENSMUSG00000015854	317.252	51.7469	126.149	37.147	133.074	-2.61526	0.857453	-3.05004	0.00228813	0.00748142	FDR<0.05	Cd5l	11801	CD5 antigen-like	87357880	87371074
ENSMUSG00000015869	761.851	784.434	687.9	714.925	737.278	0.0433224	0.141155	0.306914	0.758909	0.85132	Not Sig	Prpsap1	67763	phosphoribosyl pyrophosphate synthetase-associated protein 1	-116470815	-116490346
ENSMUSG00000015879	0.695734	0	1.82608	1.1277	0.912377	-2.01	2.22194	-0.904614	0.36567	#N/A	#N/A	Fam184b	58227	family with sequence similarity 184, member B	-45529704	-45639501
ENSMUSG00000015880	2685.25	751.161	2859.3	905.598	1800.33	-1.83758	0.149368	-12.3024	8.79049e-35	3.19754e-33	FDR<0.05	Ncapg	54392	non-SMC condensin I complex, subunit G	45669924	45700547
ENSMUSG00000015882	473.576	450.495	425.234	483.336	458.16	-0.0717697	0.191892	-0.374011	0.708396	0.816352	Not Sig	Lcorl	209707	ligand dependent nuclear receptor corepressor-like	-45773321	-45857540
ENSMUSG00000015889	10292.8	3650.39	10578.5	4173.47	7173.79	-1.49544	0.080607	-18.5522	7.83365e-77	9.22692e-75	FDR<0.05	Lta4h	16993	leukotriene A4 hydrolase	93453395	93484896
ENSMUSG00000015890	4.93028	3.65508	7.10167	4.86576	5.1382	-0.462248	0.968346	-0.477358	0.633107	0.75848	Not Sig	Amdhd1	71761	amidohydrolase domain containing 1	-93523337	-93540033
ENSMUSG00000015932	6796.71	4236.26	8069.41	5137.91	6060.08	-0.681898	0.10364	-6.57949	4.72053e-11	4.65559e-10	FDR<0.05	Dstn	56431	destrin	143915330	143943324
ENSMUSG00000015937	6485.87	6152.81	7164.74	6030.33	6458.44	-0.0760948	0.0894749	-0.85046	0.395069	0.551843	Not Sig	Macroh2a1	26914	macroH2A.1 histone	-56073621	-56135550
ENSMUSG00000015942	234.315	206.216	201.91	214.97	214.353	-0.182377	0.149449	-1.22033	0.222339	0.362122	Not Sig	Gtf2ird2	114674	GTF2I repeat domain containing 2	134184037	134218143
ENSMUSG00000015943	179.191	180.882	176.918	148.831	171.456	0.0119163	0.174602	0.0682487	0.945588	0.968484	Not Sig	Bola1	69168	bolA-like 1 (E. coli)	-96196587	-96197586
ENSMUSG00000015944	165.686	440.259	134.229	476.832	304.251	1.41015	0.206283	6.83599	8.14379e-12	8.59005e-11	FDR<0.05	Castor2	80909	cytosolic arginine sensor for mTORC1 subunit 2	134099747	134141758
ENSMUSG00000015947	194.709	563.162	136.156	622.326	379.089	1.53295	0.237013	6.4678	9.94404e-11	9.4821e-10	FDR<0.05	Fcgr1	14129	Fc receptor, IgG, high affinity I	-96282908	-96293969
ENSMUSG00000015950	19460	15310.4	18509.8	15598.4	17219.6	-0.346036	0.0945731	-3.65893	0.00025327	0.00101353	FDR<0.05	Ncf1	17969	neutrophil cytosolic factor 1	-134220258	-134229625
ENSMUSG00000015957	47.1214	44.7048	59.8933	34.7537	46.6183	-0.0719409	0.532564	-0.135084	0.892545	0.939931	Not Sig	Wnt11	22411	wingless-type MMTV integration site family, member 11	98835111	98854747
ENSMUSG00000015961	2163.46	2078.68	2492.42	2134.2	2217.19	-0.0576422	0.127958	-0.450477	0.652366	0.773997	Not Sig	Adss	11566	adenylosuccinate synthetase, non muscle	-177763177	-177796509
ENSMUSG00000015962	0	0	0	0	0	#N/A	#N/A	#N/A	#N/A	#N/A	#N/A	1700016C15Rik	69428	RIKEN cDNA 1700016C15 gene	177729813	177753305
ENSMUSG00000015966	154.248	45.291	118.304	56.5324	93.5936	-1.77589	0.311354	-5.70378	1.17178e-08	8.90169e-08	FDR<0.05	Il17rb	50905	interleukin 17 receptor B	-29996167	-30008896
ENSMUSG00000015968	63.0455	213.293	65.9848	321.996	166.08	1.75507	0.285113	6.15569	7.47505e-10	6.48983e-09	FDR<0.05	Cacna1d	12289	calcium channel, voltage-dependent, L type, alpha 1D subunit	-30039940	-30491156
ENSMUSG00000015970	941.222	286.969	829.848	372.315	607.589	-1.71405	0.180312	-9.50604	1.98055e-21	4.0122e-20	FDR<0.05	Chdh	218865	choline dehydrogenase	30008999	30040466
ENSMUSG00000015971	615.854	520.72	521.804	534.466	548.211	-0.242958	0.151481	-1.60388	0.10874	0.20647	Not Sig	Actr8	56249	ARP8 actin-related protein 8	29978336	29993221
ENSMUSG00000015980	78.7469	132.908	74.7896	126.057	103.125	0.755096	0.236852	3.18805	0.00143235	0.00489893	FDR<0.05	Lrrc27	76612	leucine rich repeat containing 27	139212987	139242973
ENSMUSG00000015981	11.2713	30.5188	9.31801	28.5703	19.9196	1.43482	0.634953	2.25973	0.0238383	0.0581959	Not Sig	Stk32c	57740	serine/threonine kinase 32C	-139103637	-139213307
ENSMUSG00000015994	831.211	958.877	789.231	923.127	875.612	0.205558	0.134651	1.5266	0.126861	0.233336	Not Sig	Fnta	14272	farnesyltransferase, CAAX box, alpha	-25998689	-26015610
ENSMUSG00000016018	1947.05	1510.03	2077.88	1521.41	1764.09	-0.36663	0.0899387	-4.07645	4.57285e-05	0.000208036	FDR<0.05	Mtrex	72198	Mtr4 exosome RNA helicase	-112867779	-112927380
ENSMUSG00000016024	1782.96	444.607	1680.36	568.824	1119.19	-2.00221	0.134159	-14.9241	2.29552e-50	1.40893e-48	FDR<0.05	Lbp	16803	lipopolysaccharide binding protein	158306492	158332852
ENSMUSG00000016028	436.994	260.228	406.443	293.661	349.332	-0.747725	0.237328	-3.1506	0.00162936	0.00549824	FDR<0.05	Celsr1	12614	cadherin, EGF LAG seven-pass G-type receptor 1	-85898757	-86033777
ENSMUSG00000016087	2212.07	2160.23	2009.48	2249.01	2157.7	-0.0343537	0.0685501	-0.501147	0.616268	0.74558	Not Sig	Fli1	14247	Friend leukemia integration 1	-32422203	-32541452
ENSMUSG00000016128	12.0923	29.2014	8.95657	21.5217	17.943	1.26496	0.641033	1.97332	0.0484589	0.106092	Not Sig	Stard13	243362	StAR-related lipid transfer (START) domain containing 13	-151037514	-151190193
ENSMUSG00000016150	0	0	0.36249	0.306085	0.167144	0	4.40736	0	1	#N/A	#N/A	Tenm1	23963	teneurin transmembrane protein 1	-42532392	-43274784
ENSMUSG00000016179	16.8634	9.51328	14.755	8.54939	12.4203	-0.841127	0.558294	-1.5066	0.131912	0.240481	Not Sig	Camk1g	215303	calcium/calmodulin-dependent protein kinase I gamma	-193346345	-193370282
ENSMUSG00000016181	340.416	340.609	315.869	360.218	339.278	0.0029855	0.166218	0.0179613	0.98567	0.99127	Not Sig	Utp25	215193	UTP25 small subunit processome component	-193104399	-193130270
ENSMUSG00000016194	1582.46	542.47	1594.31	462.044	1045.32	-1.54389	0.160645	-9.61051	7.21895e-22	1.48925e-20	FDR<0.05	Hsd11b1	15483	hydroxysteroid 11-beta dehydrogenase 1	-193221640	-193264045
ENSMUSG00000016200	38.818	1.58097	69.2679	1.48155	27.7871	-4.62919	0.716697	-6.45906	1.05352e-10	1.00144e-09	FDR<0.05	Syt14	329324	synaptotagmin XIV	-192891233	-193035775
ENSMUSG00000016206	287.984	533.08	300.13	553.911	418.776	0.888751	0.118045	7.52894	5.11534e-14	6.47201e-13	FDR<0.05	H2-M3	14991	histocompatibility 2, M region locus 3	37270233	37274485
ENSMUSG00000016239	153.229	273.625	148.713	286.803	215.593	0.839213	0.320058	2.62207	0.00873988	0.0244992	FDR<0.05	Lonrf3	74365	LON peptidase N-terminal domain and ring finger 3	36328408	36366856
ENSMUSG00000016252	1652.08	2002.53	1805.49	1746.54	1801.66	0.277442	0.13441	2.06415	0.0390039	0.088494	Not Sig	Atp5e	67126	ATP synthase, H+ transporting, mitochondrial F1 complex, epsilon subunit	-174461074	-174464101
ENSMUSG00000016253	1814.15	815.766	1879.17	787.383	1324.12	-1.15381	0.0992567	-11.6245	3.09431e-31	9.81253e-30	FDR<0.05	Nelfcd	57314	negative elongation factor complex member C/D, Th1l	174415803	174427502
ENSMUSG00000016255	251.664	95.1803	230.854	248.674	206.593	-1.40306	0.567324	-2.47312	0.0133938	0.0354175	FDR<0.05	Tubb1	545486	tubulin, beta 1 class VI	174450594	174458380
ENSMUSG00000016256	3503.61	19626.3	3313.27	16140.9	10646	2.4859	0.179944	13.8149	2.07371e-43	9.8831e-42	FDR<0.05	Ctsz	64138	cathepsin Z	-174427493	-174439039
ENSMUSG00000016257	1424.79	1229.23	1495.5	1164.71	1328.56	-0.212779	0.114559	-1.85737	0.0632579	0.132387	Not Sig	Prelid3b	66390	PRELI domain containing 3B	-174465090	-174472941
ENSMUSG00000016262	47.5558	41.9947	34.9723	32.3494	39.2181	-0.178863	0.414479	-0.431537	0.666078	0.784059	Not Sig	Sertad4	214791	SERTA domain containing 4	-192844487	-192855752
ENSMUSG00000016283	3.22006	16.0924	9.78795	99.7932	32.2234	2.33079	0.880937	2.64581	0.00814961	0.0230457	FDR<0.05	H2-M2	14990	histocompatibility 2, M region locus 2	-37480850	-37483554
ENSMUSG00000016308	809.586	920.928	815.599	892.248	859.59	0.185836	0.101586	1.82936	0.0673459	0.139409	Not Sig	Ube2a	22209	ubiquitin-conjugating enzyme E2A	36874294	36884220
ENSMUSG00000016319	5646.64	7988.33	6357.11	7152.29	6786.09	0.50051	0.117352	4.26502	1.99885e-05	9.64526e-05	FDR<0.05	Slc25a5	11740	solute carrier family 25 (mitochondrial carrier, adenine nucleotide translocator), member 5	36795596	36798808
ENSMUSG00000016327	0	0	0	0	0	#N/A	#N/A	#N/A	#N/A	#N/A	#N/A	Atp1b4	67821	ATPase, (Na+)/K+ transporting, beta 4 polypeptide	38316121	38336784
ENSMUSG00000016344	550.498	505.285	512.121	485.275	513.295	-0.123394	0.10189	-1.21105	0.225875	0.366578	Not Sig	Ppdpf	66496	pancreatic progenitor cell differentiation and proliferation factor	181186821	181188504
ENSMUSG00000016346	0	0	0.38922	0	0.0973051	0	4.40736	0	1	#N/A	#N/A	Kcnq2	16536	potassium voltage-gated channel, subfamily Q, member 2	-181075578	-181135289
ENSMUSG00000016349	0	7.14184	0	5.00251	3.03609	5.19881	1.91369	2.71664	0.00659479	0.0191121	FDR<0.05	Eef1a2	13628	eukaryotic translation elongation factor 1 alpha 2	-181141757	-181157015
ENSMUSG00000016356	64.2484	41.1718	56.9297	48.3747	52.6812	-0.642818	0.288142	-2.23091	0.0256871	0.062086	Not Sig	Col20a1	73368	collagen, type XX, alpha 1	180986534	181017540
ENSMUSG00000016382	51.9003	159.631	65.5596	211.483	122.143	1.62293	0.312891	5.1869	2.13823e-07	1.37768e-06	FDR<0.05	Pls3	102866	plastin 3 (T-isoform)	-75785653	-75843021
ENSMUSG00000016386	5.58945	0.649151	1.51757	1.99597	2.43803	-3.14307	1.38145	-2.27519	0.0228943	0.0561963	Not Sig	Mpped2	77015	metallophosphoesterase domain containing 2	106695600	106868360
ENSMUSG00000016409	567.899	547.945	549.955	546.576	553.094	-0.0519235	0.106884	-0.485792	0.627115	0.75336	Not Sig	Nkap	67050	NFKB activating protein	37126762	37150746
ENSMUSG00000016427	700.366	867.692	711.209	769.893	762.29	0.308923	0.189976	1.62612	0.103925	0.19907	Not Sig	Ndufa1	54405	NADH:ubiquinone oxidoreductase subunit A1	-37187588	-37191238
ENSMUSG00000016458	0	0	0.36249	0	0.0906225	0	4.40736	0	1	#N/A	#N/A	Wt1	22431	WT1 transcription factor	105126528	105173614
ENSMUSG00000016477	658.23	553.207	542.979	560.446	578.716	-0.251003	0.135056	-1.85851	0.0630969	0.132117	Not Sig	E2f3	13557	E2F transcription factor 3	-29906574	-29986063
ENSMUSG00000016481	1661.87	1259.26	1421.34	1241.76	1396.06	-0.400364	0.0771679	-5.18822	2.12314e-07	1.36867e-06	FDR<0.05	Cr1l	12946	complement component (3b/4b) receptor 1-like	-195103787	-195131570
ENSMUSG00000016487	196.404	781.289	203.938	806.934	497.141	1.99107	0.137036	14.5295	7.87516e-48	4.37735e-46	FDR<0.05	Ppfibp1	67533	PTPRF interacting protein, binding protein 1 (liprin beta 1)	146888493	147032025
ENSMUSG00000016493	83.3875	55.1731	79.4087	48.2953	66.5662	-0.604178	0.318384	-1.89764	0.0577435	0.122758	Not Sig	Cd46	17221	CD46 antigen, complement regulatory protein	-195041237	-195092248
ENSMUSG00000016494	712.026	842.063	858.236	1086.49	874.703	0.242483	0.167349	1.44896	0.147348	0.262092	Not Sig	Cd34	12490	CD34 antigen	194938820	194961292
ENSMUSG00000016495	537.709	1209.93	539.167	1136.46	855.815	1.17027	0.0956023	12.2411	1.87587e-34	6.71487e-33	FDR<0.05	Plgrkt	67759	plasminogen receptor, C-terminal lysine transmembrane protein	-29348676	-29361871
ENSMUSG00000016496	354.727	2307.45	458.26	2579.57	1425	2.70347	0.184851	14.6251	1.94269e-48	1.10212e-46	FDR<0.05	Cd274	60533	CD274 antigen	29367437	29388094
ENSMUSG00000016498	27.475	2900.89	19.9379	3118.53	1516.71	6.72607	0.476484	14.1161	3.02422e-45	1.54874e-43	FDR<0.05	Pdcd1lg2	58205	programmed cell death 1 ligand 2	29410918	29472927
ENSMUSG00000016503	643.1	744.498	646.691	687.295	680.396	0.212139	0.0983839	2.15624	0.0310648	0.0729298	Not Sig	Gtf3a	66596	general transcription factor III A	146948656	146955614
ENSMUSG00000016510	223.386	270.273	184.249	241.363	229.818	0.27257	0.152345	1.78917	0.0735879	0.149953	Not Sig	Mtif3	76366	mitochondrial translational initiation factor 3	-146951572	-146963797
ENSMUSG00000016520	332.58	344.496	291.645	389.006	339.431	0.051001	0.223891	0.227794	0.819806	0.893221	Not Sig	Lnx2	140887	ligand of numb-protein X 2	-147016654	-147076572
ENSMUSG00000016524	0.363987	0.607059	0.376116	0.306085	0.413312	0.69244	2.94913	0.234795	0.814368	#N/A	#N/A	Il19	329244	interleukin 19	-130932655	-130940115
ENSMUSG00000016526	2074.79	205.572	2336.92	202.862	1205.04	-3.33388	0.186794	-17.8479	3.00326e-71	3.13442e-69	FDR<0.05	Dyrk3	226419	dual-specificity tyrosine-(Y)-phosphorylation regulated kinase 3	-131128440	-131138234
ENSMUSG00000016528	4965.46	6467.45	7753.58	6141.55	6332.01	0.381303	0.122913	3.10222	0.00192075	0.00638401	FDR<0.05	Mapkapk2	17164	MAP kinase-activated protein kinase 2	-131053700	-131097843
ENSMUSG00000016529	17.2914	8.31381	19.6419	11.7002	14.2368	-1.05843	0.601442	-1.75982	0.0784381	0.158265	Not Sig	Il10	16153	interleukin 10	131019844	131024970
ENSMUSG00000016534	4821.99	8010.98	5250.76	8113.07	6549.2	0.732364	0.158473	4.62138	3.81199e-06	2.04488e-05	FDR<0.05	Lamp2	16784	lysosomal-associated membrane protein 2	-38405048	-38456460
ENSMUSG00000016541	2780.93	2328.53	2904.29	2422.19	2608.98	-0.256157	0.103211	-2.48187	0.0130694	0.0346858	FDR<0.05	Atxn10	54138	ataxin 10	85336254	85463837
ENSMUSG00000016552	630.925	408.916	592.839	471.35	526.007	-0.627685	0.133485	-4.7023	2.57243e-06	1.42124e-05	FDR<0.05	Foxred2	239554	FAD-dependent oxidoreductase domain containing 2	-77940521	-77956722
ENSMUSG00000016554	3344.47	3091.94	3314.63	2985.34	3184.09	-0.112943	0.103699	-1.08914	0.27609	0.424959	Not Sig	Eif3d	55944	eukaryotic translation initiation factor 3, subunit D	-77958997	-77970824
ENSMUSG00000016559	31379.9	14006.4	41396.7	15467.9	25562.7	-1.16373	0.165606	-7.02708	2.10893e-12	2.35187e-11	FDR<0.05	H3f3b	15081	H3.3 histone B	-116021960	-116024504
ENSMUSG00000016619	3162.45	2146.72	3075.24	2096.03	2620.11	-0.558492	0.115387	-4.84018	1.29723e-06	7.51451e-06	FDR<0.05	Nup50	18141	nucleoporin 50	84923427	84942963
ENSMUSG00000016624	19.3656	11.4337	14.8901	13.1384	14.7069	-0.759149	0.555826	-1.3658	0.172001	0.295962	Not Sig	Phf21b	271305	PHD finger protein 21B	-84785375	-84856129
ENSMUSG00000016626	0	0	0	0	0	#N/A	#N/A	#N/A	#N/A	#N/A	#N/A	Nlrp14	76858	NLR family, pyrin domain containing 14	107166989	107198103
ENSMUSG00000016637	320.919	238.003	266.098	300.025	281.261	-0.431888	0.214683	-2.01175	0.0442462	0.0983846	Not Sig	Ift27	67042	intraflagellar transport 27	-78159459	-78174081
ENSMUSG00000016664	3765.16	2298.21	3806.49	2459.04	3082.22	-0.712248	0.0765064	-9.30966	1.28247e-20	2.47442e-19	FDR<0.05	Pacsin2	23970	protein kinase C and casein kinase substrate in neurons 2	-83375606	-83432850
ENSMUSG00000016756	1433.26	662.837	1218.58	885.557	1050.06	-1.11273	0.216606	-5.13709	2.79028e-07	1.76787e-06	FDR<0.05	Cmah	12763	cytidine monophospho-N-acetylneuraminic acid hydroxylase	24327403	24477289
ENSMUSG00000016757	2156.07	615.152	1846.9	570.94	1297.26	-1.80908	0.110348	-16.3944	2.0962e-60	1.72832e-58	FDR<0.05	Ttll12	223723	tubulin tyrosine ligase-like family, member 12	-83575093	-83595157
ENSMUSG00000016758	10.2246	2.49851	17.6424	7.63447	9.49998	-2.02523	0.698656	-2.89875	0.0037465	0.0116295	FDR<0.05	Bik	12124	BCL2-interacting killer	83526861	83544635
ENSMUSG00000016763	0.654834	3.51415	0.38922	5.40079	2.48975	2.35611	1.64326	1.4338	0.151629	0.267868	Not Sig	Scube1	64706	signal peptide, CUB domain, EGF-like 1	-83602582	-83725039
ENSMUSG00000016831	2091.06	2089.58	2334.95	2233.38	2187.24	-0.000451377	0.109285	-0.00413026	0.996705	0.998145	Not Sig	Tox4	268741	TOX high mobility group box family member 4	52279145	52295509
ENSMUSG00000016833	490.446	458.578	517.421	400.44	466.721	-0.0977322	0.147928	-0.660674	0.508821	0.656724	Not Sig	Mrps18c	68735	mitochondrial ribosomal protein S18C	100798758	100804467
ENSMUSG00000016918	30.5293	58.5755	13.6414	36.6511	34.8493	0.940353	0.561647	1.67428	0.0940759	0.1835	Not Sig	Sulf1	240725	sulfatase 1	12718544	12860372
ENSMUSG00000016921	5849.37	4240.94	5602.38	4035.13	4931.95	-0.46389	0.0819831	-5.65836	1.52829e-08	1.14831e-07	FDR<0.05	Srsf6	67996	serine and arginine-rich splicing factor 6	162931507	162937120
ENSMUSG00000016933	626.885	689.438	531.708	714.078	640.527	0.13713	0.112292	1.2212	0.222011	0.361755	Not Sig	Plcg1	18803	phospholipase C, gamma 1	160731309	160775760
ENSMUSG00000016940	464.936	522.949	494.34	482.186	491.103	0.16893	0.174381	0.968737	0.332676	0.487694	Not Sig	Kctd2	70382	potassium channel tetramerisation domain containing 2	115420125	115431274
ENSMUSG00000016942	21.0589	0.98782	19.1322	2.67762	10.9641	-4.46902	1.07412	-4.16064	3.17362e-05	0.000148252	FDR<0.05	Tmprss6	71753	transmembrane serine protease 6	-78439666	-78468634
ENSMUSG00000016946	457.02	572.876	419.341	507.614	489.213	0.32713	0.119651	2.73403	0.00625637	0.0182554	FDR<0.05	Kctd5	69259	potassium channel tetramerisation domain containing 5	-24047719	-24073485
ENSMUSG00000016982	0	0.338669	0.376116	0	0.178696	0.797361	4.40736	0.180916	0.856434	#N/A	#N/A	Pom121l2	195236	POM121 transmembrane nucleoporin like 2	21981180	21985903
ENSMUSG00000016984	537.263	316.909	555.096	293.271	425.635	-0.761325	0.150408	-5.06172	4.15501e-07	2.5745e-06	FDR<0.05	Etaa1	68145	Ewing tumor-associated antigen 1	-17938752	-17953875
ENSMUSG00000016995	1.10495	0.620964	1.88006	0	0.901493	-0.811024	2.52106	-0.3217	0.74768	#N/A	#N/A	Matn4	17183	matrilin 4	-164389392	-164404818
ENSMUSG00000016998	0	0	0	0	0	#N/A	#N/A	#N/A	#N/A	#N/A	#N/A	Svs4	20941	seminal vesicle secretory protein 4	-164275955	-164278307
ENSMUSG00000017000	0	0	0	0	0	#N/A	#N/A	#N/A	#N/A	#N/A	#N/A	Svs6	20945	seminal vesicle secretory protein 6	164316750	164318450
ENSMUSG00000017002	3664.04	3800.31	3726.54	3702.11	3723.25	0.0525426	0.196117	0.267915	0.788765	0.871882	Not Sig	Slpi	20568	secretory leukocyte peptidase inhibitor	-164354069	-164356507
ENSMUSG00000017003	0	0	0	0	0	#N/A	#N/A	#N/A	#N/A	#N/A	#N/A	Svs3a	64335	seminal vesicle secretory protein 3A	164289266	164291500
ENSMUSG00000017004	0	0	0	0	0	#N/A	#N/A	#N/A	#N/A	#N/A	#N/A	Svs5	20944	seminal vesicle secretory protein 5	164332764	164334394
ENSMUSG00000017007	0.327417	0.593154	0.376116	0	0.324172	0.655641	4.36671	0.150145	0.88065	#N/A	#N/A	Rbpjl	19668	recombination signal binding protein for immunoglobulin kappa J region-like	164403193	164415448
ENSMUSG00000017009	843.528	6616.44	804.985	6568.29	3708.31	2.97172	0.298942	9.94078	2.76653e-23	6.176e-22	FDR<0.05	Sdc4	20971	syndecan 4	-164424246	-164443188
ENSMUSG00000017049	0	0	0	0	0	#N/A	#N/A	#N/A	#N/A	#N/A	#N/A	Ccdc70	67929	coiled-coil domain containing 70	21969774	21974055
ENSMUSG00000017057	499.657	962.812	504.87	1208.36	793.925	0.946256	0.347612	2.72216	0.0064857	0.0188512	FDR<0.05	Il13ra1	16164	interleukin 13 receptor, alpha 1	36112107	36171261
ENSMUSG00000017064	0	0	0	0	0	#N/A	#N/A	#N/A	#N/A	#N/A	#N/A	Prl5a1	28078	prolactin family 5, subfamily a, member 1	28142483	28151595
ENSMUSG00000017119	3409.4	2260.13	2993.83	2436.69	2775.01	-0.593122	0.0924909	-6.41277	1.42903e-10	1.33839e-09	FDR<0.05	Nbr1	17966	NBR1, autophagy cargo receptor	101552106	101581951
ENSMUSG00000017132	2138.24	3620.55	2089.94	3475.84	2831.14	0.760026	0.144751	5.25057	1.51631e-07	9.98525e-07	FDR<0.05	Cyth1	19157	cytohesin 1	-118164169	-118212731
ENSMUSG00000017144	459.657	172.255	381.798	281.617	323.832	-1.41668	0.198428	-7.1395	9.36685e-13	1.07363e-11	FDR<0.05	Rnd3	74194	Rho family GTPase 3	-51130438	-51149111
ENSMUSG00000017146	2504.05	622.258	2138.99	787.42	1513.18	-2.0086	0.129746	-15.4811	4.6572e-54	3.16472e-52	FDR<0.05	Brca1	12189	breast cancer 1, early onset	-101488763	-101551955
ENSMUSG00000017165	0.727973	0.296577	0.36249	0	0.34676	-1.10053	4.28583	-0.256783	0.797346	#N/A	#N/A	Gast	14459	gastrin	100334406	100336997
ENSMUSG00000017167	50.9693	60.9622	30.423	93.3169	58.9179	0.259332	0.34775	0.745742	0.455823	0.609119	Not Sig	Cntnap1	53321	contactin associated protein-like 1	101176116	101190720
ENSMUSG00000017176	227.543	299.767	230.423	274.08	257.953	0.396409	0.165997	2.38805	0.016938	0.0434878	FDR<0.05	Nt5c3b	68106	5'-nucleotidase, cytosolic IIIB	-100429351	-100441098
ENSMUSG00000017188	619.041	625.866	611.893	595.897	613.174	0.0157553	0.155565	0.101278	0.91933	0.953964	Not Sig	Coa3	52469	cytochrome C oxidase assembly factor 3	-101277969	-101278948
ENSMUSG00000017195	21.5671	8.85022	23.2018	13.0375	16.6641	-1.28761	0.495134	-2.60054	0.00930783	0.0258654	FDR<0.05	Zpbp2	69376	zona pellucida binding protein 2	98551096	98558665
ENSMUSG00000017204	1.01882	0.338669	2.60504	1.03328	1.24895	-1.6107	2.08877	-0.771122	0.440635	0.594604	Not Sig	Gsdma	57911	gasdermin A	98664350	98677708
ENSMUSG00000017210	1492.41	1209.35	1527.75	1233.09	1365.65	-0.303657	0.0851987	-3.56411	0.000365097	0.00141569	FDR<0.05	Med24	23989	mediator complex subunit 24	-98704596	-98729419
ENSMUSG00000017211	0	0	0	0	0	#N/A	#N/A	#N/A	#N/A	#N/A	#N/A	Gsdma2	76758	gasdermin A2	98646758	98657964
ENSMUSG00000017221	2509.6	2600.1	2736.82	2489.09	2583.9	0.0510698	0.103536	0.493254	0.621833	0.749864	Not Sig	Psmd3	22123	proteasome (prosome, macropain) 26S subunit, non-ATPase, 3	98682553	98695978
ENSMUSG00000017264	1742.32	1526.62	1631.04	1530.04	1607.51	-0.190333	0.0892153	-2.13341	0.0328913	0.0766141	Not Sig	Exosc10	50912	exosome component 10	148558418	148582400
ENSMUSG00000017286	871.278	1066.36	823.442	1051.88	953.24	0.291805	0.0837808	3.48296	0.00049591	0.00187301	FDR<0.05	Glod4	67201	glyoxalase domain containing 4	-76220394	-76243699
ENSMUSG00000017288	832.955	1217.2	841.889	1240.96	1033.25	0.54765	0.09456	5.79156	6.97365e-09	5.43628e-08	FDR<0.05	Vps53	68299	VPS53 GARP complex subunit	-76170509	-76179638
ENSMUSG00000017291	2683.02	2575.67	2394.37	2802.57	2613.91	-0.0587514	0.141452	-0.415345	0.677889	0.793789	Not Sig	Taok1	216965	TAO kinase 1	-77529161	-77607815
ENSMUSG00000017299	1094.72	688.264	1148.86	666.798	899.66	-0.670132	0.106052	-6.31887	2.63483e-10	2.40046e-09	FDR<0.05	Dnttip1	76233	deoxynucleotidyltransferase, terminal, interacting protein 1	164746014	164768219
ENSMUSG00000017300	3.54748	0.677338	2.57779	1.69099	2.1234	-2.46028	1.4588	-1.68652	0.0916966	0.179767	Not Sig	Tnnc2	21925	troponin C2, fast	-164777161	-164779734
ENSMUSG00000017307	420.86	432.162	436.511	415.249	426.195	0.0370706	0.133146	0.278421	0.780689	0.866207	Not Sig	Acot8	170789	acyl-CoA thioesterase 8	-164792767	-164804881
ENSMUSG00000017309	259.088	64.2988	261.846	53.3492	159.646	-2.00914	0.347274	-5.78546	7.23141e-09	5.63012e-08	FDR<0.05	Cd300lg	52685	CD300 molecule like family member G	102041510	102055617
ENSMUSG00000017310	0	0	1.12835	0	0.282087	0	4.40736	0	1	#N/A	#N/A	Spint4	78239	serine protease inhibitor, Kunitz type 4	164698500	164702448
ENSMUSG00000017311	0	0	0	0	0	#N/A	#N/A	#N/A	#N/A	#N/A	#N/A	Pyy	217212	peptide YY	-102106675	-102107776
ENSMUSG00000017314	1038.34	36.5474	959.563	55.3167	522.441	-4.82413	0.229748	-20.9975	6.91594e-98	1.2219e-95	FDR<0.05	Mpp2	50997	membrane protein, palmitoylated 2 (MAGUK p55 subfamily member 2)	-102057014	-102082484
ENSMUSG00000017316	0	0	0	0	0	#N/A	#N/A	#N/A	#N/A	#N/A	#N/A	Ppy	19064	pancreatic polypeptide	-102099930	-102101319
ENSMUSG00000017344	1.01882	0	0.38922	0	0.35201	-2.55668	4.18055	-0.611566	0.540825	#N/A	#N/A	Vtn	22370	vitronectin	78499119	78502325
ENSMUSG00000017376	451.589	745.495	436.388	882.811	629.071	0.723591	0.145701	4.96626	6.82559e-07	4.10381e-06	FDR<0.05	Nlk	18099	nemo like kinase	-78567167	-78697425
ENSMUSG00000017386	892.612	252.765	807.417	267.588	555.095	-1.82074	0.26343	-6.91166	4.7903e-12	5.17265e-11	FDR<0.05	Traf4	22032	TNF receptor associated factor 4	-78158422	-78165550
ENSMUSG00000017390	48.8333	760.251	45.1146	738.103	398.075	3.96108	0.571122	6.9356	4.04495e-12	4.3921e-11	FDR<0.05	Aldoc	11676	aldolase C, fructose-bisphosphate	78324197	78327778
ENSMUSG00000017400	71.7165	598.505	56.2532	742.738	367.303	3.06367	0.274287	11.1696	5.74581e-29	1.66031e-27	FDR<0.05	Stac2	217154	SH3 and cysteine rich domain 2	-98036623	-98053462
ENSMUSG00000017404	6050.15	7780.31	6877.76	7155.74	6965.99	0.362887	0.0855146	4.24356	2.19997e-05	0.000105499	FDR<0.05	Rpl19	19921	ribosomal protein L19	98026709	98030493
ENSMUSG00000017405	330.224	151.457	339.483	175.643	249.202	-1.12725	0.216107	-5.21618	1.82648e-07	1.18869e-06	FDR<0.05	Nek8	140859	NIMA (never in mitosis gene a)-related expressed kinase 8	-78166105	-78176666
ENSMUSG00000017412	0.982251	5.29361	2.2284	8.03164	4.13397	2.36019	1.20129	1.96471	0.049448	0.107933	Not Sig	Cacnb4	12298	calcium channel, voltage-dependent, beta 4 subunit	-52428319	-52558611
ENSMUSG00000017417	253.906	126.554	236.414	155.723	193.149	-1.00324	0.206312	-4.86273	1.15777e-06	6.74933e-06	FDR<0.05	Plxdc1	72324	plexin domain containing 1	-97923236	-97986446
ENSMUSG00000017418	627.98	581.087	963.159	630.359	700.646	-0.110901	0.228496	-0.485354	0.627425	0.753602	Not Sig	Arl5b	75869	ADP-ribosylation factor-like 5B	15055319	15082456
ENSMUSG00000017421	3429.2	3807.27	3599.51	4089.14	3731.28	0.150745	0.104265	1.44579	0.148235	0.263272	Not Sig	Zfp207	22680	zinc finger protein 207	80383278	80396248
ENSMUSG00000017428	1951.8	1785.22	1898.66	1773.49	1852.29	-0.129201	0.0816072	-1.58321	0.113374	0.213176	Not Sig	Psmd11	69077	proteasome (prosome, macropain) 26S subunit, non-ATPase, 11	80428614	80472133
ENSMUSG00000017446	28.6884	9.90837	25.149	9.37434	18.28	-1.53048	0.629681	-2.43057	0.0150751	0.0393337	FDR<0.05	C1qtnf1	56745	C1q and tumor necrosis factor related protein 1	118433800	118451782
ENSMUSG00000017453	18.6614	10.459	15.0494	16.36	15.1324	-0.840213	0.547134	-1.53566	0.124621	0.229918	Not Sig	Pipox	19193	pipecolic acid oxidase	-77880614	-77893872
ENSMUSG00000017466	1616.74	4123.76	1648.77	3995.2	2846.12	1.35075	0.29201	4.62569	3.73348e-06	2.00712e-05	FDR<0.05	Timp2	21858	tissue inhibitor of metalloproteinase 2	-118301060	-118355411
ENSMUSG00000017478	2887.13	1961.49	2623.86	2094.58	2391.76	-0.557581	0.131384	-4.24389	2.19675e-05	0.000105365	FDR<0.05	Zc3h18	76014	zinc finger CCCH-type containing 18	122376615	122417360
ENSMUSG00000017485	5245.02	3487.48	5176.06	3791.7	4425.06	-0.588759	0.0980112	-6.00706	1.88922e-09	1.57075e-08	FDR<0.05	Top2b	21974	topoisomerase (DNA) II beta	16365205	16430787
ENSMUSG00000017491	1.06405	5.89991	0.75171	3.05641	2.69302	2.47914	1.45033	1.70936	0.0873846	0.172751	Not Sig	Rarb	218772	retinoic acid receptor, beta	-16430839	-17082331
ENSMUSG00000017493	3064.42	838.968	3351.33	874.391	2032.28	-1.86955	0.176423	-10.597	3.07754e-26	7.90476e-25	FDR<0.05	Igfbp4	16010	insulin-like growth factor binding protein 4	99041243	99052655
ENSMUSG00000017499	2872.24	416.948	3018.2	464.068	1692.86	-2.78465	0.125317	-22.221	2.15404e-109	4.63306e-107	FDR<0.05	Cdc6	23834	cell division cycle 6	98907800	98923942
ENSMUSG00000017548	4835.27	2717.29	5187.39	3033.27	3943.3	-0.831361	0.112204	-7.40939	1.26882e-13	1.55367e-12	FDR<0.05	Suz12	52615	SUZ12 polycomb repressive complex 2 subunit	79993105	80034123
ENSMUSG00000017550	1773.46	532.813	1645.53	714.24	1166.51	-1.73455	0.137379	-12.6261	1.51703e-36	5.89998e-35	FDR<0.05	Atad5	237877	ATPase family, AAA domain containing 5	80089399	80135791
ENSMUSG00000017561	3094.39	2155.51	2829.07	2257.48	2584.11	-0.521911	0.119201	-4.3784	1.19555e-05	5.95349e-05	FDR<0.05	Crlf3	54394	cytokine receptor-like factor 3	-80046492	-80080991
ENSMUSG00000017588	0	0	0	0	0	#N/A	#N/A	#N/A	#N/A	#N/A	#N/A	Krt27	16675	keratin 27	-99345564	-99351118
ENSMUSG00000017607	54.1669	64.3528	64.0476	98.7116	70.3197	0.245929	0.308616	0.796875	0.425523	0.580451	Not Sig	Tns4	217169	tensin 4	-99065677	-99089306
ENSMUSG00000017615	261.252	785.127	287.715	819.875	538.492	1.58812	0.168087	9.44821	3.44691e-21	6.89242e-20	FDR<0.05	Tnfaip1	21927	tumor necrosis factor, alpha-induced protein 1 (endothelial)	-78522849	-78536260
ENSMUSG00000017631	2885.47	4716.06	2634.98	5268.13	3876.16	0.70871	0.0985056	7.19462	6.26372e-13	7.27385e-12	FDR<0.05	Abr	109934	active BCR-related gene	-76416731	-76468465
ENSMUSG00000017639	772.011	631.929	672.158	623.469	674.892	-0.28972	0.195672	-1.48064	0.138703	0.249881	Not Sig	Rab11fip4	268451	RAB11 family interacting protein 4 (class II)	79591211	79694012
ENSMUSG00000017652	181.648	534.466	167.282	485.415	342.203	1.5565	0.197396	7.88516	3.1414e-15	4.31921e-14	FDR<0.05	Cd40	21939	CD40 antigen	165055635	165071654
ENSMUSG00000017664	1520.75	1727.14	1491.52	1563.54	1575.74	0.183363	0.12609	1.45422	0.145885	0.260013	Not Sig	Slc35c2	228875	solute carrier family 35, member C2	-165276521	-165287838
ENSMUSG00000017667	2.0054	5.81686	1.49084	4.46192	3.44375	1.51093	1.18023	1.28019	0.200477	0.334072	Not Sig	Zfp334	228876	zinc finger protein 334	-165377435	-165388259
ENSMUSG00000017670	1681.4	1584.97	1556.11	1662.39	1621.22	-0.0855868	0.109425	-0.782148	0.434128	0.588585	Not Sig	Elmo2	140579	engulfment and cell motility 2	-165288030	-165326479
ENSMUSG00000017677	2712.99	3063.4	3479.21	3088.89	3086.12	0.175495	0.0966011	1.8167	0.0692631	0.142685	Not Sig	Wsb1	78889	WD repeat and SOCS box-containing 1	-79239381	-79254695
ENSMUSG00000017679	892.551	1376.44	784.804	1428.79	1120.65	0.625593	0.103885	6.02197	1.72307e-09	1.4389e-08	FDR<0.05	Ttpal	76080	tocopherol (alpha) transfer protein-like	163602313	163619013
ENSMUSG00000017686	780.096	875.1	715.475	885.624	814.074	0.167221	0.116243	1.43854	0.150281	0.266103	Not Sig	Rhot1	59040	ras homolog family member T1	80209050	80267907
ENSMUSG00000017688	0	0	0	0	0	#N/A	#N/A	#N/A	#N/A	#N/A	#N/A	Hnf4g	30942	hepatocyte nuclear factor 4, gamma	3508029	3659800
ENSMUSG00000017692	17.7913	18.8439	17.3884	23.5143	19.3845	0.0888044	0.460063	0.193027	0.846938	0.912056	Not Sig	Rhbdl3	246104	rhomboid like 3	80300911	80355986
ENSMUSG00000017697	442.533	522.098	422.474	347.614	433.68	0.238719	0.144788	1.64874	0.0992002	0.191487	Not Sig	Ada	11486	adenosine deaminase	-163726570	-163750239
ENSMUSG00000017707	43870.4	18805.6	42515.1	18570.2	30940.3	-1.22207	0.0891358	-13.7102	8.81907e-43	4.14714e-41	FDR<0.05	Serinc3	26943	serine incorporator 3	-163623272	-163645143
ENSMUSG00000017713	34.1826	187.28	22.8262	179.961	106.062	2.45253	0.240933	10.1793	2.45305e-24	5.77319e-23	FDR<0.05	Tha1	71776	threonine aldolase 1	-117867948	-117873526
ENSMUSG00000017715	1548.54	2531.04	1326.89	2298.24	1926.18	0.708942	0.0957183	7.40655	1.29628e-13	1.58573e-12	FDR<0.05	Pgs1	74451	phosphatidylglycerophosphate synthase 1	117986856	118024011
ENSMUSG00000017716	3917.12	919.78	4013.95	949.34	2450.05	-2.08996	0.135045	-15.4761	5.03227e-54	3.41023e-52	FDR<0.05	Birc5	11799	baculoviral IAP repeat-containing 5	117849236	117855743
ENSMUSG00000017718	641.213	119.174	634.626	119.974	378.747	-2.43217	0.18064	-13.4642	2.54087e-41	1.1427e-39	FDR<0.05	Afmid	71562	arylformamidase	117825918	117839908
ENSMUSG00000017720	0	0	0	0	0	#N/A	#N/A	#N/A	#N/A	#N/A	#N/A	Trp53tg5	73603	transformation related protein 53 target 5	-164470303	-164473724
ENSMUSG00000017721	2146.81	2597.06	2208.79	2376.79	2332.36	0.274649	0.121458	2.26128	0.0237421	0.0580012	Not Sig	Pigt	78928	phosphatidylinositol glycan anchor biosynthesis, class T	164497524	164508301
ENSMUSG00000017723	0.363987	0	1.51757	0	0.470389	-1.12619	3.94056	-0.285793	0.775037	#N/A	#N/A	Wfdc2	67701	WAP four-disulfide core domain 2	164562715	164568506
ENSMUSG00000017724	0.691404	6.12696	0.75171	9.75213	4.33055	3.1365	1.32188	2.37275	0.017656	0.0449996	FDR<0.05	Etv4	18612	ets variant 4	-101769747	-101785310
ENSMUSG00000017733	0	0	0	0	0	#N/A	#N/A	#N/A	#N/A	#N/A	#N/A	Eppin	75526	epididymal peptidase inhibitor	-164588342	-164593571
ENSMUSG00000017734	37.1742	68.3218	24.4088	52.2799	45.5462	0.876572	0.311924	2.81021	0.00495085	0.0149286	FDR<0.05	Dbndd2	52840	dysbindin (dystrobrevin binding protein 1) domain containing 2	164486139	164493323
ENSMUSG00000017737	33144.7	23690	25560.9	20170.9	25641.6	-0.48451	0.176514	-2.74488	0.00605335	0.01773	FDR<0.05	Mmp9	17395	matrix metallopeptidase 9	164948218	164955850
ENSMUSG00000017740	82.4537	58.7892	66.8663	61.1297	67.3097	-0.490072	0.288991	-1.69581	0.0899224	0.176891	Not Sig	Slc12a5	57138	solute carrier family 12, member 5	164967987	164999731
ENSMUSG00000017747	182.82	407.362	172.319	352.359	278.715	1.15441	0.173298	6.66143	2.7118e-11	2.73558e-10	FDR<0.05	Ghdc	80860	GH3 domain containing	-100766331	-100770957
ENSMUSG00000017754	319.796	1461.51	278.711	1167.34	806.84	2.19115	0.263882	8.30354	1.0105e-16	1.5467e-15	FDR<0.05	Pltp	18830	phospholipid transfer protein	-164839517	-164857708
ENSMUSG00000017756	341.438	1329.42	244.217	1318.85	808.481	1.96176	0.290049	6.76354	1.34662e-11	1.39484e-10	FDR<0.05	Slc12a7	20499	solute carrier family 12, member 7	73763696	73816742
ENSMUSG00000017760	2670.43	9935.47	2789.96	9005.51	6100.34	1.89543	0.208898	9.07346	1.15295e-19	2.11403e-18	FDR<0.05	Ctsa	19025	cathepsin A	164832871	164841032
ENSMUSG00000017764	173.721	232.621	163.637	219.714	197.423	0.420836	0.157585	2.67053	0.00757309	0.0215857	FDR<0.05	Zswim1	71971	zinc finger SWIM-type containing 1	164822685	164826867
ENSMUSG00000017765	568.732	820.019	619.551	744.067	688.092	0.528943	0.140751	3.758	0.000171276	0.000707144	FDR<0.05	Slc12a4	20498	solute carrier family 12, member 4	-105943589	-105966115
ENSMUSG00000017767	0	1.2983	0.36249	0.563294	0.556022	2.7303	2.69041	1.01483	0.310188	#N/A	#N/A	Spata25	75642	spermatogenesis associated 25	-164827381	-164828534
ENSMUSG00000017774	3499.31	4926.56	3177.68	5445.07	4262.15	0.493609	0.111208	4.43861	9.05438e-06	4.59405e-05	FDR<0.05	Myo1c	17913	myosin IC	75656014	75674634
ENSMUSG00000017776	1528.68	2306.82	1315.67	2334.73	1871.48	0.593628	0.167462	3.54485	0.000392835	0.0015154	FDR<0.05	Crk	12928	v-crk avian sarcoma virus CT10 oncogene homolog	75679258	75708428
ENSMUSG00000017778	967.636	1084.72	1051.83	984.869	1022.26	0.164814	0.14819	1.11218	0.266061	0.41364	Not Sig	Cox7c	12867	cytochrome c oxidase subunit 7C	-86044797	-86046795
ENSMUSG00000017781	4256.68	7230.86	4089.43	6630.02	5551.75	0.764435	0.0933012	8.19319	2.54384e-16	3.7723e-15	FDR<0.05	Pitpna	18738	phosphatidylinositol transfer protein, alpha	75588078	75628804
ENSMUSG00000017801	884.586	950.867	919.876	919.947	918.819	0.104578	0.0886113	1.18018	0.237927	0.381309	Not Sig	Mlx	21428	MAX-like protein X	101087289	101092207
ENSMUSG00000017802	2385.77	1668.63	2161.13	1630.39	1961.48	-0.515571	0.0795346	-6.48235	9.03019e-11	8.66751e-10	FDR<0.05	Retreg3	67998	reticulophagy regulator family member 3	-101096321	-101119841
ENSMUSG00000017817	0	0.959633	0.72498	1.07994	0.691137	2.29649	2.69706	0.851481	0.394502	#N/A	#N/A	Jph2	59091	junctophilin 2	-163336241	-163397993
ENSMUSG00000017830	478.147	417.675	616.828	487.47	500.03	-0.195917	0.210668	-0.929983	0.35238	0.508673	Not Sig	Dhx58	80861	DEXH (Asp-Glu-X-His) box polypeptide 58	-100694883	-100704271
ENSMUSG00000017831	1197.76	1210.9	1248.36	1144.88	1200.48	0.0162948	0.111077	0.146698	0.88337	0.935367	Not Sig	Rab5a	271457	RAB5A, member RAS oncogene family	53479233	53507678
ENSMUSG00000017832	0	0.931822	1.15456	0.917144	0.750881	2.26349	2.39928	0.943403	0.345475	#N/A	#N/A	Hspb9	75482	heat shock protein, alpha-crystallin-related, B9	100713928	100714575
ENSMUSG00000017837	939.219	1360.72	877.428	1338.56	1128.98	0.534286	0.127736	4.18272	2.88041e-05	0.000135734	FDR<0.05	Nkiras2	71966	NFKB inhibitor interacting Ras-like protein 2	100622954	100627602
ENSMUSG00000017843	4067.31	3885.12	4097.87	3909.3	3989.9	-0.0662666	0.0977137	-0.678171	0.497663	0.64753	Not Sig	Ppp2r5c	26931	protein phosphatase 2, regulatory subunit B', gamma	110485796	110583074
ENSMUSG00000017858	582.972	778.637	619.28	774.975	688.966	0.416368	0.132361	3.14571	0.00165684	0.00557955	FDR<0.05	Ift52	245866	intraflagellar transport 52	163017352	163046139
ENSMUSG00000017861	2696.13	624.604	2557.37	652.721	1632.7	-2.11046	0.110233	-19.1454	1.05708e-81	1.36895e-79	FDR<0.05	Mybl2	17865	myeloblastosis oncogene-like 2	163054634	163084687
ENSMUSG00000017868	2.03764	0	1.49084	0	0.88212	-3.5579	2.76863	-1.28507	0.198766	#N/A	#N/A	Sgk2	27219	serum/glucocorticoid regulated kinase 2	162987480	163014139
ENSMUSG00000017897	55.799	77.3393	54.7936	90.7368	69.6672	0.476941	0.297551	1.60289	0.108959	0.206806	Not Sig	Eya2	14049	EYA transcriptional coactivator and phosphatase 2	165595027	165771727
ENSMUSG00000017922	0	0	0	0	0	#N/A	#N/A	#N/A	#N/A	#N/A	#N/A	Prl3c1	27372	prolactin family 3, subfamily c, member 1	27198902	27203750
ENSMUSG00000017929	953.735	5660.05	941.982	4808.35	3091.03	2.56942	0.180886	14.2047	8.57079e-46	4.45375e-44	FDR<0.05	B4galt5	56336	UDP-Gal:betaGlcNAc beta 1,4-galactosyltransferase, polypeptide 5	-167298444	-167349178
ENSMUSG00000017943	0.736633	2.10385	0	0.609948	0.862607	1.5342	2.81935	0.544168	0.586326	#N/A	#N/A	Gdap1l1	228858	ganglioside-induced differentiation-associated protein 1-like 1	163438475	163455324
ENSMUSG00000017950	10.6059	2.78119	10.6198	5.07076	7.26941	-1.91539	0.798452	-2.39888	0.0164451	0.0423718	FDR<0.05	Hnf4a	15378	hepatic nuclear factor 4, alpha	163547154	163572907
ENSMUSG00000017969	3.13393	5.20867	10.4857	5.63628	6.11614	0.737354	0.963456	0.765322	0.44408	0.598013	Not Sig	Ptgis	19223	prostaglandin I2 (prostacyclin) synthase	-167203193	-167240605
ENSMUSG00000017978	5.91687	4.0513	13.5208	7.87551	7.84112	-0.548171	0.699436	-0.783733	0.433197	0.587742	Not Sig	Cadps2	320405	Ca2+-dependent activator protein for secretion 2	-23427097	-23839421
ENSMUSG00000017999	1689.18	1281.5	1681.45	1221.53	1468.41	-0.397991	0.111655	-3.56447	0.000364586	0.00141437	FDR<0.05	Ddx27	228889	DEAD box helicase 27	167015312	167034945
ENSMUSG00000018001	1674.38	565.802	1746.66	588.833	1143.92	-1.5646	0.166339	-9.40608	5.15e-21	1.02011e-19	FDR<0.05	Cyth3	19159	cytohesin 3	143622446	143710248
ENSMUSG00000018008	3288.96	5877.03	2846.65	5691.74	4426.09	0.837451	0.128312	6.52666	6.72509e-11	6.53615e-10	FDR<0.05	Cyth4	72318	cytohesin 4	78597046	78622019
ENSMUSG00000018012	19.9109	20.2967	6.3248	19.4996	16.508	0.0207008	0.493533	0.0419441	0.966543	0.980095	Not Sig	Rac3	170758	Rac family small GTPase 3	120721467	120723969
ENSMUSG00000018040	1020.05	1549.15	964.556	1363.37	1224.28	0.603316	0.100104	6.02691	1.67125e-09	1.39704e-08	FDR<0.05	Rrp7a	74778	ribosomal RNA processing 7 homolog A	-83118488	-83122801
ENSMUSG00000018042	1890.02	1958.44	2042.96	2056.68	1987.02	0.0511636	0.106604	0.479942	0.631269	0.75688	Not Sig	Cyb5r3	109754	cytochrome b5 reductase 3	-83153494	-83172183
ENSMUSG00000018068	665.584	580.609	553.984	649.057	612.308	-0.196492	0.164855	-1.19191	0.233297	0.375617	Not Sig	Ints2	70422	integrator complex subunit 2	-86210680	-86257594
ENSMUSG00000018076	6062.12	4037.28	5851.53	4246.61	5049.39	-0.58635	0.140464	-4.17438	2.98801e-05	0.00014027	FDR<0.05	Med13l	76199	mediator complex subunit 13-like	118560718	118765437
ENSMUSG00000018102	985.299	308.436	1449.2	235.858	744.699	-1.67588	0.209419	-8.00253	1.21885e-15	1.7159e-14	FDR<0.05	H2bc4	68024	H2B clustered histone 4	23684198	23692480
ENSMUSG00000018126	0	0.338669	2.25618	1.69099	1.07146	0.797381	2.18584	0.364795	0.715265	#N/A	#N/A	Baiap2l2	207495	BAI1-associated protein 2-like 2	-79258194	-79285509
ENSMUSG00000018143	3300.32	1223.28	3634.17	1154.13	2327.98	-1.43147	0.0979084	-14.6205	2.07911e-48	1.17146e-46	FDR<0.05	Mafk	17135	v-maf musculoaponeurotic fibrosarcoma oncogene family, protein K (avian)	139791535	139802652
ENSMUSG00000018160	1935.14	1701.56	1737.31	1833.11	1801.78	-0.185628	0.136107	-1.36384	0.172619	0.296674	Not Sig	Med1	19014	mediator complex subunit 1	-98152154	-98193293
ENSMUSG00000018166	88.9137	132.898	84.4497	147.438	113.425	0.578322	0.232559	2.48677	0.0128907	0.0343036	FDR<0.05	Erbb3	13867	erb-b2 receptor tyrosine kinase 3	-128567522	-128589635
ENSMUSG00000018167	732.045	956.909	715.631	954.323	839.727	0.386173	0.11776	3.27932	0.00104057	0.00367011	FDR<0.05	Stard3	59045	START domain containing 3	98358367	98381112
ENSMUSG00000018168	1922.6	1880.87	1499.47	1930.5	1808.36	-0.031656	0.30061	-0.105306	0.916133	0.952168	Not Sig	Ikzf3	22780	IKAROS family zinc finger 3	-98464692	-98546031
ENSMUSG00000018169	418.631	468.11	403.407	455.283	436.358	0.160378	0.167836	0.955564	0.339293	0.494568	Not Sig	Mfng	17305	MFNG O-fucosylpeptide 3-beta-N-acetylglucosaminyltransferase	-78755882	-78773445
ENSMUSG00000018171	1810.75	5067.76	1786.85	4461.97	3281.83	1.48465	0.121537	12.2156	2.56541e-34	9.11717e-33	FDR<0.05	Vmp1	75909	vacuole membrane protein 1	-86583857	-86683836
ENSMUSG00000018189	1258.18	989.872	1164.14	950.131	1090.58	-0.345081	0.102604	-3.36324	0.000770327	0.00279017	FDR<0.05	Uchl5	56207	ubiquitin carboxyl-terminal esterase L5	143777277	143807466
ENSMUSG00000018196	346.867	387.397	360.949	394.464	372.419	0.157849	0.131635	1.19914	0.230473	0.37216	Not Sig	Glrx2	69367	glutaredoxin 2 (thioltransferase)	143739348	143749678
ENSMUSG00000018199	140.307	299.939	129.702	406.223	244.043	1.09392	0.213431	5.12538	2.96942e-07	1.87369e-06	FDR<0.05	Ro60	20822	Ro60, Y RNA binding protein	-143750790	-143777051
ENSMUSG00000018209	7068.97	6189.7	6952.27	6070.21	6570.29	-0.191618	0.0716758	-2.6734	0.00750869	0.0214219	FDR<0.05	Stk4	58231	serine/threonine kinase 4	164074137	164155524
ENSMUSG00000018211	0	0	0	0	0	#N/A	#N/A	#N/A	#N/A	#N/A	#N/A	Wfdc15b	192201	WAP four-disulfide core domain 15B	-164214453	-164221663
ENSMUSG00000018217	31.3019	113.371	28.6955	141.082	78.6127	1.85329	0.885516	2.0929	0.0363582	0.0833554	Not Sig	Pmp22	18858	peripheral myelin protein 22	63131456	63159547
ENSMUSG00000018238	4.5663	12.4926	7.85547	7.82664	8.18525	1.45276	0.63364	2.29272	0.0218639	0.0540426	Not Sig	Gdf9	14566	growth differentiation factor 9	53433285	53437902
ENSMUSG00000018239	169.85	207.372	157.867	193.243	182.083	0.288225	0.160076	1.80055	0.071774	0.146831	Not Sig	Zcchc10	67966	zinc finger, CCHC domain containing 10	53324688	53333301
ENSMUSG00000018259	0	0	0	0	0	#N/A	#N/A	#N/A	#N/A	#N/A	#N/A	Prl8a2	13529	prolactin family 8, subfamily a, member 2	27345672	27354215
ENSMUSG00000018263	0	0.296577	0.376116	0	0.168173	0.797361	4.40736	0.180916	0.856434	#N/A	#N/A	Tbx5	21388	T-box 5	119834662	119885218
ENSMUSG00000018286	1510.64	2542.97	1738.21	2540.58	2083.1	0.751295	0.153891	4.88199	1.05019e-06	6.15992e-06	FDR<0.05	Psmb6	19175	proteasome (prosome, macropain) subunit, beta type 6	70525356	70527858
ENSMUSG00000018287	791.928	870.985	814.612	820.562	824.522	0.137147	0.104533	1.31199	0.189522	0.319568	Not Sig	Spag7	216873	sperm associated antigen 7	-70663768	-70669416
ENSMUSG00000018293	22389.4	25217.3	21119.1	24027.1	23188.2	0.171555	0.108169	1.58599	0.112742	0.212325	Not Sig	Pfn1	18643	profilin 1	-70651846	-70654650
ENSMUSG00000018322	1080.27	1097.92	962.005	1103.07	1060.82	0.0231164	0.118538	0.195013	0.845383	0.910963	Not Sig	Tomm34	67145	translocase of outer mitochondrial membrane 34	-164053539	-164071102
ENSMUSG00000018326	5780.7	6058.72	5442.15	5845.91	5781.87	0.0678049	0.107891	0.628457	0.529705	0.674608	Not Sig	Ywhab	54401	tyrosine 3-monooxygenase/tryptophan 5-monooxygenase activation protein, beta polypeptide	163995196	164018587
ENSMUSG00000018334	881.084	827.479	714.766	900.801	831.032	-0.0899652	0.134606	-0.668361	0.503903	0.652636	Not Sig	Ksr1	16706	kinase suppressor of ras 1	-79013439	-79059836
ENSMUSG00000018339	566.297	179.067	347.738	138.227	307.832	-1.66091	0.334827	-4.96049	7.03144e-07	4.21938e-06	FDR<0.05	Gpx3	14778	glutathione peroxidase 3	54902853	54910387
ENSMUSG00000018340	2359.41	3965.61	2314.52	3945.55	3146.27	0.74907	0.182064	4.11433	3.88313e-05	0.000178796	FDR<0.05	Anxa6	11749	annexin A6	-54978952	-55033471
ENSMUSG00000018341	75.053	168.295	77.1773	187.29	126.954	1.16414	0.33033	3.52418	0.000424799	0.00162754	FDR<0.05	Il12rb2	16162	interleukin 12 receptor, beta 2	-67292017	-67339694
ENSMUSG00000018347	430.938	624.335	429.338	614.471	524.77	0.533926	0.111546	4.7866	1.69634e-06	9.60817e-06	FDR<0.05	Zkscan6	52712	zinc finger with KRAB and SCAN domains 6	65807174	65829239
ENSMUSG00000018362	3321.24	1998.14	2911.69	2094.04	2581.28	-0.733054	0.0867958	-8.44573	3.02144e-17	4.81542e-16	FDR<0.05	Kpna2	16647	karyopherin (importin) alpha 2	-106988628	-106999525
ENSMUSG00000018363	924.521	975.433	978.903	1042.2	980.265	0.0777147	0.113264	0.686139	0.492625	0.643046	Not Sig	Smurf2	66313	SMAD specific E3 ubiquitin protein ligase 2	-106820060	-106920715
ENSMUSG00000018372	542.195	339.107	420.904	349.199	412.851	-0.677538	0.144975	-4.6735	2.96113e-06	1.62223e-05	FDR<0.05	Cep95	320162	centrosomal protein 95	106789251	106818861
ENSMUSG00000018377	1832.93	1439.65	1852.58	1655.55	1695.18	-0.348386	0.136335	-2.55536	0.0106078	0.0289671	FDR<0.05	Vezf1	22344	vascular endothelial zinc finger 1	88068278	88084729
ENSMUSG00000018378	139.841	254.181	151.463	266.585	203.017	0.859946	0.158592	5.42237	5.88139e-08	4.0887e-07	FDR<0.05	2210416O15Rik	70393	RIKEN cDNA 2210416O15 gene	88098057	88100107
ENSMUSG00000018379	8858.27	5641.88	7583.53	6119.32	7050.75	-0.650897	0.077277	-8.42291	3.67248e-17	5.81554e-16	FDR<0.05	Srsf1	110809	serine and arginine-rich splicing factor 1	88047372	88053757
ENSMUSG00000018381	453.67	634.771	341.862	754.199	546.125	0.485011	0.13562	3.57626	0.000348551	0.00135663	FDR<0.05	Abi3	66610	ABI family member 3	-95830071	-95842476
ENSMUSG00000018387	0.691404	0.338669	2.98063	3.66746	1.91954	-1.04709	1.97632	-0.529819	0.596237	0.730096	Not Sig	Shroom1	71774	shroom family member 1	53457204	53467766
ENSMUSG00000018395	163.043	657.196	158.273	461.87	360.095	2.01144	0.390751	5.14763	2.63792e-07	1.67606e-06	FDR<0.05	Kif3a	16568	kinesin family member 3A	53567368	53604246
ENSMUSG00000018398	2956.17	1481.19	3048.52	1453.4	2234.82	-0.996817	0.218234	-4.56765	4.93226e-06	2.59132e-05	FDR<0.05	Septin8	20362	septin 8	53519735	53544096
ENSMUSG00000018401	1318.1	1531.12	1004.33	1665.34	1379.72	0.216025	0.12581	1.71708	0.085965	0.170558	Not Sig	Mtmr4	170749	myotubularin related protein 4	87592165	87616302
ENSMUSG00000018405	740.958	216.946	582.97	217.047	439.48	-1.77177	0.150999	-11.7337	8.56231e-32	2.79037e-30	FDR<0.05	Mrm1	217038	mitochondrial rRNA methyltransferase 1	-84813060	-84819515
ENSMUSG00000018411	21.8319	18.3651	19.0228	14.9206	18.5351	-0.245451	0.491557	-0.499334	0.617544	0.746613	Not Sig	Mapt	17762	microtubule-associated protein tau	104231435	104332089
ENSMUSG00000018412	2479.06	1869.54	2564.75	2008.14	2230.37	-0.406945	0.123658	-3.29089	0.000998704	0.00353303	FDR<0.05	Kansl1	76719	KAT8 regulatory NSL complex subunit 1	-104333500	-104468861
ENSMUSG00000018415	947.439	670.771	819.273	749.937	796.855	-0.497274	0.105857	-4.69758	2.63256e-06	1.45349e-05	FDR<0.05	Gid4	66771	GID complex subunit 4, VID24 homolog	60417144	60445277
ENSMUSG00000018417	63.3086	146.528	67.228	172.306	112.343	1.20647	0.29463	4.09487	4.22401e-05	0.000193126	FDR<0.05	Myo1b	17912	myosin IB	-51749757	-51915978
ENSMUSG00000018425	1322.51	1147.69	1415.77	1119.64	1251.4	-0.20488	0.0787667	-2.60109	0.00929272	0.0258294	FDR<0.05	Dhx40	67487	DEAH (Asp-Glu-Ala-His) box polypeptide 40	-86768848	-86807660
ENSMUSG00000018427	176.219	283.26	187.881	276.21	230.893	0.684607	0.231521	2.957	0.00310649	0.00983856	FDR<0.05	Ypel2	77864	yippee like 2	-86936424	-86993762
ENSMUSG00000018428	303.132	346.22	284.449	325.374	314.794	0.193337	0.178947	1.08042	0.279957	0.429311	Not Sig	Akap1	11640	A kinase (PRKA) anchor protein 1	-88830791	-88864586
ENSMUSG00000018433	771.414	738.727	759.436	731.788	750.341	-0.0618382	0.121154	-0.51041	0.609764	0.740719	Not Sig	Nol11	68979	nucleolar protein 11	-107166652	-107189381
ENSMUSG00000018442	767.905	1335.32	710.357	1332.21	1036.45	0.797899	0.124719	6.39756	1.57876e-10	1.46917e-09	FDR<0.05	Derl2	116891	Der1-like domain family, member 2	-71007439	-71019303
ENSMUSG00000018446	1577.59	1774.19	1584.37	1479.86	1604.01	0.169917	0.136907	1.24111	0.214565	0.352041	Not Sig	C1qbp	12261	complement component 1, q subcomponent binding protein	-70977845	-70983026
ENSMUSG00000018449	539.051	354.933	578.071	351.68	455.934	-0.603778	0.12972	-4.65448	3.24792e-06	1.76682e-05	FDR<0.05	Rpain	69723	RPA interacting protein	70970198	70977933
ENSMUSG00000018451	3.86623	0.310482	2.28291	0.306085	1.69143	-3.51516	1.76681	-1.98955	0.04664	0.102756	Not Sig	6330403K07Rik	103712	RIKEN cDNA 6330403K07 gene	-71031940	-71033617
ENSMUSG00000018459	8.06855	6.74793	11.2379	12.3385	9.59823	-0.242885	0.618573	-0.392654	0.694575	0.806247	Not Sig	Slc13a3	114644	solute carrier family 13 (sodium-dependent dicarboxylate transporter), member 3	-165405294	-165473197
ENSMUSG00000018470	9.46001	12.8316	8.33747	13.0169	10.9115	0.438352	0.526199	0.833053	0.404815	0.561021	Not Sig	Kcnab3	16499	potassium voltage-gated channel, shaker-related subfamily, beta member 3	69326257	69333041
ENSMUSG00000018474	2543.09	2350.06	2011.92	2584.32	2372.35	-0.113711	0.163565	-0.695205	0.486927	0.637661	Not Sig	Chd3	216848	chromodomain helicase DNA binding protein 3	-69343272	-69369426
ENSMUSG00000018476	4387.92	3931.4	5507.88	4679.06	4626.56	-0.158344	0.152224	-1.0402	0.298246	0.449604	Not Sig	Kdm6b	216850	KDM1 lysine (K)-specific demethylase 6B	-69398517	-69416194
ENSMUSG00000018479	1.39147	0	0.738606	0	0.532518	-3.00404	3.09114	-0.971821	0.331139	#N/A	#N/A	Chct1	73634	CHD1 helical C-terminal domain containing 1	85171095	85181154
ENSMUSG00000018481	1460.47	1632.75	1454.33	1687.58	1558.78	0.161282	0.100712	1.60142	0.109284	0.207312	Not Sig	Appbp2	66884	amyloid beta precursor protein (cytoplasmic tail) binding protein 2	-85191309	-85235120
ENSMUSG00000018486	0	1.56707	0	4.81911	1.59654	3.00974	2.03918	1.47595	0.139956	0.25167	Not Sig	Wnt9b	22412	wingless-type MMTV integration site family, member 9B	-103727362	-103749821
ENSMUSG00000018500	76.064	448.247	105.763	537.836	291.977	2.55608	0.280621	9.10865	8.34107e-20	1.54082e-18	FDR<0.05	Adora2b	11541	adenosine A2b receptor	62248983	62266452
ENSMUSG00000018501	8861.53	6024.93	8194.23	6813.76	7473.62	-0.556571	0.115336	-4.82564	1.39557e-06	8.03335e-06	FDR<0.05	Ncor1	20185	nuclear receptor co-repressor 1	-62316425	-62438515
ENSMUSG00000018507	1173.1	2829.8	1160.57	2637.18	1950.16	1.26964	0.0913941	13.892	7.08594e-44	3.45021e-42	FDR<0.05	Trpv2	22368	transient receptor potential cation channel, subfamily V, member 2	62574485	62600305
ENSMUSG00000018509	225.115	111.292	215.789	85.7581	159.489	-1.01409	0.195977	-5.17453	2.28487e-07	1.46491e-06	FDR<0.05	Cenpv	73139	centromere protein V	-62524943	-62539261
ENSMUSG00000018537	73.3252	106.676	61.3472	124.596	91.4862	0.545725	0.245816	2.22005	0.0264151	0.0635704	Not Sig	Pcgf2	22658	polycomb group ring finger 2	-97688822	-97700497
ENSMUSG00000018541	761.01	729.831	1013.5	774.312	819.664	-0.0594661	0.125224	-0.474878	0.634874	0.759803	Not Sig	Cwc25	67480	CWC25 spliceosome-associated protein	-97745469	-97766613
ENSMUSG00000018543	0.727973	0.310482	2.22892	2.60592	1.46832	-1.07883	1.97104	-0.547342	0.584144	0.719848	Not Sig	1700001P01Rik	72215	RIKEN cDNA 1700001P01 gene	-97771480	-97775918
ENSMUSG00000018547	1837.78	1875.41	1614.21	2078.32	1851.43	0.029339	0.12265	0.239208	0.810944	0.887239	Not Sig	Pip4k2b	108083	phosphatidylinositol-5-phosphate 4-kinase, type II, beta	-97715156	-97744704
ENSMUSG00000018548	1248.71	805.883	1334.94	778.182	1041.93	-0.631819	0.114425	-5.52169	3.35753e-08	2.40581e-07	FDR<0.05	Trim37	68729	tripartite motif-containing 37	87127074	87220686
ENSMUSG00000018554	8.91489	7.53726	6.39032	9.50763	8.08752	-0.236122	0.721225	-0.32739	0.743373	0.84064	Not Sig	Ybx2	53422	Y box protein 2	69936327	69941603
ENSMUSG00000018559	1805.22	2564.92	1678.69	2318.01	2091.71	0.506816	0.103072	4.91712	8.78254e-07	5.2095e-06	FDR<0.05	Ctdnep1	67181	CTD nuclear envelope phosphatase 1	69981167	69990600
ENSMUSG00000018565	545.402	750.727	652.493	676.17	656.198	0.461207	0.135152	3.41251	0.000643677	0.00237703	FDR<0.05	Elp5	54351	elongator acetyltransferase complex subunit 5	-69968225	-69980330
ENSMUSG00000018566	744.554	5.06693	767.312	4.20694	380.285	-7.20974	0.396782	-18.1705	8.83201e-74	9.92999e-72	FDR<0.05	Slc2a4	20528	solute carrier family 2 (facilitated glucose transporter), member 4	-69942285	-69948190
ENSMUSG00000018567	5089.07	9141	5186.73	7584.84	6750.41	0.844873	0.143448	5.88977	3.86742e-09	3.09983e-08	FDR<0.05	Gabarap	56486	gamma-aminobutyric acid receptor associated protein	69991369	69994949
ENSMUSG00000018569	1.34624	3.40215	2.24203	2.34871	2.33478	1.30627	1.18911	1.09853	0.271973	0.420321	Not Sig	Cldn7	53624	claudin 7	69965420	69967886
ENSMUSG00000018570	51.0055	38.2944	58.2748	46.29	48.4662	-0.422808	0.367019	-1.15201	0.249319	0.394454	Not Sig	2810408A11Rik	70419	RIKEN cDNA 2810408A11 gene	-69897357	-69900914
ENSMUSG00000018572	1131.31	1881.11	956.596	1793.01	1440.51	0.733307	0.129752	5.65161	1.58955e-08	1.19035e-07	FDR<0.05	Phf23	78246	PHD finger protein 23	69995765	70000011
ENSMUSG00000018574	1223.45	1026.51	1330.9	1064.38	1161.31	-0.253136	0.103878	-2.43686	0.0148154	0.0387049	FDR<0.05	Acadvl	11370	acyl-Coenzyme A dehydrogenase, very long chain	-70010182	-70015428
ENSMUSG00000018581	3.89414	0.931447	1.90627	1.17658	1.97711	-2.05462	1.7142	-1.19858	0.23069	0.372278	Not Sig	Dnah11	13411	dynein, axonemal, heavy chain 11	-117877981	-118199043
ENSMUSG00000018583	4885.67	4347.25	4669.15	4293.43	4548.88	-0.1683	0.105684	-1.59248	0.111277	0.210174	Not Sig	G3bp1	27041	GTPase activating protein (SH3 domain) binding protein 1	55469751	55500887
ENSMUSG00000018585	700.732	1467.02	754.343	1239.5	1040.4	1.06525	0.137859	7.72712	1.10003e-14	1.46286e-13	FDR<0.05	Atox1	11927	antioxidant 1 copper chaperone	-55446636	-55461208
ENSMUSG00000018589	0	0	0	0	0	#N/A	#N/A	#N/A	#N/A	#N/A	#N/A	Glra2	237213	glycine receptor, alpha 2 subunit	-165129016	-165327393
ENSMUSG00000018593	519.125	432.848	378.84	298.301	407.278	-0.262308	0.609351	-0.430471	0.666853	0.784486	Not Sig	Sparc	20692	secreted acidic cysteine rich glycoprotein	-55394158	-55420080
ENSMUSG00000018595	0	0	0	0	0	#N/A	#N/A	#N/A	#N/A	#N/A	#N/A	Glra4	14657	glycine receptor, alpha 4 subunit	-136757673	-136779721
ENSMUSG00000018599	200.403	283.359	183.561	328.377	248.925	0.497039	0.225553	2.20365	0.0275493	0.0659153	Not Sig	Mief2	237781	mitochondrial elongation factor 2	60728397	60732951
ENSMUSG00000018604	2.07854	10.8668	2.95338	7.52277	5.85538	2.37108	1.05877	2.23946	0.0251258	0.0609211	Not Sig	Tbx3	21386	T-box 3	119670861	119684724
ENSMUSG00000018620	0	0.296577	0	0.306085	0.150665	0.797361	4.40736	0.180916	0.856434	#N/A	#N/A	Mmp20	30800	matrix metallopeptidase 20 (enamelysin)	7628230	7674968
ENSMUSG00000018623	0	0	0	0	0	#N/A	#N/A	#N/A	#N/A	#N/A	#N/A	Mmp7	17393	matrix metallopeptidase 7	7692089	7699585
ENSMUSG00000018634	0	0	0	0	0	#N/A	#N/A	#N/A	#N/A	#N/A	#N/A	Crhr1	12921	corticotropin releasing hormone receptor 1	104132780	104175523
ENSMUSG00000018648	7.63553	10.6725	8.98226	5.68849	8.2447	0.495419	0.8193	0.604685	0.545388	0.687527	Not Sig	Dusp14	56405	dual specificity phosphatase 14	-84048044	-84068357
ENSMUSG00000018651	206.502	204.435	192.762	188.106	197.952	-0.0117184	0.151859	-0.0771665	0.938491	0.964299	Not Sig	Tada2a	217031	transcriptional adaptor 2A	-84078919	-84129568
ENSMUSG00000018654	11412.6	5988.67	11126.4	6332.57	8715.07	-0.930371	0.113401	-8.20425	2.32031e-16	3.45741e-15	FDR<0.05	Ikzf1	22778	IKAROS family zinc finger 1	11690176	11772926
ENSMUSG00000018656	0	0	0	0	0	#N/A	#N/A	#N/A	#N/A	#N/A	#N/A	Tcaf3	403088	TRPM8 channel-associated factor 3	-42587212	-42597372
ENSMUSG00000018659	3776.89	597.675	3885.28	584.911	2211.19	-2.6594	0.138439	-19.2099	3.05915e-82	4.02489e-80	FDR<0.05	Pnpo	103711	pyridoxine 5'-phosphate oxidase	-96937815	-96944019
ENSMUSG00000018661	1111.94	939.802	1075.51	960.63	1021.97	-0.242593	0.0965169	-2.51348	0.0119546	0.0321062	FDR<0.05	Cog1	16834	component of oligomeric golgi complex 1	113649528	113662401
ENSMUSG00000018666	1712.85	1258.92	1469.36	1309.42	1437.64	-0.44424	0.0733405	-6.05722	1.38495e-09	1.16718e-08	FDR<0.05	Cbx1	12412	chromobox 1	96789134	96808149
ENSMUSG00000018669	813.263	1241.92	929.249	1236.45	1055.22	0.610194	0.123331	4.94762	7.51258e-07	4.49392e-06	FDR<0.05	Cdk5rap3	80280	CDK5 regulatory subunit associated protein 3	-96907424	-96916514
ENSMUSG00000018672	24.5872	92.0249	17.5208	79.6811	53.4535	1.89842	0.398535	4.76349	1.90277e-06	1.07063e-05	FDR<0.05	Copz2	56358	coatomer protein complex, subunit zeta 2	96849875	96861202
ENSMUSG00000018677	6372.76	2138.09	6313.28	2056.66	4220.2	-1.57548	0.116984	-13.4674	2.43178e-41	1.09563e-39	FDR<0.05	Slc25a39	68066	solute carrier family 25, member 39	-102402975	-102407517
ENSMUSG00000018678	1659.06	951.867	1652.83	861.966	1281.43	-0.80161	0.0978737	-8.19025	2.60694e-16	3.86124e-15	FDR<0.05	Sp2	78912	Sp2 transcription factor	-96953331	-96968665
ENSMUSG00000018697	552.442	512.321	544.274	461.1	517.534	-0.108051	0.130799	-0.826079	0.408759	0.564494	Not Sig	Aatf	56321	apoptosis antagonizing transcription factor	-84422855	-84513501
ENSMUSG00000018698	30.995	5.97132	13.7769	10.4497	15.2982	-2.37841	0.648849	-3.66559	0.000246772	0.000989754	FDR<0.05	Lhx1	16869	LIM homeobox protein 1	-84517974	-84525534
ENSMUSG00000018707	8269.86	8313.29	7292.14	10423.6	8574.72	0.00761897	0.164667	0.0462691	0.963096	0.977908	Not Sig	Dync1h1	13424	dynein cytoplasmic 1 heavy chain 1	110601394	110666944
ENSMUSG00000018727	0	0.98782	1.1142	0.516641	0.654665	2.32961	2.69491	0.864449	0.387341	#N/A	#N/A	Cpsf4l	52670	cleavage and polyadenylation specific factor 4-like	-113698170	-113709526
ENSMUSG00000018733	131.62	182.403	124.664	166.976	151.416	0.474201	0.227229	2.08689	0.0368982	0.0844055	Not Sig	Pex12	103737	peroxisomal biogenesis factor 12	-83295074	-83298977
ENSMUSG00000018736	1972.06	2213.66	3037.41	2050.13	2318.32	0.167017	0.131006	1.27488	0.202353	0.336439	Not Sig	Ndel1	83431	nudE neurodevelopment protein 1 like 1	-68821445	-68853135
ENSMUSG00000018740	42.7669	69.0644	41.3938	73.1894	56.6036	0.683203	0.357755	1.90969	0.0561726	0.120016	Not Sig	Slc25a35	71998	solute carrier family 25, member 35	68968130	68972515
ENSMUSG00000018750	407.216	676.269	318.143	799.777	550.351	0.731817	0.168518	4.34266	1.40767e-05	6.94983e-05	FDR<0.05	Zbtb4	75580	zinc finger and BTB domain containing 4	69765911	69784026
ENSMUSG00000018752	243.375	330.999	279.13	326.182	294.922	0.443839	0.338791	1.31006	0.190174	0.320454	Not Sig	Tnfsfm13	619441	tumor necrosis factor (ligand) superfamily, membrane-bound member 13	-69682576	-69696098
ENSMUSG00000018761	739.791	1206	956.188	1096.93	999.727	0.704061	0.148091	4.75425	1.99181e-06	1.11591e-05	FDR<0.05	Mpdu1	24070	mannose-P-dolichol utilization defect 1	-69656698	-69662649
ENSMUSG00000018765	1814.26	1458.1	1698.12	1458.55	1607.26	-0.315041	0.0804173	-3.91758	8.94415e-05	0.00038711	FDR<0.05	Fxr2	23879	FMR1 autosomal homolog 2	69632970	69653297
ENSMUSG00000018770	2756.11	3414.53	2991.47	3096.52	3064.66	0.308989	0.150714	2.05017	0.0403479	0.0910672	Not Sig	Atp5g3	228033	ATP synthase, H+ transporting, mitochondrial F0 complex, subunit C3 (subunit 9)	-73908446	-73911326
ENSMUSG00000018774	1180.33	10055.3	1048.41	8870.04	5288.53	3.0906	0.322508	9.58302	9.42435e-22	1.93453e-20	FDR<0.05	Cd68	12514	CD68 antigen	-69664212	-69666170
ENSMUSG00000018776	0.363987	0	0	0	0.0909967	-1.12616	4.40736	-0.255518	0.798323	#N/A	#N/A	Slc35g3	56293	solute carrier family 35, member G3	-69759885	-69761844
ENSMUSG00000018796	6871.84	1627.26	7208.83	1634.47	4335.6	-2.0786	0.0728733	-28.5235	5.99446e-179	3.36984e-176	FDR<0.05	Acsl1	14081	acyl-CoA synthetase long-chain family member 1	46490965	46536051
ENSMUSG00000018800	24.7958	50.7006	21.8467	63.4105	40.1884	1.0347	0.349842	2.95761	0.00310036	0.00982166	FDR<0.05	Abca5	217265	ATP-binding cassette, sub-family A (ABC1), member 5	-110269368	-110337716
ENSMUSG00000018809	173.034	190.477	154.609	186.084	176.051	0.141225	0.203281	0.694725	0.487228	0.637953	Not Sig	Smyd4	319822	SET and MYND domain containing 4	75348432	75405705
ENSMUSG00000018819	9851.46	6600.8	9344.61	5963.81	7940.17	-0.577799	0.158431	-3.647	0.000265318	0.00105849	FDR<0.05	Lsp1	16985	lymphocyte specific 1	142471842	142494868
ENSMUSG00000018820	1527.53	1355.84	1479.68	1397.46	1440.13	-0.172219	0.117499	-1.4657	0.142729	0.255512	Not Sig	Zfyve27	319740	zinc finger, FYVE domain containing 27	42170566	42194592
[truncated: 55,181 more rows]

## Sheet: OCT3 KO stim. vs OCT3 KO unstim
	WT_unstim.	WT_stim.	OCT3 KO_unstim.	OCT3 KO_stim.	baseMean	log2FoldChange	lfcSE	stat	pvalue	padj	sig	symbol	entrez	name	start	end
ENSMUSG00000000001	4624.22	5283.64	4653.57	5479.62	5010.26	0.235721	0.0833964	2.82652	0.00470573	0.0146868	FDR<0.05	Gnai3	14679	guanine nucleotide binding protein (G protein), alpha inhibiting 3	-108107274	-108146152
ENSMUSG00000000003	0	0	0	0	0	#N/A	#N/A	#N/A	#N/A	#N/A	#N/A	Pbsn	54192	probasin	-77837897	-77853500
ENSMUSG00000000028	1577.84	715.394	1529.57	728.613	1137.85	-1.06885	0.156076	-6.84825	7.47586e-12	8.36473e-11	FDR<0.05	Cdc45	12544	cell division cycle 45	-18780446	-18811972
ENSMUSG00000000031	1.35057	0	0	0.304974	0.413885	0.582483	4.08371	0.142636	0.886578	#N/A	#N/A	H19	14955	H19, imprinted maternally expressed transcript	-142575529	-142578146
ENSMUSG00000000037	69.6115	10.2041	77.3068	22.225	44.8369	-1.8057	0.347612	-5.19459	2.05173e-07	1.39823e-06	FDR<0.05	Scml2	107815	Scm polycomb group protein like 2	161162749	161258213
ENSMUSG00000000049	0	0	0	0	0	#N/A	#N/A	#N/A	#N/A	#N/A	#N/A	Apoh	11818	apolipoprotein H	108395296	108414396
ENSMUSG00000000056	4385.65	1729.05	4020.98	2273.38	3102.27	-0.822701	0.138196	-5.95313	2.63057e-09	2.25799e-08	FDR<0.05	Narf	67608	nuclear prelamin A recognition factor	121237235	121255856
ENSMUSG00000000058	52.0677	73.0316	68.9342	131.158	81.2978	0.931207	0.44908	2.07359	0.0381174	0.0908884	Not Sig	Cav2	12390	caveolin 2	17281184	17282684
ENSMUSG00000000078	20487.8	6029.1	21376.4	7703.2	13899.1	-1.4725	0.222493	-6.61818	3.63636e-11	3.75752e-10	FDR<0.05	Klf6	23849	Kruppel-like factor 6	5861488	5870393
ENSMUSG00000000085	597.501	438.599	644.516	460.136	535.188	-0.485882	0.126628	-3.83709	0.000124499	0.00054595	FDR<0.05	Scmh1	29871	sex comb on midleg homolog 1	120405280	120530199
ENSMUSG00000000088	1660.33	2262	1748.46	2061.42	1933.05	0.23708	0.148908	1.59213	0.111356	0.220137	Not Sig	Cox5a	12858	cytochrome c oxidase subunit 5A	57521231	57532426
ENSMUSG00000000093	16.4299	24.9411	17.3616	12.9169	17.9124	-0.415398	0.587129	-0.707507	0.479251	0.642959	Not Sig	Tbx2	21385	T-box 2	85832614	85841948
ENSMUSG00000000094	0	0.296577	0	0.609948	0.226631	1.54836	4.36257	0.35492	0.72265	#N/A	#N/A	Tbx4	21387	T-box 4	85896764	85916097
ENSMUSG00000000103	0.368317	0.677338	0	0	0.261414	0	4.40746	0	1	#N/A	#N/A	Zfy2	22768	zinc finger protein 2, Y-linked	-2106174	-2170409
ENSMUSG00000000120	19.943	24.5321	17.1719	13.2568	18.7259	-0.376886	0.502376	-0.750208	0.453129	0.619065	Not Sig	Ngfr	18053	nerve growth factor receptor (TNFR superfamily, member 16)	-95568820	-95587698
ENSMUSG00000000125	0.732303	0	1.08747	0	0.454943	-2.77493	3.96654	-0.699585	0.484186	#N/A	#N/A	Wnt3	22415	wingless-type MMTV integration site family, member 3	103774174	103818021
ENSMUSG00000000126	2.07854	16.0917	0.36249	17.7633	9.07399	5.46825	1.31214	4.16743	3.08054e-05	0.000150786	FDR<0.05	Wnt9a	216795	wingless-type MMTV integration site family, member 9A	59306929	59333552
ENSMUSG00000000127	204.765	303.178	248.158	362.985	279.772	0.551694	0.163468	3.37494	0.000738315	0.00277362	FDR<0.05	Fer	14158	fer (fms/fps related) protein kinase	63937971	64139496
ENSMUSG00000000131	3214.6	2907.51	2983.6	3030.05	3033.94	0.022038	0.097926	0.225047	0.821942	0.898318	Not Sig	Xpo6	74204	exportin 6	-126101718	-126200501
ENSMUSG00000000134	1452.02	2434.57	1733.91	2266.72	1971.8	0.386328	0.118903	3.24909	0.00115775	0.00417574	FDR<0.05	Tfe3	209446	transcription factor E3	7762660	7775202
ENSMUSG00000000142	99.1617	105.371	59.2661	93.0175	89.2042	0.654442	0.318364	2.05564	0.0398168	0.0944177	Not Sig	Axin2	12006	axin 2	108920348	108950781
ENSMUSG00000000148	469.222	620.014	374.344	664.631	532.053	0.828032	0.114034	7.26128	3.8345e-13	4.8454e-12	FDR<0.05	Brat1	231841	BRCA1-associated ATM activator 1	140705010	140719378
ENSMUSG00000000149	1843.22	1963.33	1840.21	2056.97	1925.93	0.160378	0.210986	0.760138	0.447172	0.613898	Not Sig	Gna12	14673	guanine nucleotide binding protein, alpha 12	-140759943	-140830431
ENSMUSG00000000154	11.9434	12.2234	10.4998	15.9571	12.656	0.598862	0.498206	1.20204	0.22935	0.38404	Not Sig	Slc22a18	18400	solute carrier family 22 (organic cation transporter), member 18	143473788	143499332
ENSMUSG00000000157	6517.58	3486.43	7435.3	3926.13	5341.36	-0.92135	0.161068	-5.72025	1.06365e-08	8.43448e-08	FDR<0.05	Itgb2l	16415	integrin beta 2-like	-96422297	-96443614
ENSMUSG00000000159	1.01882	3.99568	0.376116	4.62471	2.50383	3.52823	1.77896	1.98331	0.0473327	0.109172	Not Sig	Igsf5	72058	immunoglobulin superfamily, member 5	96361763	96404030
ENSMUSG00000000167	11.6978	6.01304	10.4862	9.18983	9.34672	-0.209355	0.566415	-0.369614	0.71167	0.825865	Not Sig	Pih1d2	72614	PIH1 domain containing 2	50617320	50625000
ENSMUSG00000000168	995.075	1051.35	1015.01	1017.9	1019.84	0.00503576	0.117093	0.0430065	0.965696	0.981275	Not Sig	Dlat	235339	dihydrolipoamide S-acetyltransferase (E2 component of pyruvate dehydrogenase complex)	-50634632	-50659780
ENSMUSG00000000171	1745.23	1921.04	1839.22	1716.06	1805.39	-0.100603	0.137477	-0.731782	0.464301	0.629117	Not Sig	Sdhd	66925	succinate dehydrogenase complex, subunit D, integral membrane protein	-50596339	-50603849
ENSMUSG00000000182	1.82859	43.3613	2.26928	43.1098	22.6422	4.25957	0.735566	5.79087	7.00236e-09	5.67314e-08	FDR<0.05	Fgf23	64654	fibroblast growth factor 23	127072901	127082296
ENSMUSG00000000183	0	0	0	0	0	#N/A	#N/A	#N/A	#N/A	#N/A	#N/A	Fgf6	14177	fibroblast growth factor 6	127015541	127024718
ENSMUSG00000000184	1760.19	1933.06	1608.07	1964.32	1816.41	0.28912	0.277057	1.04354	0.296699	0.462777	Not Sig	Ccnd2	12444	cyclin D2	-127125708	-127151048
ENSMUSG00000000194	1062.3	1403.38	958.742	1472.28	1224.17	0.618441	0.0913448	6.77041	1.28421e-11	1.39571e-10	FDR<0.05	Gpr107	277463	G protein-coupled receptor 107	31152315	31216567
ENSMUSG00000000197	0	0	0	0	0	#N/A	#N/A	#N/A	#N/A	#N/A	#N/A	Nalcn	338370	sodium leak channel, non-selective	-123276640	-123627144
ENSMUSG00000000202	0	14.5694	0	11.4692	6.50963	5.79061	1.36978	4.22741	2.36395e-05	0.000118193	FDR<0.05	Btbd17	72014	BTB (POZ) domain containing 17	-114790668	-114795892
ENSMUSG00000000204	8329.23	3679.21	8921.79	7159.61	7022.46	-0.31736	0.259171	-1.22452	0.220757	0.373192	Not Sig	Slfn4	20558	schlafen 4	83175185	83190216
ENSMUSG00000000214	0.327417	0	0	0	0.0818542	0	4.40746	0	1	#N/A	#N/A	Th	21823	tyrosine hydroxylase	-142892778	-142899995
ENSMUSG00000000215	0	0	0	0	0	#N/A	#N/A	#N/A	#N/A	#N/A	#N/A	Ins2	16334	insulin II	-142678655	-142679726
ENSMUSG00000000216	0.732303	0	0	0	0.183076	0	4.40746	0	1	#N/A	#N/A	Scnn1g	20278	sodium channel, nonvoltage-gated 1 gamma	121734478	121768482
ENSMUSG00000000223	31.3913	11.4472	57.1058	16.426	29.0926	-1.79808	0.351681	-5.11281	3.17397e-07	2.11091e-06	FDR<0.05	Drp2	13497	dystrophin related protein 2	134404779	134456573
ENSMUSG00000000244	1519.44	1525.19	1625.98	1609.81	1570.11	-0.014617	0.147941	-0.0988029	0.921295	0.956233	Not Sig	Tspan32	27027	tetraspanin 32	143005658	143019485
ENSMUSG00000000247	0.982251	1.53888	1.50447	0.306085	1.08292	-2.2763	2.34823	-0.969372	0.33236	0.501194	Not Sig	Lhx2	16870	LIM homeobox protein 2	38339280	38369737
ENSMUSG00000000248	3.47434	4.07986	4.06758	4.55634	4.04453	0.1603	1.04723	0.15307	0.878343	0.931328	Not Sig	Clec2g	70809	C-type lectin domain family 2, member g	128971159	128984707
ENSMUSG00000000253	111.14	231.937	125.874	250.109	179.765	0.989845	0.209916	4.71544	2.41188e-06	1.42236e-05	FDR<0.05	Gmpr	66355	guanosine monophosphate reductase	45507443	45546386
ENSMUSG00000000263	0	0	0	0	0	#N/A	#N/A	#N/A	#N/A	#N/A	#N/A	Glra1	14654	glycine receptor, alpha 1 subunit	-55514238	-55608198
ENSMUSG00000000266	10.5154	15.2711	9.81572	10.1721	11.4436	0.0723092	0.661504	0.10931	0.912956	0.951739	Not Sig	Mid2	23947	midline 2	140664955	140767715
ENSMUSG00000000275	3056.9	3071.07	3304.76	3418.49	3212.81	0.048997	0.151211	0.324031	0.745915	0.849802	Not Sig	Trim25	217069	tripartite motif-containing 25	88999402	89020293
ENSMUSG00000000276	280.865	254.288	306.198	288.798	282.537	-0.0835277	0.163571	-0.51065	0.609596	0.750916	Not Sig	Dgke	56077	diacylglycerol kinase, epsilon	-89035178	-89060748
ENSMUSG00000000278	981.691	3814.49	1165.86	3591.22	2388.32	1.62296	0.266298	6.09451	1.09773e-09	9.73912e-09	FDR<0.05	Scpep1	74617	serine carboxypeptidase 1	-88924019	-88955442
ENSMUSG00000000282	1274.81	1626.25	1601.61	1559.64	1515.58	-0.0379498	0.147621	-0.257077	0.79712	0.883489	Not Sig	Mnt	17428	max binding protein	74830923	74845725
ENSMUSG00000000290	18567.5	19574.8	16779.2	18516	18359.4	0.142095	0.102901	1.3809	0.167311	0.302781	Not Sig	Itgb2	16414	integrin beta 2	77530369	77565708
ENSMUSG00000000295	103.259	181.609	106.71	150.814	135.598	0.498256	0.19767	2.52065	0.0117139	0.0329156	FDR<0.05	Hddc2	69692	HD domain containing 2	31313404	31328086
ENSMUSG00000000296	0	4.05093	1.54378	2.20763	1.95058	0.550328	1.4531	0.378728	0.70489	0.821525	Not Sig	Tpd52l1	21987	tumor protein D52-like 1	-31332372	-31445958
ENSMUSG00000000301	24.3177	35.0653	26.7457	28.8045	28.7333	0.1087	0.352281	0.308559	0.757657	0.858597	Not Sig	Pemt	18618	phosphatidylethanolamine N-methyltransferase	-59970613	-60037005
ENSMUSG00000000303	313.288	5468.82	248.82	5430.28	2865.3	4.44731	0.227287	19.5669	2.95891e-85	4.63909e-83	FDR<0.05	Cdh1	12550	cadherin 1	106603349	106670247
ENSMUSG00000000305	1.30967	0	2.26876	0	0.894606	-3.82992	2.75016	-1.39262	0.163736	0.297882	Not Sig	Cdh4	12561	cadherin 4	179442430	179899375
ENSMUSG00000000308	0	0	0.36249	0	0.0906225	-1.34109	4.40746	-0.304278	0.760916	#N/A	#N/A	Ckmt1	12716	creatine kinase, mitochondrial 1, ubiquitous	121358609	121363737
ENSMUSG00000000317	23.5828	20.6083	24.3412	20.9074	22.3599	-0.212803	0.442358	-0.481064	0.630471	0.766414	Not Sig	Bcl6b	12029	B cell CLL/lymphoma 6, member B	-70224126	-70229798
ENSMUSG00000000318	245.659	3452.67	213.57	2431.52	1585.85	3.50869	0.239805	14.6315	1.76969e-48	1.23825e-46	FDR<0.05	Clec10a	17312	C-type lectin domain family 10, member A	70166622	70170836
ENSMUSG00000000320	327.489	141.643	266.764	391.423	281.83	0.553414	0.578077	0.957336	0.338397	0.507167	Not Sig	Alox12	11684	arachidonate 12-lipoxygenase	-70241456	-70255370
ENSMUSG00000000326	1659.78	1605.62	1526.22	1386.53	1544.54	-0.139032	0.208207	-0.667756	0.504289	0.665132	Not Sig	Comt	12846	catechol-O-methyltransferase	-18406881	-18426716
ENSMUSG00000000339	530.947	510.761	495.43	494.941	508.02	-0.00136883	0.109322	-0.0125211	0.99001	0.994717	Not Sig	Rtca	66368	RNA 3'-terminal phosphate cyclase	-116488963	-116508175
ENSMUSG00000000340	227.98	389.419	225.039	373.217	303.914	0.73191	0.192515	3.80184	0.000143627	0.000622522	FDR<0.05	Dbt	13171	dihydrolipoamide branched chain transacylase E2	116513069	116549981
ENSMUSG00000000346	8498.59	8977.29	9521.75	8358.47	8839.02	-0.18803	0.0901951	-2.0847	0.0370961	0.0888537	Not Sig	Dazap2	23994	DAZ associated protein 2	100615661	100620761
ENSMUSG00000000355	447.827	635.759	401.122	603.478	522.047	0.587791	0.12095	4.8598	1.17507e-06	7.24407e-06	FDR<0.05	Mcts1	68995	malignant T cell amplified sequence 1	38600470	38613524
ENSMUSG00000000359	30.8812	5.4616	27.7556	4.16028	17.0647	-2.71495	0.729901	-3.71961	0.000199527	0.000843789	FDR<0.05	Rem1	19700	rad and gem related GTP binding protein 1	152627007	152635191
ENSMUSG00000000365	32.3146	11.787	23.5654	13.6473	20.3286	-0.793797	0.492246	-1.6126	0.106831	0.21295	Not Sig	Rnf17	30054	ring finger protein 17	56402696	56525031
ENSMUSG00000000374	3877.94	2110.22	3852.27	2334.54	3043.74	-0.722933	0.0902506	-8.01029	1.14441e-15	1.76913e-14	FDR<0.05	Trappc10	216131	trafficking protein particle complex 10	-78185422	-78244645
ENSMUSG00000000378	1857.82	1720.02	1686.62	1575.32	1709.95	-0.0986889	0.104631	-0.94321	0.345573	0.515186	Not Sig	Ccm2	216527	cerebral cavernous malformation 2	6560182	6596734
ENSMUSG00000000381	0	0	0	0	0	#N/A	#N/A	#N/A	#N/A	#N/A	#N/A	Wap	22373	whey acidic protein	-6635482	-6638649
ENSMUSG00000000384	1330.61	1249.94	1371.27	1138.58	1272.6	-0.268266	0.116285	-2.30697	0.0210564	0.0547233	Not Sig	Tbrg4	21379	transforming growth factor beta regulated gene 4	-6615597	-6626067
ENSMUSG00000000385	0	0	0	0	0	#N/A	#N/A	#N/A	#N/A	#N/A	#N/A	Tmprss2	50528	transmembrane protease, serine 2	-97564681	-97611195
ENSMUSG00000000386	157.577	50.3556	172.725	75.4164	114.019	-1.19169	0.327141	-3.64274	0.000269751	0.00111152	FDR<0.05	Mx1	17857	MX dynamin-like GTPase 1	-97447036	-97462905
ENSMUSG00000000392	33.0738	11.0657	27.5116	17.0348	22.1715	-0.691395	0.457687	-1.51063	0.130883	0.249591	Not Sig	Fap	14089	fibroblast activation protein	-62500935	-62574021
ENSMUSG00000000394	0.327417	0	0	0	0.0818542	0	4.40746	0	1	#N/A	#N/A	Gcg	14526	glucagon	-62474529	-62483653
ENSMUSG00000000399	1246.09	1481.07	1305.56	1330.6	1340.83	0.0267348	0.115072	0.232331	0.816281	0.894963	Not Sig	Ndufa9	66108	NADH:ubiquinone oxidoreductase subunit A9	-126821862	-126849144
ENSMUSG00000000402	42.0118	7.41136	48.6297	6.46122	26.1285	-2.8859	0.433426	-6.65833	2.76951e-11	2.90193e-10	FDR<0.05	Egfl6	54156	EGF-like-domain, multiple 6	-166523006	-166585716
ENSMUSG00000000409	487.401	381.118	493.182	341.194	425.724	-0.530858	0.298571	-1.77799	0.0754049	0.160295	Not Sig	Lck	16818	lymphocyte protein tyrosine kinase	-129548343	-129558372
ENSMUSG00000000411	0	0.338669	0	0	0.0846672	0	4.40746	0	1	#N/A	#N/A	Tssk3	58864	testis-specific serine kinase 3	-129489007	-129490770
ENSMUSG00000000416	0.363987	0.917541	1.50394	1.38491	1.04259	-0.101049	1.67159	-0.0604508	0.951797	0.97372	Not Sig	Cttnbp2	30785	cortactin binding protein 2	-18366471	-18514869
ENSMUSG00000000420	4257.24	2966.32	4329.71	3045.58	3649.71	-0.507405	0.0814265	-6.23145	4.6215e-10	4.30126e-09	FDR<0.05	Galnt1	14423	polypeptide N-acetylgalactosaminyltransferase 1	24205343	24286816
ENSMUSG00000000435	0	0	0	0	0	#N/A	#N/A	#N/A	#N/A	#N/A	#N/A	Myf5	17877	myogenic factor 5	-107482907	-107486134
ENSMUSG00000000439	361.354	399.134	397.861	409.344	391.923	0.0420749	0.146785	0.286642	0.774386	0.86914	Not Sig	Mkrn2	67027	makorin, ring finger protein, 2	115601937	115618670
ENSMUSG00000000440	71.6339	185.766	59.8849	139.873	114.289	1.22587	0.405457	3.02343	0.00249926	0.00839555	FDR<0.05	Pparg	19016	peroxisome proliferator activated receptor gamma	115422065	115490401
ENSMUSG00000000441	3608.01	3231.58	3589.33	3180.83	3402.44	-0.17446	0.072569	-2.40406	0.016214	0.0436439	FDR<0.05	Raf1	110157	v-raf-leukemia viral oncogene 1	-115618570	-115676635
ENSMUSG00000000486	2473.97	2035.67	2626.2	1869.78	2251.41	-0.490212	0.150244	-3.26277	0.00110331	0.00399471	FDR<0.05	Septin1	54204	septin 1	-127214441	-127218445
ENSMUSG00000000489	95.0548	131.245	81.4897	248.633	139.106	1.61082	0.315201	5.11045	3.21392e-07	2.13301e-06	FDR<0.05	Pdgfb	18591	platelet derived growth factor, B polypeptide	-79995864	-80014977
ENSMUSG00000000530	1375.28	838.439	1677.19	1186.67	1269.4	-0.499809	0.206192	-2.424	0.0153506	0.0416549	FDR<0.05	Acvrl1	11482	activin A receptor, type II-like 1	101128521	101145336
ENSMUSG00000000531	119.23	67.8935	264.525	77.2359	132.221	-1.77164	0.373201	-4.74714	2.06315e-06	1.22663e-05	FDR<0.05	Tamalin	56149	trafficking regulator and scaffold protein tamalin	101224206	101232756
ENSMUSG00000000532	771.922	1009.89	679.479	1308.12	942.353	0.945438	0.122721	7.70395	1.31928e-14	1.89099e-13	FDR<0.05	Acvr1b	11479	activin A receptor, type 1B	101174071	101213684
ENSMUSG00000000538	302.903	529.535	323.942	588.9	436.32	0.861834	0.162485	5.3041	1.13232e-07	7.97284e-07	FDR<0.05	Tom1l2	216810	target of myb1-like 2 (chicken)	-60226713	-60352905
ENSMUSG00000000544	0	0	0	0	0	#N/A	#N/A	#N/A	#N/A	#N/A	#N/A	Gpa33	59290	glycoprotein A33 (transmembrane)	166130220	166154136
ENSMUSG00000000552	568.597	1422.76	596.923	1427.3	1003.9	1.25748	0.193688	6.49231	8.45301e-11	8.45934e-10	FDR<0.05	Zfp385a	29813	zinc finger protein 385A	-103313894	-103334338
ENSMUSG00000000555	681.287	1527.62	817.582	1687.49	1178.5	1.04611	0.164502	6.35924	2.02748e-10	1.97001e-09	FDR<0.05	Itga5	16402	integrin alpha 5 (fibronectin receptor alpha)	-103344285	-103366791
ENSMUSG00000000560	0	0.607059	1.85281	0	0.614966	-3.54173	2.55076	-1.3885	0.164985	#N/A	#N/A	Gabra2	14395	gamma-aminobutyric acid (GABA) A receptor, subunit alpha 2	-70958391	-71095849
ENSMUSG00000000561	870.517	808.297	700.579	803.179	795.643	0.197176	0.105117	1.87578	0.0606859	0.134304	Not Sig	Wdr77	70465	WD repeat domain 77	105959497	105969760
ENSMUSG00000000562	83.8603	275.167	50.0112	288.4	174.36	2.53356	0.283638	8.93238	4.16944e-19	8.08393e-18	FDR<0.05	Adora3	11542	adenosine A3 receptor	105904420	105908928
ENSMUSG00000000563	4281.55	4342.97	4348.63	3964.59	4234.43	-0.133549	0.128771	-1.03711	0.299687	0.465949	Not Sig	Atp5pb	11950	ATP synthase peripheral stalk-membrane subunit b	-105942697	-105959263
ENSMUSG00000000567	1.01882	4.00883	1.49032	1.17658	1.92364	-0.360596	1.48076	-0.243521	0.807602	0.88975	Not Sig	Sox9	20682	SRY (sex determining region Y)-box 9	112782209	112787757
ENSMUSG00000000568	6108.11	4755.93	7727.58	4637.25	5807.22	-0.736615	0.106566	-6.91228	4.76917e-12	5.44414e-11	FDR<0.05	Hnrnpd	11991	heterogeneous nuclear ribonucleoprotein D	-99955934	-99978938
ENSMUSG00000000579	515.206	597.538	759.786	844.333	679.216	0.152424	0.138802	1.09814	0.272144	0.434947	Not Sig	Dynlt1c	100040563	dynein light chain Tctex-type 1C	6601778	6607891
ENSMUSG00000000581	729.628	778.849	838.348	783.69	782.629	-0.097863	0.137051	-0.714065	0.475187	0.639693	Not Sig	C1d	57316	C1D nuclear receptor co-repressor	17257546	17269176
ENSMUSG00000000594	3108.51	5811.52	3087.62	6300.31	4576.99	1.02881	0.160004	6.42986	1.2772e-10	1.26126e-09	FDR<0.05	Gm2a	14667	GM2 ganglioside activator protein	55097984	55113028
ENSMUSG00000000600	1182.66	908.662	1020.85	987.816	1025	-0.0477971	0.144319	-0.33119	0.740501	0.845796	Not Sig	Krit1	79264	KRIT1, ankyrin repeat containing	3803164	3844515
ENSMUSG00000000605	1405.23	1772.8	1308.9	1758.85	1561.45	0.425967	0.146145	2.91469	0.00356041	0.0114847	FDR<0.05	Clcn4	12727	chloride channel, voltage-sensitive 4	-7298000	-7300851
ENSMUSG00000000606	0	0	0.72498	0	0.181245	-2.19096	4.37184	-0.501153	0.616264	#N/A	#N/A	Vmn2r88	669149	vomeronasal 2, receptor 88	51411000	51419527
ENSMUSG00000000617	51.978	80.3961	14.9849	115.844	65.8008	2.94801	0.37962	7.7657	8.11979e-15	1.18594e-13	FDR<0.05	Grm6	108072	glutamate receptor, metabotropic 6	50850684	50866208
ENSMUSG00000000627	278.699	218.868	248.788	192.291	234.661	-0.371671	0.378786	-0.981217	0.326486	0.49452	Not Sig	Sema4f	20355	sema domain, immunoglobulin domain (Ig), TM domain, and short cytoplasmic domain	-82911884	-82939769
ENSMUSG00000000628	2052.32	3766.6	1840.11	5369.15	3257.04	1.54486	0.159531	9.68375	3.53498e-22	8.17713e-21	FDR<0.05	Hk2	15277	hexokinase 2	-82725026	-82774454
ENSMUSG00000000631	2950.25	1879.79	3040.38	2138.84	2502.31	-0.507269	0.079544	-6.37722	1.80336e-10	1.75896e-09	FDR<0.05	Myo18a	360013	myosin XVIIIA	77801297	77865988
ENSMUSG00000000632	0	0.310482	0.36249	0	0.168243	-1.34109	4.40746	-0.304278	0.760916	#N/A	#N/A	Sez6	20370	seizure related gene 6	77930838	77979052
ENSMUSG00000000673	474.099	540.418	443.468	600.659	514.661	0.438044	0.200811	2.18137	0.0291558	0.0723738	Not Sig	Haao	107766	3-hydroxyanthranilate 3,4-dioxygenase	-83831353	-83846790
ENSMUSG00000000682	5648.03	7362.57	6503.63	6267.39	6445.4	-0.0534093	0.152515	-0.350191	0.726195	0.836378	Not Sig	Cd52	23833	CD52 antigen	-134093537	-134095073
ENSMUSG00000000686	163.026	154.35	132.366	176.092	156.458	0.411118	0.283095	1.45222	0.146439	0.272444	Not Sig	Abhd15	67477	abhydrolase domain containing 15	77515116	77520628
ENSMUSG00000000690	0	1.53888	0.778441	0.868268	0.796398	0.174662	2.2675	0.0770285	0.938601	#N/A	#N/A	Hoxb6	15414	homeobox B6	96299073	96301569
ENSMUSG00000000693	61.195	363.537	56.3525	270.223	187.827	2.26119	0.586847	3.85312	0.000116621	0.000513977	FDR<0.05	Loxl3	16950	lysyl oxidase-like 3	83034204	83052566
ENSMUSG00000000701	0	0.310482	0	0	0.0776206	0	4.40746	0	1	#N/A	#N/A	Tcl1b5	27382	T cell leukemia/lymphoma 1B, 5	105176343	105181145
ENSMUSG00000000706	34.5531	0.296577	41.126	0	18.9939	-8.0124	1.24717	-6.42445	1.32348e-10	1.30544e-09	FDR<0.05	Btn1a1	12231	butyrophilin, subfamily 1, member A1	-23456992	-23465901
ENSMUSG00000000708	1389.11	899.8	1537.14	933.792	1189.96	-0.719813	0.154611	-4.65565	3.22965e-06	1.86771e-05	FDR<0.05	Kat2b	18519	K(lysine) acetyltransferase 2B	53584125	53672721
ENSMUSG00000000711	2550.34	2451.46	2198.26	2398	2399.52	0.125173	0.123046	1.01728	0.30902	0.47629	Not Sig	Rab5b	19344	RAB5B, member RAS oncogene family	-128677182	-128696268
ENSMUSG00000000724	0	0	0	0	0	#N/A	#N/A	#N/A	#N/A	#N/A	#N/A	Cryba1	12957	crystallin, beta A1	-77718613	-77725293
ENSMUSG00000000730	16.777	50.4521	18.7167	58.8259	36.1929	1.65328	0.459345	3.5992	0.000319198	0.0012953	FDR<0.05	Dnmt3l	54427	DNA (cytosine-5-)-methyltransferase 3-like	78055334	78063622
ENSMUSG00000000731	3.18349	6.98695	5.5993	13.9091	7.4197	1.31962	0.678633	1.94452	0.0518324	0.117933	Not Sig	Aire	11634	autoimmune regulator (autoimmune polyendocrinopathy candidiasis ectodermal dystrophy)	-78030021	-78043610
ENSMUSG00000000732	887.17	799.738	873.502	946.292	876.676	0.116227	0.166053	0.699942	0.483964	0.646939	Not Sig	Icosl	50723	icos ligand	78069367	78079525
ENSMUSG00000000738	1281.5	1011.97	1272.06	1014.44	1144.99	-0.327066	0.0827358	-3.95313	7.7134e-05	0.000352361	FDR<0.05	Spg7	234847	SPG7, paraplegin matrix AAA peptidase subunit	123065507	123097760
ENSMUSG00000000739	0.732303	1.2983	0.72498	1.17435	0.982485	0.660422	1.89353	0.348779	0.727255	0.837143	Not Sig	Sult5a1	57429	sulfotransferase family 5A, member 1	-123142846	-123158280
ENSMUSG00000000740	7375.59	8074.57	8035.42	7716.79	7800.59	-0.0582685	0.106338	-0.547956	0.583722	0.731138	Not Sig	Rpl13	270106	ribosomal protein L13	123102349	123105242
ENSMUSG00000000743	1933.71	2397.99	2166.69	2100.13	2149.63	-0.0453878	0.127477	-0.356047	0.721805	0.833324	Not Sig	Chmp1a	234852	charged multivesicular body protein 1A	-123204260	-123212788
ENSMUSG00000000751	4371.88	2229.71	4342.01	2278.2	3305.45	-0.93072	0.0835105	-11.145	7.57858e-29	2.42735e-27	FDR<0.05	Rpa1	68275	replication protein A1	-75300258	-75348383
ENSMUSG00000000753	178.065	165.939	208.929	190.343	185.819	-0.134539	0.247633	-0.5433	0.586923	0.733661	Not Sig	Serpinf1	20317	serine (or cysteine) peptidase inhibitor, clade F, member 1	-75410028	-75422623
ENSMUSG00000000759	1791.14	992.396	1808	1084.81	1419.09	-0.736671	0.130899	-5.62777	1.82555e-08	1.4072e-07	FDR<0.05	Tubgcp3	259279	tubulin, gamma complex associated protein 3	-12614276	-12672100
ENSMUSG00000000766	0.982251	0	2.99374	0.306085	1.07052	-3.26985	2.29094	-1.4273	0.153494	0.282774	Not Sig	Oprm1	18390	opioid receptor, mu 1	6758592	6850572
ENSMUSG00000000776	306.732	376.344	307.665	279.018	317.44	-0.141085	0.159246	-0.885958	0.37564	0.545349	Not Sig	Polr3d	67065	polymerase (RNA) III (DNA directed) polypeptide D	-70438747	-70443227
ENSMUSG00000000782	440.483	361.673	314.615	264.05	345.205	-0.25151	0.34542	-0.728127	0.466536	0.631302	Not Sig	Tcf7	21414	transcription factor 7, T cell specific	-52252282	-52282595
ENSMUSG00000000787	10995.6	9529.67	13272.3	10604.3	11100.5	-0.323757	0.109976	-2.9439	0.00324103	0.0105795	FDR<0.05	Ddx3x	13205	DEAD box helicase 3, X-linked	13281021	13293983
ENSMUSG00000000791	51.685	143.582	41.5168	142.814	94.8995	1.77983	0.275839	6.45242	1.10075e-10	1.09211e-09	FDR<0.05	Il12rb1	16161	interleukin 12 receptor, beta 1	70808448	70821423
ENSMUSG00000000792	3.51091	7.99098	1.83918	7.11894	5.115	1.93727	0.976395	1.9841	0.0472448	0.108989	Not Sig	Slc5a5	114479	solute carrier family 5 (sodium iodide symporter), member 5	-70882888	-70892757
ENSMUSG00000000794	1.09196	21.3707	0	30.5597	13.2556	7.20738	1.40588	5.1266	2.95028e-07	1.96832e-06	FDR<0.05	Kcnn3	140493	potassium intermediate/small conductance calcium-activated channel, subfamily N, member 3	89520163	89672494
ENSMUSG00000000804	6803.45	2425.02	6058.87	2260.4	4386.93	-1.42221	0.138261	-10.2864	8.11669e-25	2.11877e-23	FDR<0.05	Usp32	237898	ubiquitin specific peptidase 32	-84984487	-85139955
ENSMUSG00000000805	0	272.851	0	311.888	146.185	10.5549	1.70479	6.19132	5.9662e-10	5.48445e-09	FDR<0.05	Car4	12351	carbonic anhydrase 4	84957753	84966054
ENSMUSG00000000811	96.7501	188.921	139.215	133.215	139.525	-0.0638744	0.227528	-0.280733	0.778916	0.87172	Not Sig	Txnrd3	232223	thioredoxin reductase 3	89643987	89675529
ENSMUSG00000000817	54.2267	15.6564	45.8941	9.84432	31.4054	-2.20941	0.559111	-3.95165	7.76138e-05	0.000354362	FDR<0.05	Fasl	14103	Fas ligand (TNF superfamily, member 6)	-161780691	-161788495
ENSMUSG00000000823	506.789	675.93	663.377	710.81	639.227	0.0992926	0.130658	0.759941	0.44729	0.613916	Not Sig	Zfp512b	269401	zinc finger protein 512B	-181582102	-181592461
ENSMUSG00000000826	3934.85	4262.45	3821.49	4367.81	4096.65	0.192606	0.0655688	2.93747	0.00330906	0.0107656	FDR<0.05	Dnajc5	13002	DnaJ heat shock protein family (Hsp40) member C5	181520484	181552880
ENSMUSG00000000827	1042.63	1029.39	1098.59	1002.54	1043.29	-0.132628	0.0995397	-1.33242	0.182724	0.324432	Not Sig	Tpd52l2	66314	tumor protein D52-like 2	181497141	181517962
ENSMUSG00000000838	2265.33	1227.51	2528.16	1424.01	1861.25	-0.827675	0.0997633	-8.29639	1.07327e-16	1.78871e-15	FDR<0.05	Fmr1	14265	fragile X messenger ribonucleoprotein 1	68678540	68717961
ENSMUSG00000000861	2137	1950.93	1689.74	1848.7	1906.59	0.129945	0.180202	0.721109	0.470842	0.635708	Not Sig	Bcl11a	14025	B cell CLL/lymphoma 11A (zinc finger protein)	24080694	24173558
ENSMUSG00000000869	31.5284	155.876	21.4166	218.857	106.919	3.35365	0.279475	11.9998	3.56054e-33	1.36401e-31	FDR<0.05	Il4	16189	interleukin 4	-53612460	-53618665
ENSMUSG00000000876	529.843	490.238	601.542	492.892	528.629	-0.288213	0.153075	-1.88282	0.0597251	0.132639	Not Sig	Pxmp4	59038	peroxisomal membrane protein 4	-154587043	-154603673
ENSMUSG00000000881	161.079	129.197	145.983	167.903	151.041	0.20186	0.20978	0.962244	0.335927	0.504805	Not Sig	Dlg3	53310	discs large MAGUK scaffold protein 3	100777270	100818410
ENSMUSG00000000884	88.5575	49.756	101.14	53.0323	73.1214	-0.928983	0.257671	-3.60531	0.000311782	0.00126663	FDR<0.05	Gnb1l	13972	guanine nucleotide binding protein (G protein), beta polypeptide 1-like	18498870	18566680
ENSMUSG00000000889	0	0	0	0.306085	0.0765213	0.582482	4.40746	0.132158	0.894859	#N/A	#N/A	Dbh	13166	dopamine beta hydroxylase	27165506	27183204
ENSMUSG00000000901	45.5725	75.3794	35.2994	81.3176	59.3922	1.19826	0.29337	4.08446	4.41802e-05	0.000210689	FDR<0.05	Mmp11	17385	matrix metallopeptidase 11	-75923221	-75932502
ENSMUSG00000000902	1531.39	1457.14	1315.93	1423.05	1431.87	0.112506	0.0965294	1.16551	0.243814	0.401546	Not Sig	Smarcb1	20587	SWI/SNF related, matrix associated, actin dependent regulator of chromatin, subfamily b, member 1	-75896768	-75921614
ENSMUSG00000000903	929.138	729.657	727.063	630.095	753.988	-0.205836	0.183939	-1.11905	0.26312	0.424478	Not Sig	Vpreb3	22364	V-set pre-B cell surrogate light chain 3	75948299	75949657
ENSMUSG00000000915	2977.04	1955.93	2839.6	2142.99	2478.89	-0.405991	0.13441	-3.02054	0.00252325	0.00846717	FDR<0.05	Hip1r	29816	huntingtin interacting protein 1 related	123973627	124003215
ENSMUSG00000000916	319.079	232.179	275.096	252.372	269.682	-0.123381	0.178386	-0.691654	0.489155	0.651273	Not Sig	Nsun5	100609	NOL1/NOP2/Sun domain family, member 5	135369952	135376797
ENSMUSG00000000934	99.6546	129.808	89.3811	121.308	110.038	0.44316	0.194932	2.27341	0.0230013	0.0589932	Not Sig	Top1mt	72960	DNA topoisomerase 1, mitochondrial	-75657032	-75678800
ENSMUSG00000000938	7.91794	6.12696	6.00162	6.20402	6.56263	0.0579379	0.741925	0.0780913	0.937755	0.965192	Not Sig	Hoxa10	15395	homeobox A10	-52231196	-52240854
ENSMUSG00000000942	5.68184	8.93596	9.70776	9.0021	8.33191	-0.114799	0.706282	-0.162539	0.870881	0.927132	Not Sig	Hoxa4	15401	homeobox A4	-52189684	-52191703
ENSMUSG00000000948	0	0.338669	1.1011	0.25832	0.424521	-1.8308	3.32592	-0.550465	0.582001	#N/A	#N/A	#N/A	#N/A	#N/A	#N/A	#N/A
ENSMUSG00000000957	250.083	2681.19	376.838	4555.92	1966.01	3.59583	0.209453	17.1677	4.63132e-66	4.78174e-64	FDR<0.05	Mmp14	17387	matrix metallopeptidase 14 (membrane-inserted)	54431597	54442456
ENSMUSG00000000958	290.243	422.385	230.052	365.457	327.035	0.667007	0.223039	2.99053	0.0027849	0.00923899	FDR<0.05	Slc7a7	20540	solute carrier family 7 (cationic amino acid transporter, y+ system), member 7	-54369441	-54417679
ENSMUSG00000000959	938.084	1184.66	963.275	1110.52	1049.13	0.205377	0.112778	1.82107	0.0685962	0.148399	Not Sig	Oxa1l	69089	oxidase assembly 1-like	54360840	54369669
ENSMUSG00000000976	1076.24	934.004	913.855	1001.72	981.456	0.132968	0.156764	0.848209	0.396322	0.565515	Not Sig	Heatr6	217026	HEAT repeat containing 6	83753636	83783754
ENSMUSG00000000982	1707.53	2237.05	1052.07	2556.7	1888.34	1.28098	0.276509	4.63268	3.60958e-06	2.07326e-05	FDR<0.05	Ccl3	20302	chemokine (C-C motif) ligand 3	-83647842	-83649378
ENSMUSG00000000983	4.96252	4.43131	2.2153	4.50969	4.0297	1.02147	1.13809	0.897529	0.369437	0.539055	Not Sig	Wfdc18	14038	WAP four-disulfide core domain 18	83709003	83711360
ENSMUSG00000001014	799.591	34.2033	764.06	32.8055	407.665	-4.52764	0.220936	-20.493	2.48639e-93	4.74826e-91	FDR<0.05	Icam4	78369	intercellular adhesion molecule 4, Landsteiner-Wiener blood group	21029431	21030596
ENSMUSG00000001016	2001.81	1242.58	1976.14	1262.85	1620.84	-0.646451	0.0842428	-7.67365	1.67163e-14	2.37195e-13	FDR<0.05	Ilf2	67781	interleukin enhancer binding factor 2	90476200	90488379
ENSMUSG00000001017	3262.6	2758.08	3069.86	2685.68	2944.05	-0.192355	0.0911048	-2.11136	0.034741	0.084125	Not Sig	Chtop	66511	chromatin target of PRMT1	-90498538	-90509498
ENSMUSG00000001018	487.073	831.541	540.301	827.829	671.686	0.614947	0.118049	5.20923	1.89625e-07	1.29994e-06	FDR<0.05	Snapin	20615	SNAP-associated protein	-90488025	-90491013
ENSMUSG00000001020	581.3	1028.63	651.151	1081.51	835.647	0.731843	0.27639	2.64786	0.00810022	0.0237192	FDR<0.05	S100a4	20198	S100 calcium binding protein A4	90603769	90606045
ENSMUSG00000001021	3.47434	3.43034	2.95442	2.39758	3.06417	-0.335247	1.10214	-0.30418	0.760991	0.860573	Not Sig	S100a3	20197	S100 calcium binding protein A3	90586951	90602706
ENSMUSG00000001023	0.327417	0.635246	0	0.822726	0.446347	2.0014	2.8698	0.697401	0.485552	#N/A	#N/A	S100a5	20199	S100 calcium binding protein A5	90608521	90611780
ENSMUSG00000001025	4261.67	8236.25	4570.23	6815.79	5970.99	0.576553	0.237794	2.42459	0.0153259	0.0416234	FDR<0.05	S100a6	20200	S100 calcium binding protein A6 (calcyclin)	90612893	90614414
ENSMUSG00000001027	139.936	1332.72	96.8651	1152.51	680.509	3.57427	0.33967	10.5228	6.78475e-26	1.88334e-24	FDR<0.05	Scn4a	110880	sodium channel, voltage-gated, type IV, alpha	-106318592	-106349390
ENSMUSG00000001029	395.854	387.051	374.743	361.898	379.886	-0.0491377	0.137403	-0.357616	0.720631	0.832409	Not Sig	Icam2	15896	intercellular adhesion molecule 2	-106377655	-106382781
ENSMUSG00000001034	734.319	967.033	621.678	839.345	790.594	0.432951	0.150265	2.88126	0.00396089	0.0126148	FDR<0.05	Mapk7	23939	mitogen-activated protein kinase 7	-61488811	-61494266
ENSMUSG00000001036	30.0816	27.8614	20.7834	19.7547	24.6203	-0.0689715	0.518574	-0.133002	0.894192	0.94056	Not Sig	Epn2	13855	epsin 2	-61515882	-61579687
ENSMUSG00000001039	10.4832	10.4169	7.11634	8.69157	9.177	0.281993	0.574649	0.490722	0.623623	0.76151	Not Sig	B9d1	27078	B9 protein domain 1	61505143	61512931
ENSMUSG00000001052	1531.57	1797.62	1296.56	1915.37	1635.28	0.563218	0.107093	5.25914	1.44734e-07	1.0066e-06	FDR<0.05	Sec24b	99683	Sec24 related gene family, member B (S. cerevisiae)	-129982758	-130060907
ENSMUSG00000001053	165.146	433.253	115.627	386.01	275.009	1.74152	0.226412	7.69185	1.45027e-14	2.06592e-13	FDR<0.05	N4bp3	212706	NEDD4 binding protein 3	-51643088	-51651073
ENSMUSG00000001054	889.164	1210.35	938.353	1217.92	1063.95	0.376436	0.130032	2.89494	0.00379232	0.0121342	FDR<0.05	Rmnd5b	66089	required for meiotic nuclear division 5 homolog B	-51623672	-51635896
ENSMUSG00000001056	993.282	1206.53	1103.96	1017.16	1080.23	-0.118172	0.116094	-1.01789	0.308729	0.47593	Not Sig	Nhp2	52530	NHP2 ribonucleoprotein	51619772	51623718
ENSMUSG00000001062	709.851	734.787	563.946	766.748	693.833	0.441705	0.14565	3.03265	0.00242415	0.00817023	FDR<0.05	Vps9d1	72325	VPS9 domain containing 1	-123242355	-123254222
ENSMUSG00000001065	1045.34	824.215	755.777	873.928	874.814	0.208818	0.14166	1.47408	0.140461	0.263795	Not Sig	Zfp276	57247	zinc finger protein (C2H2 type) 276	123254194	123270551
ENSMUSG00000001076	0	0	0	0	0	#N/A	#N/A	#N/A	#N/A	#N/A	#N/A	C1ql4	239659	complement component 1, q subcomponent-like 4	-99084753	-99087728
ENSMUSG00000001082	1224.18	1084.83	1268.58	1198	1193.9	-0.0832338	0.101861	-0.817129	0.413855	0.582622	Not Sig	Mfsd10	68294	major facilitator superfamily domain containing 10	-34633645	-34637212
ENSMUSG00000001089	155.872	343.963	164.088	436.067	274.997	1.41236	0.206075	6.85364	7.19932e-12	8.07309e-11	FDR<0.05	Luzp1	269593	leucine zipper protein 1	136469760	136549318
ENSMUSG00000001095	2.48343	16.4319	4.8738	20.152	10.9853	2.05465	0.640687	3.20695	0.0013415	0.0047761	FDR<0.05	Slc13a2	20500	solute carrier family 13 (sodium-dependent dicarboxylate transporter), member 2	-78397275	-78422234
ENSMUSG00000001098	2616.63	2184	3269.09	2298.74	2592.12	-0.508247	0.0877519	-5.79187	6.96083e-09	5.64129e-08	FDR<0.05	Kctd10	330171	potassium channel tetramerisation domain containing 10	-114363571	-114380505
ENSMUSG00000001100	778.352	887.541	831.277	874.629	842.95	0.0725186	0.0989048	0.733216	0.463427	0.6283	Not Sig	Poldip2	67811	polymerase (DNA-directed), delta interacting protein 2	78512295	78522736
ENSMUSG00000001103	0	0	0	0	0	#N/A	#N/A	#N/A	#N/A	#N/A	#N/A	Sebox	18292	SEBOX homeobox	78503512	78505081
ENSMUSG00000001105	628.876	875.818	668.853	736.28	727.457	0.137279	0.140223	0.979004	0.327578	0.495749	Not Sig	Ift20	55978	intraflagellar transport 20	78536360	78541732
ENSMUSG00000001119	146.244	380.598	98.3006	294.72	229.966	1.58444	0.654838	2.41959	0.0155382	0.042083	FDR<0.05	Col6a1	12833	collagen, type VI, alpha 1	-76708791	-76726044
ENSMUSG00000001120	94.0805	83.3531	85.9594	92.1032	88.874	0.0994361	0.202269	0.491602	0.623	0.761183	Not Sig	Pcbp3	59093	poly(rC) binding protein 3	-76761853	-76816741
ENSMUSG00000001123	3728.63	3516.78	4149.19	3554.85	3737.36	-0.223048	0.109363	-2.03951	0.0413988	0.0975046	Not Sig	Lgals9	16859	lectin, galactose binding, soluble 9	-78962978	-78984924
ENSMUSG00000001127	1310.99	1661.56	1221.64	1737.09	1482.82	0.507319	0.100901	5.02787	4.95948e-07	3.22163e-06	FDR<0.05	Araf	11836	Araf proto-oncogene, serine/threonine kinase	20848542	20860521
ENSMUSG00000001128	3070.77	11092	2627.96	10385.2	6793.97	1.98239	0.120367	16.4696	6.06635e-61	5.66467e-59	FDR<0.05	Cfp	18636	complement factor properdin	-20925453	-20931555
ENSMUSG00000001131	10.552	1479.25	10.3098	1122.93	655.76	6.77593	0.581608	11.6503	2.28585e-31	8.07487e-30	FDR<0.05	Timp1	21857	tissue inhibitor of metalloproteinase 1	20870165	20874737
ENSMUSG00000001134	212.136	248.945	236.465	232.859	232.601	-0.0218086	0.132692	-0.164354	0.869452	0.926348	Not Sig	Uxt	22294	ubiquitously expressed prefoldin like chaperone	-20951664	-20961978
ENSMUSG00000001138	640.587	496.767	562.749	562.646	565.688	-0.00100476	0.133849	-0.00750662	0.994011	0.996641	Not Sig	Cnnm3	94218	cyclin M3	36511866	36528236
ENSMUSG00000001143	958.103	671.717	726.928	659.318	754.016	-0.141563	0.110495	-1.28118	0.200131	0.347337	Not Sig	Lman2l	214895	lectin, mannose-binding 2-like	-36423185	-36445271
ENSMUSG00000001150	2176.84	2078.37	1919.99	2062.74	2059.48	0.103576	0.154264	0.671417	0.501955	0.662934	Not Sig	Mcm3ap	54387	minichromosome maintenance complex component 3 associated protein	76468901	76515859
ENSMUSG00000001151	2798.69	1658.77	2925.57	1977.25	2340.07	-0.565085	0.117135	-4.82422	1.40554e-06	8.57335e-06	FDR<0.05	Pcnt	18541	pericentrin (kendrin)	-76351253	-76442912
ENSMUSG00000001155	0	0	0	0	0	#N/A	#N/A	#N/A	#N/A	#N/A	#N/A	Ftcd	14317	formiminotransferase cyclodeaminase	76575647	76590338
ENSMUSG00000001156	23594	9619.58	24730.8	8849.04	16698.4	-1.48272	0.208151	-7.12328	1.05392e-12	1.27835e-11	FDR<0.05	Mxd1	17119	MAX dimerization protein 1	-86647044	-86669159
ENSMUSG00000001157	611.287	559.583	517.338	534.077	555.571	0.0469008	0.0950935	0.493207	0.621866	0.760535	Not Sig	Gmcl1	23885	germ cell-less, spermatogenesis associated 1	-86691767	-86733378
ENSMUSG00000001158	548.77	621.281	548.207	550.69	567.237	0.00507625	0.133494	0.038026	0.969667	0.983775	Not Sig	Snrnp27	66618	small nuclear ribonucleoprotein 27 (U4/U6.U5)	-86675168	-86684491
ENSMUSG00000001166	144.228	102.936	166.771	103.09	129.256	-0.691874	0.265435	-2.60657	0.00914548	0.0264322	FDR<0.05	Oas1c	114643	2'-5' oligoadenylate synthetase 1C	-120800198	-120812514
ENSMUSG00000001168	0	0	0	0	0	#N/A	#N/A	#N/A	#N/A	#N/A	#N/A	Oas1h	246729	2'-5' oligoadenylate synthetase 1H	120861421	120873505
ENSMUSG00000001173	530.171	723.955	650.585	857.064	690.444	0.39702	0.172703	2.29886	0.0215128	0.0557384	Not Sig	Ocrl	320634	OCRL, inositol polyphosphate-5-phosphatase	47912455	47965866
ENSMUSG00000001175	10827.5	14732	10837.5	14283.7	12670.2	0.398302	0.0828147	4.80956	1.51267e-06	9.20024e-06	FDR<0.05	Calm1	12313	calmodulin 1	100200143	100209824
ENSMUSG00000001211	641.072	1336.13	608.753	1268.01	963.492	1.05819	0.132647	7.9775	1.49328e-15	2.29033e-14	FDR<0.05	Agpat3	28169	1-acylglycerol-3-phosphate O-acyltransferase 3	-78271562	-78351700
ENSMUSG00000001225	7.31266	20.3384	4.12261	16.1939	11.9919	1.97612	0.687218	2.87553	0.00403344	0.0128201	FDR<0.05	Slc26a3	13487	solute carrier family 26, member 3	31438218	31473919
ENSMUSG00000001227	279.932	654.944	189.964	829.749	488.647	2.12785	0.267097	7.96658	1.63119e-15	2.49132e-14	FDR<0.05	Sema6b	20359	sema domain, transmembrane domain (TM), and cytoplasmic domain, (semaphorin) 6B	-56123084	-56140343
ENSMUSG00000001228	7071.22	2149.47	7389.04	2316.71	4731.61	-1.67278	0.114415	-14.6203	2.08442e-48	1.45047e-46	FDR<0.05	Uhrf1	18140	ubiquitin-like, containing PHD and RING finger domains, 1	56303336	56323486
ENSMUSG00000001229	1917.82	1984.49	1694.57	1907.46	1876.08	0.170533	0.142192	1.19932	0.230404	0.38514	Not Sig	Dpp9	224897	dipeptidylpeptidase 9	-56186681	-56218889
ENSMUSG00000001240	527.701	625.182	597.798	560.201	577.721	-0.0943038	0.136204	-0.69237	0.488705	0.650932	Not Sig	Ramp2	54409	receptor (calcitonin) activity modifying protein 2	101246333	101248250
ENSMUSG00000001247	77.7264	94.6754	69.6569	155.006	99.2661	1.15645	0.303571	3.80947	0.000139264	0.000605264	FDR<0.05	Lsr	54135	lipolysis stimulated lipoprotein receptor	-30957769	-30973469
ENSMUSG00000001248	2290.49	2098.62	1862.93	2323.01	2143.76	0.318222	0.15977	1.99175	0.046398	0.107358	Not Sig	Gramd1a	52857	GRAM domain containing 1A	-31130126	-31151171
ENSMUSG00000001249	278.304	43.9696	422.88	81.3368	206.623	-2.37037	0.283752	-8.35366	6.6179e-17	1.12433e-15	FDR<0.05	Hpn	15451	hepsin	-31098724	-31115326
ENSMUSG00000001260	0	0	0	0	0	#N/A	#N/A	#N/A	#N/A	#N/A	#N/A	Gabrg1	14405	gamma-aminobutyric acid (GABA) A receptor, subunit gamma 1	-70751046	-70842617
ENSMUSG00000001270	182.386	332.849	138.146	318.475	242.964	1.20651	0.370651	3.25511	0.00113347	0.00409503	FDR<0.05	Ckb	12709	creatine kinase, brain	-111669354	-111672338
ENSMUSG00000001280	4366.07	3315.21	4115.96	3426.51	3805.94	-0.264141	0.0982639	-2.68808	0.00718648	0.021321	FDR<0.05	Sp1	20683	trans-acting transcription factor 1	102406315	102436404
ENSMUSG00000001281	3105.47	2140.29	2832.79	2199.28	2569.46	-0.365535	0.127639	-2.86383	0.00418555	0.0132472	FDR<0.05	Itgb7	16421	integrin beta 7	-102215994	-102231935
ENSMUSG00000001285	556.409	540.757	567.157	511.168	543.873	-0.149415	0.110598	-1.35098	0.176702	0.316015	Not Sig	Myg1	60315	melanocyte proliferating gene 1	102331708	102338138
ENSMUSG00000001288	614.474	831.586	426.704	909.692	695.614	1.0918	0.214	5.10187	3.36317e-07	2.22741e-06	FDR<0.05	Rarg	19411	retinoic acid receptor, gamma	-102234937	-102257522
ENSMUSG00000001289	1617.05	2159.35	1837.12	1981.56	1898.77	0.108917	0.119456	0.911774	0.361888	0.531183	Not Sig	Pfdn5	56612	prefoldin 5	102326115	102331489
ENSMUSG00000001300	32.1731	34.9333	52.6328	33.9071	38.4116	-0.625632	0.394463	-1.58603	0.112732	0.222321	Not Sig	Efnb2	13642	ephrin B2	-8617435	-8661242
ENSMUSG00000001305	375.574	365.79	416.837	341.393	374.899	-0.287729	0.134263	-2.14303	0.0321108	0.0786557	Not Sig	Rrp15	67223	ribosomal RNA processing 15 homolog	-186721086	-186749358
ENSMUSG00000001313	19.0663	61.4461	17.2552	52.8887	37.6641	1.61072	0.379845	4.24047	2.23049e-05	0.000112094	FDR<0.05	Rnd2	11858	Rho family GTPase 2	101468174	101471853
ENSMUSG00000001323	149.546	171.408	156.933	223.308	175.299	0.507938	0.182755	2.77934	0.00544692	0.0167105	FDR<0.05	Srr	27364	serine racemase	-74904026	-74925948
ENSMUSG00000001333	1.02315	1.24193	1.14145	0.917144	1.08092	-0.335279	2.07546	-0.161545	0.871664	0.927499	Not Sig	Sync	68828	syncoilin	129287620	129308559
ENSMUSG00000001334	8.05556	17.9418	8.98278	31.579	16.6398	1.81857	0.604767	3.00706	0.00263789	0.00880763	FDR<0.05	Fndc5	384061	fibronectin type III domain containing 5	129136998	129144593
ENSMUSG00000001348	1970.07	1412.55	1951.26	1343.54	1669.35	-0.538643	0.319096	-1.68803	0.0914051	0.187879	Not Sig	Acp5	11433	acid phosphatase 5, tartrate resistant	-22126726	-22135746
ENSMUSG00000001349	1.78769	0	4.20175	0.306085	1.57388	-3.75371	1.78668	-2.10094	0.0356463	0.0859484	Not Sig	Cnn1	12797	calponin 1	22099252	22109221
ENSMUSG00000001366	2554.48	859.905	2306.35	867.288	1647.01	-1.41187	0.113646	-12.4233	1.95228e-35	8.15557e-34	FDR<0.05	Fbxo9	71538	f-box protein 9	-78081499	-78108656
ENSMUSG00000001376	458.287	705.205	456.252	680.485	575.057	0.57569	0.135807	4.23904	2.24482e-05	0.000112703	FDR<0.05	Vps50	73288	VPS50 EARP/GARPII complex subunit	3498392	3603531
ENSMUSG00000001380	2629.9	1533.22	2806.26	1417.52	2096.72	-0.985478	0.117971	-8.35357	6.62287e-17	1.12443e-15	FDR<0.05	Hars	15115	histidyl-tRNA synthetase	-36766527	-36783205
ENSMUSG00000001383	1813.1	1525.17	1971.32	1410.63	1680.06	-0.483457	0.112683	-4.29042	1.78339e-05	9.09565e-05	FDR<0.05	Zmat2	66492	zinc finger, matrin type 2	36793922	36799660
ENSMUSG00000001403	5875.67	1118.89	5793.68	1233.57	3505.45	-2.23159	0.120348	-18.5427	9.33452e-77	1.2413e-74	FDR<0.05	Ube2c	68612	ubiquitin-conjugating enzyme E2C	164769928	164772902
ENSMUSG00000001415	2632.86	2873.68	2732.77	2774.81	2753.53	0.0219154	0.102807	0.21317	0.831195	0.903553	Not Sig	Smg5	229512	SMG5 nonsense mediated mRNA decay factor	88336259	88362337
ENSMUSG00000001416	3531.06	3486.03	3352.02	3270.68	3409.95	-0.0354913	0.116028	-0.305885	0.759692	0.859829	Not Sig	Cct3	12462	chaperonin containing Tcp1, subunit 3 (gamma)	88297134	88321766
ENSMUSG00000001418	1048.16	3275.46	1060.75	2703.42	2021.95	1.34939	0.177419	7.60565	2.83482e-14	3.95614e-13	FDR<0.05	Glmp	56700	glycosylated lysosomal membrane protein	88325022	88328631
ENSMUSG00000001419	4171.06	3806.64	4401.79	4170.02	4137.38	-0.0779618	0.109712	-0.710604	0.477329	0.641373	Not Sig	Mef2d	17261	myocyte enhancer factor 2D	88142371	88172091
ENSMUSG00000001420	41.8509	44.9976	41.6211	32.4655	40.2337	-0.353619	0.318914	-1.10882	0.267506	0.429589	Not Sig	Tmem79	71913	transmembrane protein 79	-88328652	-88334433
ENSMUSG00000001424	2978.77	6481.6	3081.48	5512	4513.46	0.83875	0.109655	7.64902	2.02519e-14	2.86401e-13	FDR<0.05	Snd1	56463	staphylococcal nuclease and tudor domain containing 1	28480347	28888832
ENSMUSG00000001435	19.674	302.651	21.885	445.622	197.458	4.35191	0.319585	13.6174	3.15649e-42	1.74286e-40	FDR<0.05	Col18a1	12822	collagen, type XVIII, alpha 1	-77052178	-77113705
ENSMUSG00000001436	366.644	287.011	352.228	296.149	325.508	-0.248765	0.235849	-1.05476	0.291534	0.456853	Not Sig	Slc19a1	20509	solute carrier family 19 (folate transporter), member 1	77033211	77050432
ENSMUSG00000001440	9617.47	6686.93	9256.88	7214.16	8193.86	-0.359586	0.103156	-3.48583	0.000490604	0.00191735	FDR<0.05	Kpnb1	16211	karyopherin (importin) beta 1	-97159709	-97187892
ENSMUSG00000001441	3500.62	3826.86	3128.5	3779.39	3558.84	0.272712	0.113486	2.40305	0.0162589	0.0437503	FDR<0.05	Npepps	19155	aminopeptidase puromycin sensitive	-97205841	-97280576
ENSMUSG00000001444	78.5524	32.396	55.9104	30.9394	49.4495	-0.855259	0.400728	-2.13426	0.0328211	0.0801408	Not Sig	Tbx21	57765	T-box 21	-97098006	-97115331
ENSMUSG00000001445	827.463	961.483	793.365	928.264	877.644	0.226084	0.0965939	2.34056	0.0192546	0.0506786	Not Sig	Mrpl10	107732	mitochondrial ribosomal protein L10	97041581	97049213
[truncated: 56,926 more rows]

## Sheet: OCT3 KO unstim. vs WT unstim.
	WT_unstim.	WT_stim.	OCT3 KO_unstim.	OCT3 KO_stim.	baseMean	log2FoldChange	lfcSE	stat	pvalue	padj	sig	symbol	entrez	name	start	end
[truncated: 57,180 more rows]

[truncated: 1 more sheets: OCT3 KO stim. vs WT stim.]
